# Supplementary material for: Single-cell transcriptomics and cell-specific proteomics reveals molecular signatures of sleep
Source: Commun Biol. 2022 Aug 19;5:846. doi: 10.1038/s42003-022-03800-3 (PMC9391396; doi:10.1038/s42003-022-03800-3)
Supplement: Supplementary file 4 — Supplementary Data 1 [file 42003_2022_3800_MOESM4_ESM.xlsx]

## Sheet: Statistical analysis
Figure	Division	Test	N	Statistics	p	Post test	p (post)
1	b	Paired t-test	n = 6	Paired t-test, two-tailed	p = 0.057
	c	Repeated measure two-way ANOVA	n = 6	NREM [Sleep treatment, F (2, 15) = 111.3];	p<0.001	Fisher’s LSD	p<0.05
				[ZT, F (11, 165) = 9.66];
					p<0.001
				[Sleep treatment*ZT
				F(22,165) = 14.91]	p<0.001
	d	Repeated measure two-way ANOVA	n = 6	[Sleep treatment, F (2, 15) = 27.45];	p<0.001	Fisher’s LSD	p<0.05
				[ZT, F (11, 165) = 58.06];
					p<0.001
				[Sleep treatment*ZT
				F(22,165) = 28.11]	p<0.001
6	b	Kruskal–Wallis test	Mt1 Puncta counts/cell	H (2) = 670.7	p<0.001	Dunn test	p<0.001
			NS (n = 3092), SD (n = 6320), RS (n = 5705) cells
			Mt1) mRNA counts/cell
			NS (n = 1016), SD (n = 1253), RS (n = 875) cells
						Dunn test
				H (2) = 209.83	p<0.001		p<0.01
	c	Kruskal–Wallis test	Tsc22d3 Puncta counts/cell	H (2) = 1423	p<0.001	Dunn test	p<0.001
			NS (n = 4607), SD (n = 6161), RS (n = 5727) cells
			Tsc22d3 mRNA counts/cell
			NS (n = 1045), SD (n = 1253), RS (n = 487) cells
						Dunn test
				H (2) = 128.67	p<0.001		p<0.001
	d	Kruskal–Wallis test	Gjb6 Puncta counts/cell	H (2) = 310.24	p<0.001	Dunn test	p<0.001
			NS (n = 3525), SD (n = 9040), RS (n = 6694) cells
			Gjb6 mRNA counts/cell
			NS (n = 1045), SD (n = 1253), RS (n = 875) cells
						Dunn test
				H (2) = 75.37	p<0.001		p<0.001
	e	Kruskal–Wallis test	Mt1 Puncta counts/cell	H (2) = 1189.7	p<0.001	Dunn test	p<0.001
			NS (n = 2095), SD (n = 4652), RS (n = 3672) cells
			Mt1 mRNA counts/cell
			NS (n = 558), SD (n = 510), RS (n = 487) cells
						Dunn test
				H (2) = 187.6	p<0.001		p<0.001
	f	Kruskal–Wallis test	Atp1b2 Puncta counts/cell	H (2) = 1667.3	p<0.001	Dunn test	p<0.001
			NS (n = 7997), SD (n = 7393), RS (n = 5837) cells
			Atp1b2 mRNA counts/cell
			NS (n = 1045), SD (n = 510), RS (n = 487) cells
						Dunn test
				H (2) = 62.93	p<0.001		p<0.01
Supplementary Figure	Division	Test	N	Statistics	p	Post test	p (post)
1	a	Repeated measure two-way ANOVA	n = 6 (REM, Wake)			Fisher’s LSD	p<0.05
				REM [Sleep treatment, F (2, 15) = 7.62];	p=0.005
				[ZT, F (11, 165) = 7.48];
					p<0.001
				[Sleep treatment*ZT
				F(22,165) = 12.76]	p<0.001
				Wake [Sleep treatment, F (2, 15) = 137.3];	p<0.001	Fisher’s LSD	p<0.01
				[ZT, F (11, 165) = 10.38];
					p<0.001
				[Sleep treatment*ZT
				F(22,165) = 16.30]	p<0.001
	b	Repeated measure two-way ANOVA	n = 6	[Sleep treatment, F (2, 15) = 4.37];	p=0.03	Fisher’s LSD	p<0.05
				[ZT, F (11, 165) = 5.21];
					p<0.001
				[Sleep treatment*ZT
				F(22,165) = 9.85]	p<0.001
	c	Repeated measure two-way ANOVA	n = 6	[Sleep treatment, F (2, 15) =5.40];	p=0.01	Fisher’s LSD	p<0.05
				[ZT, F (11, 165) = 1.76];
					p=0.06
				[Sleep treatment*ZT
				F(22,165) = 8.36]	p<0.001
	d	Repeated measure two-way ANOVA	n = 6 (NREM, REM, Wake)	NREM [Sleep treatment, F (2, 250) = 0.0008];	p=0.91	Fisher’s LSD	p<0.05
				[Hz, F (24, 125) = 80.77];
					p<0.001
				[Sleep treatment*Hz
				F(48,250) = 1.84]	p = 0.001
				REM [Sleep treatment, F (2, 250) = 0.0003];	p=0.99	Fisher’s LSD
				[Hz, F (24, 125) = 42.27];
					p<0.001
				[Sleep treatment*Hz
				F(48,250) = 1.06]	p=0.36
				Wake [Sleep treatment, F(2, 250) = 0.01];	p=0.98	Fisher’s LSD
				[Hz, F(24, 125) = 10.38];
					p<0.001
				[Sleep treatment*ZT
				F(48,250) = 1.11]	p=0.30
	e	One-way ANOVA	n=6(Corticosterone)	Corticosterone [Sleep treatment, F (2, 15) = 0.13]	p=0.87	Fisher’s LSD
