# Supplementary material for: Single-cell transcriptomics and cell-specific proteomics reveals molecular signatures of sleep
Source: Commun Biol. 2022 Aug 19;5:846. doi: 10.1038/s42003-022-03800-3 (PMC9391396; doi:10.1038/s42003-022-03800-3)
Supplement: Supplementary file 5 — Supplementary Data 2 [new] [file 42003_2022_3800_MOESM5_ESM.xlsx]

## Sheet: Fig. 1b
Fig. 1b		%Wake ZT0-6	%Wake ZT6-12
	M1	91.6667	88.3889
	M2	95.5185	83.5
	M3	90.9259	93.9259
	M4	85.6111	78.8889
	M5	87.2222	81.6481
	M6	98.037	93.1852

## Sheet: Fig. 3b
Fig. 3b		Actb	Slc17a6	Snap25	Aldoc	Rarres2	Tmem212	Acta2	Vtn	Flt1	Alas2	Cldn11	Cx3cr1	Lyz2
	AAACCTGCAAGCGTAG-BrainstemNS-Pericyte	0	0	0	0	2.80798	0	0	4.54815	0	0	0	0	0
	AAACCTGCATTGGCGC-BrainstemNS-Endothelial	0	0	0	0	0	0	0	2.74786	2.74786	0	0	0	0
	AAACCTGGTGACGCCT-BrainstemNS-EPC	0	0	0	0	2.86619	2.86619	0	0	0	0	0	0	0
	AAACCTGGTTCGGGCT-BrainstemNS-Microglia	2.62437	0	0	0	0	0	0	0	0	0	0	4.17407	0
	AAACCTGTCTGCGACG-BrainstemNS-Microglia	3.11478	0	0	0	0	0	0	0	0	0	0	3.50534	0
	AAACCTGTCTGTTTGT-BrainstemNS-VSMCA	5.54908	0	0	0	0	0	3.21888	0	0	0	0	0	2.19722
	AAACGGGAGTCTTGCA-BrainstemNS-Endothelial	3.48648	0	0	0	1.60117	0	1.60117	0	3.48648	0	0	0	0
	AAACGGGCACTAAGTC-BrainstemNS-Endothelial	3.12201	0	0	0	0	0	2.10787	0	3.12201	0	0	0	0
	AAACGGGGTAACGACG-BrainstemNS-Astrocyte	3.04452	0	0	3.71357	0	0	0	0	3.04452	0	0	0	0
	AAACGGGGTCGAATCT-BrainstemNS-Neuron Glutamatergic	0	0	2.43603	0	0	0	0	0	0	0	0	0	0
	AAACGGGGTGCGCTTG-BrainstemNS-Endothelial	0	0	0	0	0	0	0	0	3.02009	0	0	0	0
	AAACGGGTCCGTAGTA-BrainstemNS-Oligodendrocyte	0	0	0	0	0	2.76931	0	0	0	0	0	0	0
	AAACGGGTCTGCTGTC-BrainstemNS-Endothelial	2.60501	0	0	0	0	0	0	0	3.2605	0	0	0	0
	AAAGATGAGCAGCGTA-BrainstemNS-Endothelial	3.35159	0	0	0	0	0	0	0	3.74531	0	0	0	0
	AAAGATGCACTCGACG-BrainstemNS-Neuron Other	2.05864	0	2.42063	1.4856	0	0	1.4856	1.4856	0	0	0	0	0
	AAAGATGGTAAAGGAG-BrainstemNS-VSMCA	6.36549	0	0	0	0	0	5.29834	0	0	0	0	0	0
	AAAGATGGTCGACTAT-BrainstemNS-EPC	4.56777	0	0	0	2.99902	3.38773	0	0	0	0	0	0	0
	AAAGATGGTGAACCTT-BrainstemNS-Endothelial	5.20087	0	0	0	0	0	0	3.35893	0	0	0	0	0
	AAAGATGGTGCAACTT-BrainstemNS-VSMCA	5.8534	0	0	0	0	0	4.20062	0	0	0	0	0	0
	AAAGATGTCATGGTCA-BrainstemNS-Microglia	6.01703	0	0	0	0	0	0	0	0	0	0	3.02009	0
	AAAGATGTCCAGGGCT-BrainstemNS-Pericyte	5.27583	0	0	0	0	0	0	3.01824	0	0	0	0	0
	AAAGATGTCTTTAGGG-BrainstemNS-VSMCA	6.50897	0	0	0	2.01573	0	4.37039	0	0	0	0	0	0
	AAAGCAAAGCCCAGCT-BrainstemNS-Endothelial	2.77918	0	0	0	0	0	0	0	2.77918	0	0	0	0
	AAAGCAAAGTACGCCC-BrainstemNS-Microglia	3.21811	0	0	0	0	0	0	0	0	0	0	3.21811	0
	AAAGCAACAAACGCGA-BrainstemNS-Pericyte	4.23239	0	0	0	2.09745	0	4.06325	2.72725	0	0	0	0	1.5201
	AAAGCAACAACGATCT-BrainstemNS-Endothelial	4.99396	0	0	0	0	0	0	0	3.23554	0	0	2.58098	0
	AAAGCAAGTTCCTCCA-BrainstemNS-Endothelial	3.90954	0	0	0	0	0	0	0	2.37724	0	0	0	0
	AAAGCAATCGCCTGAG-BrainstemNS-Endothelial	2.0749	0	0	0	0	0	0	0	0	0	0	3.36229	0
	AAAGCAATCTTTCCTC-BrainstemNS-Microglia	5.37859	0	0	0	0	0	0	0	0	0	0	3.45999	0
	AAAGTAGAGAAGCCCA-BrainstemNS-Microglia	5.41988	0	0	0	0	0	0	0	0	0	0	3.20553	0
	AAAGTAGAGACCACGA-BrainstemNS-VSMCA	6.15517	0	0	0	0	0	4.41992	2.13567	0	0	0	0	0
	AAAGTAGAGTCATCCA-BrainstemNS-Microglia	5.70449	0	0	0	0	0	0	0	0	0	0	3.20364	0
	AAAGTAGCAGCGTAAG-BrainstemNS-Microglia	4.51363	0	0	0	0	0	0	0	0	0	0	2.9471	0
	AAAGTAGCATCGACGC-BrainstemNS-Endothelial	0	0	0	0	0	0	0	0	0	0	0	0	0
	AAAGTAGTCGTCTGCT-BrainstemNS-Endothelial	3.42054	0	0	0	0	0	0	2.75956	3.42054	0	0	0	0
	AAATGCCCAAACGCGA-BrainstemNS-Endothelial	3.63568	0	2.12651	0	0	0	0	0	0	0	0	0	0
	AAATGCCCACCGATAT-BrainstemNS-Endothelial	3.21504	0	0	0	0	2.19368	0	0	0	0	0	0	2.19368
	AAATGCCCACGAGGTA-BrainstemNS-Macrophage	6.07312	0	0	0	0	0	0	0	0	0	0	0	0
	AAATGCCCAGTCCTTC-BrainstemNS-Endothelial	3.74733	0	0	0	0	0	0	0	3.07749	0	0	0	0
	AAATGCCCATCAGTCA-BrainstemNS-Astrocyte	3.96271	0	0	2.42656	0	0	0	3.96271	0	0	0	0	2.42656
	AAATGCCCATGGAATA-BrainstemNS-Endothelial	5.48787	0	1.54835	0	0	0	1.54835	0	2.97136	0	0	0	0
	AAATGCCGTAATCGTC-BrainstemNS-Endothelial	4.35305	0	0	0	0	0	0	0	3.72843	0	0	0	0
	AAATGCCTCAATACCG-BrainstemNS-Microglia	5.52305	0	0	0	0	0	0	0	0	0	0	3.22427	0
	AAATGCCTCATAACCG-BrainstemNS-Microglia	4.50861	0	0	0	0	0	0	0	0	0	0	3.23828	2.85224
	AAATGCCTCCGGCACA-BrainstemNS-Endothelial	0	0	0	0	0	0	2.33574	1.73493	1.73493	0	0	1.73493	0
	AAATGCCTCGTCACGG-BrainstemNS-Pericyte	2.52951	0	0	0	0	0	2.52951	3.18199	0	0	0	0	0
	AACACGTAGTGATCGG-BrainstemNS-Microglia	4.90222	0	0	0	0	0	0	0	0	0	0	2.35537	2.35537
	AACACGTCAACGATGG-BrainstemNS-Pericyte	4.61117	0	0	0	3.04072	0	0	3.04072	0	0	0	0	0
	AACACGTCAAGGACTG-BrainstemNS-Microglia	4.12225	0	0	0	0	0	0	0	0	0	0	3.59477	1.80141
	AACACGTCAAGGTTTC-BrainstemNS-Endothelial	4.22782	0	0	0	0	0	0	0	2.88435	0	0	0	0
	AACACGTCAGACTCGC-BrainstemNS-Microglia	0	0	0	0	0	0	0	0	0	0	0	0	0
	AACACGTCATTCACTT-BrainstemNS-Pericyte	5.50615	0	0	0	0	0	1.84538	4.17386	1.84538	0	0	0	0
	AACCATGAGCGTGAGT-BrainstemNS-Endothelial	3.3228	0	0	0	0	0	0	0	0	0	0	0	0
	AACCATGCAAACGCGA-BrainstemNS-Microglia	2.76095	0	0	0	0	0	0	0	0	0	0	0	2.76095
	AACCATGCATGACGGA-BrainstemNS-Endothelial	4.12076	0	0	0	0	0	0	0	2.78201	0	0	0	0
	AACCATGGTAGCGTGA-BrainstemNS-Microglia	3.86554	0	0	0	0	2.80798	0	0	0	0	0	3.47049	0
	AACCATGGTCGATTGT-BrainstemNS-Pericyte	4.55279	0	0	0	2.54452	0	0	3.19762	0	0	0	0	0
	AACCATGGTGAGCGAT-BrainstemNS-Pericyte	0	0	0	0	2.92848	0	0	4.67465	0	0	0	0	0
	AACCATGGTTTAGCTG-BrainstemNS-VSMCA	5.4131	0	0	0	0	0	4.52162	0	0	0	0	0	0
	AACCATGTCACGGTTA-BrainstemNS-Astrocyte	0	0	0	3.37039	0	0	0	0	0	0	0	0	0
	AACCGCGCAACGATCT-BrainstemNS-Pericyte	3.51795	0	0	0	0	0	0	4.59659	0	0	0	0	0
	AACCGCGCAGCATGAG-BrainstemNS-Microglia	3.55025	0	0	0	0	0	0	0	0	0	0	3.83072	0
	AACCGCGGTGAGTATA-BrainstemNS-Endothelial	2.83021	0	0	0	0	0	0	0	2.83021	0	0	0	0
	AACCGCGGTGGTACAG-BrainstemNS-Astrocyte	2.93183	0	0	2.93183	0	0	0	0	0	0	0	0	0
	AACCGCGTCTCCAACC-BrainstemNS-Microglia	0	0	0	0	0	0	0	0	0	0	0	3.06963	0
	AACGTTGAGTCAAGGC-BrainstemNS-VSMCA	4.15928	0	0	0	0	0	4.75829	0	0	0	0	0	0
	AACGTTGCAGTAGAGC-BrainstemNS-Microglia	4.54124	0	0	0	0	0	2.16722	0	0	0	0	2.80141	3.18643
	AACGTTGGTCTCATCC-BrainstemNS-Microglia	3.68664	0	0	0	0	0	0	2.63692	0	0	0	2.63692	0
	AACGTTGTCATGCTCC-BrainstemNS-Endothelial	2.89236	0	0	0	0	0	0	0	3.95331	0	0	0	0
	AACGTTGTCTCTTGAT-BrainstemNS-Endothelial	4.89279	0	0	0	0	0	0	0	2.9909	0	0	0	0
	AACGTTGTCTGAAAGA-BrainstemNS-Endothelial	5.2209	0	0	0	0	0	2.87562	2.23732	2.23732	0	0	0	0
	AACGTTGTCTGAGGGA-BrainstemNS-Microglia	5.18735	0	0	0	0	0	0	0	0	0	0	2.84382	0
	AACTCAGGTACTCTCC-BrainstemNS-Astrocyte	4.82907	0	0	3.74632	1.8198	1.8198	0	0	0	0	0	1.8198	0
	AACTCAGGTCGAAAGC-BrainstemNS-VSMCA	4.91067	0	0	0	0	0	5.11	2.77072	0	0	0	0	0
	AACTCAGGTTCGAATC-BrainstemNS-Endothelial	4.19294	0	0	0	0	0	0	0	0	0	0	0	0
	AACTCAGTCCTGCAGG-BrainstemNS-Microglia	3.62424	0	0	0	0	0	0	0	0	0	0	3.62424	0
	AACTCCCCAGGACCCT-BrainstemNS-Endothelial	3.91965	0	0	0	0	0	0	0	0	0	0	0	0
	AACTCCCCAGTGGAGT-BrainstemNS-Microglia	4.02006	0	0	0	0	0	0	0	0	0	0	3.8014	2.47997
	AACTCCCCATCACGAT-BrainstemNS-VSMCA	4.551	0	0	0	2.73564	0	3.79005	2.10533	0	0	0	0	2.10533
	AACTCCCGTGCCTGCA-BrainstemNS-Microglia	3.97699	0	0	0	0	0	0	2.91517	0	0	0	2.91517	0
	AACTCCCGTTGGGACA-BrainstemNS-Microglia	3.54506	0	0	0	0	0	0	0	0	0	0	3.76241	2.24182
	AACTCCCTCATCATTC-BrainstemNS-Microglia	5.18663	0	0	0	0	0	0	0	0	0	0	5.06955	3.70194
	AACTCCCTCGAGCCCA-BrainstemNS-Endothelial	0	0	0	0	0	0	0	0	2.87247	0	0	0	0
	AACTCTTAGAAACCGC-BrainstemNS-Microglia	5.07075	0	0	0	0	0	0	2.06462	0	0	0	0	2.06462
	AACTCTTAGACAGAGA-BrainstemNS-Macrophage	5.51972	0	0	0	0	0	0	0	0	0	0	3.00174	4.90411
	AACTCTTAGTCAATAG-BrainstemNS-VSMCA	6.31186	0	0	0	0	0	4.27	0	0	0	0	0	0
	AACTCTTCAAGCTGTT-BrainstemNS-Macrophage	5.1453	0	0	0	0	0	0	0	0	0	0	0	4.78494
	AACTCTTCACATAACC-BrainstemNS-Endothelial	4.65481	0	0	0	0	0	0	3.64217	2.13238	0	0	0	0
	AACTCTTCAGCCACCA-BrainstemNS-Microglia	0	0	0	0	0	0	0	0	0	0	0	3.80211	2.74718
	AACTCTTCAGTAAGAT-BrainstemNS-Endothelial	5.98404	0	0	2.8623	0	0	0	0	3.92207	0	0	0	0
	AACTCTTCATCCCACT-BrainstemNS-Microglia	5.29217	0	0	0	0	0	0	0	0	0	0	4.47194	0
	AACTCTTGTCCGAACC-BrainstemNS-Pericyte	4.11482	0	0	0	0	0	0	4.66741	0	0	0	0	0
	AACTCTTGTGACGCCT-BrainstemNS-VSMCA	3.92477	0	0	0	0	0	3.52913	0	0	0	0	0	0
	AACTCTTGTGGCCCTA-BrainstemNS-Microglia	3.39792	0	0	0	0	0	0	0	0	0	0	3.39792	0
	AACTCTTGTTAAGAAC-BrainstemNS-Astrocyte	4.58586	0	0	4.08181	0	0	0	0	0	0	0	0	0
	AACTCTTTCGCCGTGA-BrainstemNS-Astrocyte	3.29613	0	0	2.63934	0	0	0	0	0	0	0	0	0
	AACTGGTCACCGAAAG-BrainstemNS-Microglia	4.08851	0	0	0	0	0	0	0	0	0	0	3.02288	0
	AACTGGTCACGCATCG-BrainstemNS-Pericyte	0	0	0	0	0	0	0	4.96882	0	0	0	0	0
	AACTGGTGTTGCCTCT-BrainstemNS-Neuron Glutamatergic	0	0	2.47001	0	0	0	2.47001	0	0	0	0	0	0
	AACTTTCAGATAGCAT-BrainstemNS-Astrocyte	4.36795	0	0	3.86554	0	0	0	0	0	0	0	0	0
	AACTTTCAGTGTACTC-BrainstemNS-VSMCA	6.37379	0	0	0	1.71784	0	4.74764	0	0	0	0	0	0
	AACTTTCGTACAGTTC-BrainstemNS-Astrocyte	4.46403	0	0	4.28401	0	0	0	0	0	0	0	0	0
	AACTTTCGTCGCATAT-BrainstemNS-Astrocyte	3.4335	0	0	4.11038	0	0	0	0	0	0	0	0	0
	AAGACCTAGATAGGAG-BrainstemNS-Endothelial	5.52269	0	0	0	0	0	0	0	0	0	0	0	2.32568
	AAGACCTAGCAGCGTA-BrainstemNS-Macrophage	3.79429	0	0	0	0	0	0	0	0	0	0	0	3.40001
	AAGACCTAGTCTCCTC-BrainstemNS-Pericyte	4.0997	0	0	0	2.24861	0	0	2.24861	0	0	0	0	0
	AAGACCTCACAGGAGT-BrainstemNS-Astrocyte	4.12975	0	0	4.76395	1.96237	0	0	0	0	0	0	0	0
	AAGACCTCAGCTCCGA-BrainstemNS-Endothelial	2.74445	0	0	0	0	0	0	0	3.40493	0	0	0	0
	AAGACCTGTAGCGCAA-BrainstemNS-Neuron Glutamatergic	0	2.90532	0	2.90532	0	0	0	0	0	0	0	0	0
	AAGACCTTCGACCAGC-BrainstemNS-Endothelial	2.98911	0	0	0	0	0	0	0	0	0	0	0	0
	AAGACCTTCGGAGCAA-BrainstemNS-VSMCA	5.45488	0	0	0	0	0	2.74445	0	0	0	0	0	0
	AAGCCGCAGACTTGAA-BrainstemNS-Macrophage	4.32153	0	0	0	0	0	0	0	0	0	0	1.97296	4.66592
	AAGCCGCAGGTGCTTT-BrainstemNS-Macrophage	3.13384	0	0	0	0	0	0	0	0	0	0	2.11874	5.13211
	AAGCCGCGTAGCCTCG-BrainstemNS-Endothelial	0	0	0	0	0	0	0	0	4.04758	0	0	0	0
	AAGCCGCGTAGCTAAA-BrainstemNS-Microglia	2.5821	0	0	0	0	0	0	0	0	0	0	3.62899	0
	AAGCCGCTCGCACTCT-BrainstemNS-Macrophage	4.11087	0	0	0	0	2.3979	2.3979	0	0	0	0	2.3979	6.25575
	AAGGAGCGTCCGAATT-BrainstemNS-Astrocyte	3.201	0	0	4.09256	0	0	2.54777	0	0	0	0	0	0
	AAGGAGCTCAAGCCTA-BrainstemNS-Microglia	3.80497	0	0	0	0	0	0	0	0	0	0	3.80497	0
	AAGGAGCTCATATCGG-BrainstemNS-VSMCA	4.97451	0	0	2.73228	0	0	4.97451	0	0	0	0	0	0
	AAGGAGCTCTTTAGTC-BrainstemNS-Astrocyte	4.66397	0	0	3.30557	0	0	0	0	0	0	0	0	2.02366
	AAGGCAGGTCAACATC-BrainstemNS-Microglia	3.60317	0	0	0	0	0	0	0	0	0	0	3.60317	0
	AAGGCAGGTGACTACT-BrainstemNS-Endothelial	0	0	0	0	0	0	0	0	0	0	0	0	0
	AAGGCAGGTGTATGGG-BrainstemNS-Endothelial	2.96902	0	0	1.40581	1.40581	0	0	1.40581	3.35722	0	0	0	0
	AAGGCAGTCGTCTGAA-BrainstemNS-EPC	2.11424	0	0	0	2.74513	2.74513	0	0	0	0	0	0	0
	AAGGTTCAGCCGGTAA-BrainstemNS-Pericyte	2.85919	0	0	0	0	0	0	2.85919	0	0	2.85919	0	2.85919
	AAGGTTCAGTGGAGTC-BrainstemNS-EPC	2.46016	0	0	0	3.10965	3.78024	0	0	0	0	0	0	0
	AAGGTTCGTTCCGGCA-BrainstemNS-Macrophage	4.33485	0	0	0	0	0	0	0	0	0	0	0	3.7575
	AAGGTTCGTTTGTTGG-BrainstemNS-VSMCA	4.68345	0	0	0	2.5576	0	4.2826	0	0	0	0	0	0
	AAGGTTCTCATGCATG-BrainstemNS-VSMCA	4.5196	0	0	1.95349	0	0	4.01601	0	0	0	0	0	0
	AAGTCTGAGCACCGTC-BrainstemNS-VSMCA	3.08195	0	0	0	0	0	3.75189	1.82458	0	0	0	0	1.82458
	AAGTCTGAGCGTAATA-BrainstemNS-Endothelial	3.99252	0	0	0	0	0	0	0	2.66011	0	0	0	0
	AAGTCTGCATGGTCAT-BrainstemNS-Endothelial	2.74991	0	0	0	0	0	0	0	2.74991	0	0	2.74991	2.74991
	AAGTCTGGTATGAATG-BrainstemNS-Endothelial	5.08182	0	0	0	0	0	0	0	3.26857	0	0	0	0
	AAGTCTGGTTAGGGTG-BrainstemNS-Microglia	3.95791	0	0	0	0	0	2.62734	0	0	0	0	2.62734	0
	AAGTCTGTCGGAAATA-BrainstemNS-Endothelial	5.07266	0	0	0	0	0	0	0	2.87325	0	0	0	0
	AATCCAGAGTGGAGTC-BrainstemNS-HbVC	5.60461	0	0	0	0	0	0	0	0	0	0	0	4.51334
	AATCCAGGTAGTGAAT-BrainstemNS-Microglia	5.45013	0	0	0	0	0	0	0	0	0	0	2.86541	0
	AATCCAGGTCTCCACT-BrainstemNS-Pericyte	2.65272	0	0	0	2.65272	0	0	4.38397	0	0	0	0	0
	AATCCAGTCTAACTCT-BrainstemNS-Endothelial	5.86813	0	0	2.14029	0	0	0	0	2.77282	0	0	0	0
	AATCCAGTCTGTCTAT-BrainstemNS-Microglia	5.2539	0	0	0	0	0	2.90696	0	0	0	0	2.90696	0
	AATCGGTAGGGCTCTC-BrainstemNS-Microglia	0	0	0	2.63212	0	0	0	0	0	0	0	0	0
	AATCGGTCAGTCCTTC-BrainstemNS-VSMCA	3.14937	0	0	0	0	0	2.76512	0	0	0	0	0	2.13304
	AATCGGTGTTAGAACA-BrainstemNS-Microglia	5.88348	0	0	0	0	0	0	2.62378	0	0	0	3.67283	2.62378
	AATCGGTTCATTTGGG-BrainstemNS-Microglia	5.27943	0	0	0	0	0	0	0	0	0	0	4.03933	0
	ACACCAAAGTCGAGTG-BrainstemNS-HbVC	2.18173	0	0	0	0	0	0	0	0	2.54886	0	0	0
	ACACCAAAGTTACCCA-BrainstemNS-Microglia	5.38526	2.42845	0	0	0	0	0	0	0	0	0	4.14389	0
	ACACCAACACGACGAA-BrainstemNS-VSMCA	3.98524	0	0	0	0	0	3.76673	0	2.44752	0	0	0	0
	ACACCAACATCGGGTC-BrainstemNS-Pericyte	2.35623	0	0	0	2.35623	0	0	5.15283	0	0	0	0	0
	ACACCAATCATAGCAC-BrainstemNS-Microglia	5.57461	0	0	0	0	0	0	0	0	0	0	3.68664	0
	ACACCAATCATGCATG-BrainstemNS-EPC	3.98836	0	0	0	2.82671	1.84001	0	1.84001	0	0	0	0	0
	ACACCAATCCCATTTA-BrainstemNS-Microglia	5.89249	0	0	0	2.53805	0	0	0	0	0	0	4.08219	4.08219
	ACACCAATCGACCAGC-BrainstemNS-Pericyte	3.02604	0	0	0	0	0	0	3.02604	0	0	0	1.59394	1.59394
	ACACCAATCGGTCTAA-BrainstemNS-Microglia	4.78658	0	0	0	0	0	0	0	0	0	0	4.20544	0
	ACACCAATCTCCGGTT-BrainstemNS-Endothelial	4.31301	0	0	0	0	0	0	0	2.96611	0	0	0	0
	ACACCCTAGAAACCTA-BrainstemNS-Endothelial	3.93838	0	0	0	0	0	0	0	2.87799	0	0	0	0
	ACACCCTAGAAGAAGC-BrainstemNS-VSMCA	6.25475	0	0	0	0	0	3.79076	0	0	0	0	0	0
	ACACCCTAGAAGGTTT-BrainstemNS-Microglia	6.26944	0	0	0	0	0	0	0	2.86074	0	0	4.20317	0
	ACACCCTAGACGCAAC-BrainstemNS-Macrophage	3.99165	0	0	0	0	0	0	0	0	0	0	0	0
	ACACCCTAGACTAGAT-BrainstemNS-VSMCA	5.73596	0	0	0	0	0	4.01631	0	0	0	0	0	0
	ACACCCTCAAGTTGTC-BrainstemNS-Endothelial	4.01364	0	0	0	0	0	2.95052	0	2.95052	0	0	0	0
	ACACCCTGTACCAGTT-BrainstemNS-Endothelial	2.96611	0	0	0	0	0	0	0	0	0	0	0	0
	ACACCCTGTTAAGTAG-BrainstemNS-Endothelial	5.25582	0	0	3.09948	0	0	0	0	2.45042	0	0	0	0
	ACACCCTGTTCCACAA-BrainstemNS-Astrocyte	2.66632	0	0	2.66632	0	0	2.66632	0	0	0	0	0	0
	ACACCGGAGATGGGTC-BrainstemNS-VSMCA	3.49573	0	0	0	2.19651	0	3.71279	2.19651	0	0	0	0	0
	ACACCGGAGGGTCGAT-BrainstemNS-VSMCA	3.75342	0	0	0	0	0	4.51391	2.07247	0	0	0	0	0
	ACACCGGGTCTGCCAG-BrainstemNS-Macrophage	2.76234	0	0	0	2.76234	0	0	0	0	0	0	0	0
	ACACCGGTCTCTGAGA-BrainstemNS-Microglia	2.6515	0	0	0	0	0	0	0	0	0	0	3.98343	0
	ACACTGAAGGCTATCT-BrainstemNS-Microglia	6.16199	0	0	0	0	0	0	0	0	0	0	0	0
	ACACTGAAGTGTACTC-BrainstemNS-Neuron Glutamatergic	0	0	0	0	0	0	0	0	0	0	0	0	0
	ACACTGACAAGACACG-BrainstemNS-Microglia	4.99231	0	0	0	0	0	0	0	0	0	0	3.71097	2.66011
	ACACTGACACAACTGT-BrainstemNS-Endothelial	4.20155	0	2.34166	0	0	0	0	0	3.6531	0	0	0	0
	ACACTGACACGTAAGG-BrainstemNS-Microglia	5.5876	0	0	0	0	0	0	0	0	0	0	0	2.26006
	ACACTGACACTCTGTC-BrainstemNS-Endothelial	4.3892	0	0	0	0	0	0	0	0	0	0	0	0
	ACACTGAGTCTAAAGA-BrainstemNS-Endothelial	5.63524	0	0	0	0	0	0	0	2.57535	0	0	0	0
	ACACTGAGTTATCGGT-BrainstemNS-Microglia	5.88093	0	0	0	0	0	0	0	0	0	0	3.60317	0
	ACACTGATCAAACGGG-BrainstemNS-Neuron Glutamatergic	2.59119	0	0	0	0	0	0	2.59119	0	0	0	2.59119	0
	ACACTGATCGTCACGG-BrainstemNS-VSMCA	3.08809	0	0	0	0	0	4.04001	0	0	0	0	0	0
	ACACTGATCTGCGGCA-BrainstemNS-EPC	0	0	0	2.48904	0	3.13981	0	0	0	0	0	0	0
	ACAGCCGAGGCTCTTA-BrainstemNS-VSMCA	2.57088	0	0	0	2.57088	0	4.21102	1.95142	0	0	0	0	0
	ACAGCCGCACGACGAA-BrainstemNS-Astrocyte	0	0	0	2.42939	0	0	0	0	0	0	0	0	2.42939
	ACAGCCGCAGCTCGAC-BrainstemNS-Endothelial	4.74499	0	0	0	0	0	0	0	0	0	0	0	2.84993
	ACAGCCGCATTCACTT-BrainstemNS-Pericyte	4.49594	0	0	0	0	0	0	3.99252	0	0	0	0	0
	ACAGCCGTCAACACCA-BrainstemNS-Endothelial	3.17647	0	0	0	0	0	0	0	1.90814	0	0	0	0
	ACAGCCGTCCCTCTTT-BrainstemNS-Astrocyte	0	0	0	2.38169	0	0	0	0	0	0	0	0	0
	ACAGCCGTCTCTGTCG-BrainstemNS-Microglia	3.87658	0	0	0	0	0	0	0	0	0	0	0	2.34677
	ACAGCCGTCTGGTTCC-BrainstemNS-Endothelial	0	0	0	0	0	0	0	0	2.25623	0	0	0	0
	ACAGCTAAGTTTCCTT-BrainstemNS-VSMCA	6.36997	0	0	0	2.28584	0	4.67289	0	0	0	0	0	0
	ACAGCTACACGGTGTC-BrainstemNS-VSMCA	3.5834	0	0	0	2.27716	0	3.30493	0	0	0	0	0	0
	ACAGCTACAGCGTCCA-BrainstemNS-Microglia	3.4234	0	0	0	0	0	0	0	0	0	0	3.4234	0
	ACAGCTACATAGGATA-BrainstemNS-Microglia	5.62863	0	0	0	0	0	0	0	0	0	0	3.8226	0
	ACAGCTAGTCTCTTTA-BrainstemNS-Endothelial	4.69088	0	0	0	0	0	0	0	0	0	2.3808	0	0
	ACAGCTATCACCGGGT-BrainstemNS-Pericyte	2.33489	0	0	0	2.97842	0	0	4.44212	0	0	0	0	0
	ACAGCTATCCCATTTA-BrainstemNS-Microglia	5.79729	0	0	0	0	0	0	0	0	0	0	3.91723	0
	ACATACGAGGTGCTAG-BrainstemNS-Microglia	4.75563	0	0	0	0	0	0	0	0	0	0	2.62497	2.62497
	ACATACGCAAGCTGTT-BrainstemNS-Microglia	4.58682	0	0	0	0	2.37194	0	0	0	0	0	3.40633	3.01731
	ACATACGCAGCGATCC-BrainstemNS-Endothelial	1.94831	0	0	0	0	0	0	0	3.22157	0	0	0	0
	ACATACGCAGCTGTTA-BrainstemNS-Astrocyte	2.9945	0	0	2.9945	0	0	0	0	0	0	0	0	0
	ACATACGGTTATCGGT-BrainstemNS-Microglia	5.44383	0	0	0	0	0	0	0	0	0	0	3.67345	0
	ACATACGTCAACACCA-BrainstemNS-Microglia	4.75595	0	0	0	0	0	0	2.36143	0	0	0	3.67439	0
	ACATCAGCAACTTGAC-BrainstemNS-Pericyte	3.44079	0	0	0	4.11778	0	0	0	0	0	0	0	0
	ACATCAGGTCGAATCT-BrainstemNS-Endothelial	4.88392	0	0	0	0	0	0	0	2.85609	0	0	0	0
	ACATCAGGTTCCACGG-BrainstemNS-Endothelial	2.17617	0	0	0	0	0	0	0	0	0	0	0	0
	ACATGGTAGAGACTTA-BrainstemNS-Microglia	5.65422	0	0	1.74774	0	0	0	0	0	0	0	2.99405	0
	ACATGGTAGCCACGTC-BrainstemNS-Pericyte	2.08594	0	0	0	0	0	0	3.37447	0	0	0	0	0
	ACATGGTCAAGCGTAG-BrainstemNS-EPC	3.58359	0	0	0	3.42158	3.22814	0	0	0	0	0	3.1153	1.30631
	ACATGGTCAATGCCAT-BrainstemNS-Microglia	4.05022	0	0	0	0	0	0	0	0	0	0	3.95665	2.79634
	ACATGGTCACCACGTG-BrainstemNS-Microglia	3.23086	0	0	0	0	0	0	0	0	0	0	2.57647	0
	ACATGGTCAGGGTACA-BrainstemNS-Macrophage	5.1635	0	0	0	2.18593	0	0	0	0	0	0	0	4.47606
	ACATGGTCATCACGAT-BrainstemNS-Microglia	4.85959	0	0	0	0	0	0	0	0	0	0	2.95915	0
	ACATGGTTCACAGGCC-BrainstemNS-Endothelial	3.16174	0	0	0	0	0	0	0	3.16174	0	0	0	1.89505
	ACCAGTAAGACAGAGA-BrainstemNS-EPC	3.89182	0	0	0	0	3.89182	0	0	2.83321	0	0	0	0
	ACCAGTAAGATCTGAA-BrainstemNS-Astrocyte	5.00347	0	0	3.42054	0	0	0	0	2.75956	0	0	0	0
	ACCAGTAAGCCGCCTA-BrainstemNS-Astrocyte	0	0	2.9471	2.9471	0	0	0	0	0	0	0	0	0
	ACCAGTAAGTGTACCT-BrainstemNS-Endothelial	4.31301	0	0	0	0	0	0	0	3.63317	0	0	0	0
	ACCAGTACAATGTTGC-BrainstemNS-Microglia	5.89571	0	0	0	0	0	0	0	0	0	0	3.49599	2.45625
	ACCAGTATCCAGGGCT-BrainstemNS-Endothelial	3.32487	0	0	0	0	0	0	0	0	0	0	0	0
	ACCAGTATCCCAAGAT-BrainstemNS-Microglia	6.02154	0	0	0	0	0	0	0	0	0	0	4.32765	2.98019
	ACCAGTATCGGTTCGG-BrainstemNS-Microglia	0	0	0	0	0	0	0	0	0	0	0	3.47049	0
	ACCAGTATCTCTTGAT-BrainstemNS-Pericyte	5.57132	0	0	0	0	0	0	4.19637	0	0	0	0	0
	ACCCACTAGAGCTGCA-BrainstemNS-Pericyte	2.58777	0	0	0	2.58777	0	0	4.13518	0	0	0	0	2.58777
	ACCCACTAGGCATGGT-BrainstemNS-Astrocyte	0	0	0	3.45354	0	0	0	2.41628	0	0	0	0	0
	ACCCACTAGGGTCGAT-BrainstemNS-Endothelial	3.39096	0	0	0	0	0	0	0	0	0	0	0	0
	ACCCACTCAATGCCAT-BrainstemNS-Pericyte	0	0	0	0	3.13559	0	0	4.48874	2.485	0	0	0	0
	ACCCACTCAGTCGATT-BrainstemNS-Pericyte	0	0	0	0	3.00903	0	0	4.75881	0	0	0	0	0
	ACCCACTCATGAACCT-BrainstemNS-Pericyte	3.92138	0	0	0	2.71696	0	0	4.36613	0	0	0	0	0
	ACCCACTGTGGCAAAC-BrainstemNS-Microglia	0	0	0	0	0	0	0	0	0	0	0	3.50273	0
	ACCCACTTCATACGGT-BrainstemNS-HbVC	6.0976	0	0	0	0	0	0	0	0	0	0	0	2.75956
	ACCCACTTCTTTAGTC-BrainstemNS-Pericyte	5.88093	0	0	0	3.03694	0	0	4.10304	0	0	0	0	0
	ACCGTAAAGGTAGCTG-BrainstemNS-Pericyte	4.11482	0	0	0	2.77635	0	0	4.33469	0	0	0	0	0
	ACCGTAACAATCTACG-BrainstemNS-Microglia	6.15389	0	0	0	0	0	0	0	0	0	0	0	2.61669
	ACCGTAACACCAACCG-BrainstemNS-Microglia	2.69288	0	0	0	0	0	0	0	0	0	0	3.35159	0
	ACCGTAACAGCATGAG-BrainstemNS-Microglia	5.39208	0	0	0	0	0	0	0	0	0	0	3.40633	0
	ACCGTAACATCGGTTA-BrainstemNS-VSMCA	5.80245	0	1.90084	0	1.90084	0	3.70968	0	0	0	0	0	0
	ACCGTAAGTACCCAAT-BrainstemNS-EPC	2.76652	0	0	0	0	2.76652	0	0	0	0	0	0	0
	ACCGTAATCCGAACGC-BrainstemNS-VSMCA	3.6452	0	0	0	0	0	4.47746	2.5975	0	0	0	1.97617	0
	ACCGTAATCGTAGATC-BrainstemNS-VSMCA	6.43812	0	0	0	1.97136	0	4.47194	0	0	0	0	0	0
	ACCGTAATCTACGAGT-BrainstemNS-Astrocyte	4.57511	0	0	4.29085	0	0	0	0	0	0	0	0	0
	ACCGTAATCTGAGGGA-BrainstemNS-Macrophage	5.93927	0	0	0	0	0	0	0	0	0	0	0	0
	ACCTTTAAGACGCACA-BrainstemNS-Microglia	4.18995	0	0	0	0	0	0	0	0	0	0	3.29613	0
	ACCTTTAAGACTGGGT-BrainstemNS-Endothelial	5.17686	0	0	0	3.02381	0	0	3.02381	3.02381	0	0	0	0
	ACCTTTAAGAGTCTGG-BrainstemNS-Endothelial	4.88139	0	0	0	0	0	0	0	0	0	0	0	0
	ACCTTTAAGGGCACTA-BrainstemNS-Microglia	4.56279	0	0	0	0	0	0	0	0	0	0	0	0
	ACCTTTACACCTCGTT-BrainstemNS-Endothelial	4.52815	0	0	0	0	1.47981	0	0	2.0521	0	0	0	0
	ACCTTTACACGAGAGT-BrainstemNS-VSMCA	5.81531	0	0	0	0	0	4.6743	0	0	0	0	0	0
	ACCTTTACAGATGAGC-BrainstemNS-Astrocyte	4.99675	0	0	4.65126	2.90614	0	0	0	0	0	0	0	0
	ACCTTTATCCGTACAA-BrainstemNS-Pericyte	5.91436	0	0	0	2.72159	0	0	5.14432	0	0	0	0	0
	ACCTTTATCCTCTAGC-BrainstemNS-Endothelial	4.90032	0	0	0	0	0	0	0	0	0	0	0	0
	ACGAGCCCACGACTCG-BrainstemNS-Microglia	3.98905	0	0	0	0	0	0	0	0	0	0	3.98905	0
	ACGAGCCCACGTGAGA-BrainstemNS-Endothelial	4.0842	0	0	0	0	0	0	0	0	0	0	0	0
	ACGAGCCCAGTGACAG-BrainstemNS-Microglia	0	0	0	0	0	0	0	0	0	0	0	0	0
	ACGAGCCCATTAGGCT-BrainstemNS-Endothelial	3.06507	0	0	0	0	0	0	0	2.68266	0	0	0	0
	ACGAGCCTCATTGCGA-BrainstemNS-VSMCA	3.79217	0	0	0	0	0	4.47398	0	0	0	0	0	0
	ACGAGGAAGAAACCTA-BrainstemNS-Microglia	5.1462	0	0	0	0	0	0	0	0	0	0	3.6623	0
	ACGAGGAAGATCCCGC-BrainstemNS-Microglia	3.47883	0	0	0	0	0	0	0	0	0	0	2.81606	2.18103
	ACGAGGAAGGTCGGAT-BrainstemNS-Microglia	4.2034	0	0	0	2.34336	0	4.2034	0	0	0	0	2.34336	0
	ACGAGGACAAACTGCT-BrainstemNS-Endothelial	2.93352	0	0	0	0	0	0	0	3.5997	0	0	0	0
	ACGAGGACACGCCAGT-BrainstemNS-Microglia	0	0	0	0	0	0	0	0	0	0	0	0	3.03694
	ACGAGGACAGGACGTA-BrainstemNS-Microglia	4.74177	0	0	0	0	0	0	0	0	0	0	0	3.26776
	ACGAGGACAGTGGGAT-BrainstemNS-VSMCA	4.7119	0	0	0	2.24937	0	4.34816	0	0	0	0	0	0
	ACGAGGACATACGCCG-BrainstemNS-Astrocyte	3.60317	0	0	2.93689	0	0	0	0	0	0	0	0	0
	ACGAGGAGTAAGTGTA-BrainstemNS-Endothelial	4.72995	0	0	0	0	0	0	0	2.98138	1.97939	0	0	0
	ACGAGGAGTGTTTGGT-BrainstemNS-Endothelial	5.26237	0	0	0	0	0	3.2806	3.00538	2.0012	0	0	2.0012	0
	ACGAGGATCCAGATCA-BrainstemNS-VSMCA	5.12672	0	0	0	1.94317	0	5.01411	0	0	0	0	1.94317	0
	ACGAGGATCGAATGGG-BrainstemNS-Microglia	2.44559	0	0	2.44559	0	0	0	0	0	0	0	2.44559	2.44559
	ACGAGGATCTTTACAC-BrainstemNS-Microglia	5.24678	0	0	2.74309	0	0	0	0	0	0	0	0	0
	ACGATACAGGTGCACA-BrainstemNS-Microglia	0	0	0	0	0	0	0	0	0	0	0	2.85764	2.22031
	ACGATACAGTACCGGA-BrainstemNS-Endothelial	5.13563	0	0	0	0	0	0	0	0	0	0	0	0
	ACGATACCACGTCAGC-BrainstemNS-VSMCA	3.65066	0	0	1.981	2.60269	0	3.93183	1.981	0	0	0	0	0
	ACGATACGTGGCCCTA-BrainstemNS-Microglia	3.37175	0	0	0	0	0	0	0	0	0	0	3.37175	3.37175
	ACGATACTCAGTTTGG-BrainstemNS-Neuron Glutamatergic	0	0	2.94881	0	0	0	0	0	0	0	0	0	0
	ACGATACTCCGGGTGT-BrainstemNS-Endothelial	3.52486	0	0	0	0	0	0	0	2.22324	0	0	0	0
	ACGATGTCACGAAATA-BrainstemNS-Microglia	5.53421	0	0	0	0	0	0	0	0	0	0	3.65922	0
	ACGATGTCACGCATCG-BrainstemNS-VSMCA	4.14831	0	0	0	2.07005	0	4.0325	0	0	0	0	0	2.07005
	ACGATGTGTAAAGGAG-BrainstemNS-Microglia	6.04064	0	0	0	0	0	0	0	0	0	0	3.71162	0
	ACGATGTGTTGATTGC-BrainstemNS-EPC	3.65861	0	0	0	3.65861	3.65861	0	0	0	0	0	0	0
	ACGATGTTCCAAAGTC-BrainstemNS-Neuron Glutamatergic	2.45236	0	0	0	0	0	0	0	0	0	0	0	0
	ACGCAGCAGCACAGGT-BrainstemNS-Microglia	3.23906	0	0	2.58437	0	0	0	0	0	0	0	3.23906	2.58437
	ACGCAGCCATATGGTC-BrainstemNS-Microglia	2.74718	0	0	0	0	0	0	0	0	0	0	4.48403	0
	ACGCAGCCATTCGACA-BrainstemNS-Astrocyte	2.59234	0	0	4.72071	0	0	0	0	0	0	0	0	0
	ACGCAGCGTCACTGGC-BrainstemNS-Endothelial	3.28081	0	0	0	2.2547	0	0	0	0	0	0	0	0
	ACGCAGCTCCGAATGT-BrainstemNS-EPC	2.67424	0	0	0	1.70483	0	1.70483	0	0	0	0	1.70483	0
	ACGCAGCTCTGGAGCC-BrainstemNS-Endothelial	2.33658	0	0	1.7357	0	0	0	0	1.7357	0	0	0	0
	ACGCCAGAGTTTAGGA-BrainstemNS-Endothelial	4.69368	0	0	0	0	0	0	0	2.67634	0	0	0	0
	ACGCCAGCAATTGCTG-BrainstemNS-Astrocyte	3.64507	0	0	3.42844	0	0	0	0	0	0	0	0	0
	ACGCCAGCACCGAATT-BrainstemNS-Microglia	2.55103	0	0	0	0	0	0	0	0	0	0	2.55103	0
	ACGCCAGCAGCCTTTC-BrainstemNS-Microglia	4.81785	0	0	0	0	0	0	0	0	0	0	0	0
	ACGCCAGGTGACGCCT-BrainstemNS-VSMCA	3.84691	0	0	0	2.41489	0	4.47281	0	0	0	0	0	0
	ACGCCAGGTGTAATGA-BrainstemNS-Endothelial	3.3151	0	0	0	0	0	0	0	2.65764	0	0	0	0
	ACGCCAGTCTCTAGGA-BrainstemNS-Microglia	3.90571	0	0	0	0	0	0	2.3737	0	0	0	3.01917	3.01917
	ACGCCGAAGACTAGGC-BrainstemNS-Microglia	0	0	0	0	0	0	0	2.66632	0	0	0	2.66632	0
	ACGCCGAAGCCAACAG-BrainstemNS-Endothelial	0	0	0	0	0	0	0	0	2.471	0	0	0	0
	ACGCCGAAGCTACCGC-BrainstemNS-Neuron Glutamatergic	2.72959	0	0	0	0	0	0	0	0	0	0	0	0
	ACGCCGAAGGACATTA-BrainstemNS-Microglia	4.00127	0	0	0	0	0	2.29702	0	0	0	0	2.93858	0
	ACGCCGACAACACGCC-BrainstemNS-Microglia	2.87799	0	0	0	0	0	0	0	0	0	0	3.54261	2.23957
	ACGCCGACATGCTGGC-BrainstemNS-VSMCA	3.14724	0	0	0	2.13107	0	4.32067	0	0	0	0	0	0
	ACGCCGAGTATGAAAC-BrainstemNS-EPC	2.88037	0	0	0	3.94085	3.41564	1.64966	0	0	0	0	0	0
	ACGCCGATCCTCGCAT-BrainstemNS-Endothelial	3.70968	0	0	0	2.19368	0	0	0	3.21504	0	0	0	0
	ACGCCGATCTGGCGAC-BrainstemNS-Macrophage	2.54344	0	0	0	0	0	0	1.59082	0	0	0	0	4.02014
	ACGGAGAAGAGGTAGA-BrainstemNS-Neuron Glutamatergic	5.75286	0	0	0	0	0	0	0	0	0	0	0	0
	ACGGAGAAGAGTAAGG-BrainstemNS-Astrocyte	4.45367	0	0	4.45367	2.16585	2.16585	0	0	2.16585	0	0	0	0
	ACGGAGAAGCGTGAAC-BrainstemNS-Microglia	3.80033	0	0	0	0	0	0	0	0	0	0	4.01899	2.47897
	ACGGAGAAGTGTACCT-BrainstemNS-VSMCA	6.09304	0	0	0	0	0	4.95274	0	0	0	0	0	0
	ACGGAGACAACTTGAC-BrainstemNS-Microglia	4.57947	0	0	0	0	0	0	0	0	0	0	2.83774	0
	ACGGAGAGTATCACCA-BrainstemNS-Microglia	5.45778	0	0	0	0	0	0	0	0	0	0	4.0842	2.74718
	ACGGAGATCCTTCAAT-BrainstemNS-Microglia	5.30132	0	0	0	0	0	0	0	0	0	0	0	0
	ACGGAGATCGCGGATC-BrainstemNS-Neuron Glutamatergic	3.00392	0	2.7931	1.57544	1.57544	0	0	1.57544	0	0	0	1.57544	0
	ACGGAGATCTCAAACG-BrainstemNS-Neuron Glutamatergic	2.08163	3.09343	0	0	0	0	0	0	1.50602	0	0	1.50602	0
	ACGGCCAAGACAATAC-BrainstemNS-Microglia	3.84144	0	0	0	0	0	0	0	0	0	0	2.78486	0
	ACGGCCAAGTACCGGA-BrainstemNS-Microglia	0	0	0	0	0	0	0	2.65027	0	0	0	3.30746	0
	ACGGCCAAGTAGGTGC-BrainstemNS-Microglia	3.94665	0	0	0	0	0	0	0	0	0	0	3.94665	0
	ACGGCCAAGTCTCCTC-BrainstemNS-VSMCA	3.16445	0	0	0	0	0	4.51855	0	0	0	0	0	0
	ACGGCCACAACGCACC-BrainstemNS-HbVC	2.04446	0	0	0	0	0	0	0	2.04446	2.04446	0	0	0
	ACGGCCACACAGCGTC-BrainstemNS-Endothelial	2.84993	0	0	0	0	0	2.21302	0	0	0	0	0	0
	ACGGCCACATCGGAAG-BrainstemNS-VSMCA	3.35071	0	0	2.31987	2.31987	0	3.35071	2.31987	0	0	0	0	0
	ACGGCCACATCTCGCT-BrainstemNS-Astrocyte	2.98553	0	0	4.04989	0	0	0	0	0	0	0	0	0
	ACGGCCACATGCAACT-BrainstemNS-EPC	0	0	0	0	3.6668	1.86356	1.86356	0	0	0	0	0	0
	ACGGCCACATGGAATA-BrainstemNS-Microglia	3.99079	0	0	0	0	0	0	0	0	0	0	3.59452	0
	ACGGCCAGTCAGAGGT-BrainstemNS-Endothelial	2.63212	0	0	0	0	0	0	0	3.28864	0	0	0	0
	ACGGCCAGTGGACGAT-BrainstemNS-Endothelial	4.70582	0	0	0	2.68775	0	2.06043	0	2.06043	0	0	0	0
	ACGGCCAGTTCAGTAC-BrainstemNS-Microglia	3.70194	0	0	0	0	0	0	0	0	0	0	0	3.03317
	ACGGCCATCCTATGTT-BrainstemNS-Endothelial	2.46902	0	0	0	0	0	0	0	4.47148	0	0	0	0
	ACGGCCATCCTGCAGG-BrainstemNS-Microglia	3.51268	0	0	0	0	0	0	0	0	0	0	2.47199	1.85988
	ACGGGCTAGAGAGCTC-BrainstemNS-Microglia	4.11679	0	0	0	0	0	0	0	0	0	0	3.05025	0
	ACGGGCTAGCAGACTG-BrainstemNS-EPC	2.82871	0	0	0	4.24853	3.10151	2.45236	0	0	0	0	0	1.8418
	ACGGGCTAGGCTAGCA-BrainstemNS-Endothelial	0	0	0	0	0	0	0	0	2.31163	0	0	0	0
	ACGGGCTAGTTCCACA-BrainstemNS-HbVC	0	0	0	1.05062	0	0	0	0	0	2.13271	0	0	1.05062
	ACGGGCTCACGTGAGA-BrainstemNS-Microglia	3.40633	0	0	0	0	0	0	1.92146	0	0	0	2.53859	0
	ACGGGCTCAGGGATTG-BrainstemNS-Endothelial	3.01455	0	0	0	0	0	0	0	3.01455	0	0	0	0
	ACGGGCTGTAACGACG-BrainstemNS-Astrocyte	3.46049	0	0	2.42281	0	0	0	0	0	0	0	0	0
	ACGGGCTGTGTGGCTC-BrainstemNS-Endothelial	2.83021	0	0	0	0	0	0	0	2.83021	0	0	0	0
	ACGGGTCAGATCACGG-BrainstemNS-Endothelial	2.94966	0	2.30755	2.30755	0	0	2.30755	2.94966	2.94966	0	0	0	0
	ACGGGTCAGGTGATAT-BrainstemNS-Microglia	5.57655	0	0	0	0	0	0	0	0	0	0	2.98553	0
	ACGGGTCAGTGACTCT-BrainstemNS-Microglia	4.38462	0	0	0	0	0	0	0	0	0	0	0	3.03505
	ACGGGTCAGTGGGCTA-BrainstemNS-Pericyte	2.87958	0	0	0	0	0	0	4.62341	0	0	0	0	0
	ACGGGTCCAACGATCT-BrainstemNS-Pericyte	4.56683	0	0	0	0	0	0	4.90032	0	0	0	0	0
	ACGGGTCCACAGGAGT-BrainstemNS-VSMCA	4.37766	0	0	0	0	0	4.50962	0	0	0	0	0	0
	ACGGGTCCACGACTCG-BrainstemNS-Astrocyte	0	0	0	3.98386	0	2.9218	0	0	0	0	0	0	0
	ACGGGTCCAGGCGATA-BrainstemNS-Endothelial	2.61552	0	0	0	0	0	0	0	2.61552	0	0	0	0
	ACGGGTCCAGTCACTA-BrainstemNS-Astrocyte	2.6515	0	0	4.20284	2.6515	0	0	2.6515	0	0	0	0	0
	ACGGGTCGTTACGTCA-BrainstemNS-VSMCA	4.2819	0	0	0	0	0	4.0622	0	0	0	0	0	0
	ACGGGTCTCGAGGTAG-BrainstemNS-VSMCA	4.06122	0	0	0	1.90278	0	4.88434	0	0	0	0	0	0
	ACGTCAACACCAACCG-BrainstemNS-VSMCA	3.61189	0	0	0	0	0	3.33317	2.30349	0	0	0	0	0
	ACGTCAAGTAGCGCTC-BrainstemNS-Microglia	3.01363	0	0	0	0	0	0	0	0	0	0	2.36842	0
	ACTATCTAGACTTTCG-BrainstemNS-VSMCA	6.27804	0	0	0	2.19014	0	3.48878	2.19014	0	0	0	0	0
	ACTATCTAGTAGTGCG-BrainstemNS-VSMCA	6.26452	0	0	0	2.02252	0	4.53048	0	0	0	0	2.02252	0
	ACTATCTCAAGTTGTC-BrainstemNS-Microglia	5.45674	0	0	0	0	0	0	0	0	0	0	2.87168	0
	ACTATCTCAGTGGGAT-BrainstemNS-Microglia	5.94271	0	0	0	0	0	0	0	0	0	0	3.96677	0
	ACTATCTCAGTTTACG-BrainstemNS-Microglia	6.05414	0	0	0	0	0	0	0	0	0	0	3.74835	3.46848
	ACTATCTGTGTGGCTC-BrainstemNS-Astrocyte	3.04834	0	0	0	3.04834	0	0	0	0	0	0	0	0
	ACTATCTTCACTCTTA-BrainstemNS-Microglia	4.66294	0	0	0	0	0	0	0	0	0	0	3.82815	3.4335
	ACTATCTTCGCCAAAT-BrainstemNS-Endothelial	4.13679	0	0	0	0	0	0	2.05983	2.05983	0	0	0	0
	ACTATCTTCGGAGGTA-BrainstemNS-Endothelial	5.34028	0	0	0	0	0	0	0	0	0	0	0	0
	ACTATCTTCTGGTTCC-BrainstemNS-Endothelial	4.23249	0	2.0527	0	0	0	0	0	2.0527	0	0	0	0
	ACTGAACAGACGCAAC-BrainstemNS-Microglia	5.27551	0	0	0	0	0	0	0	0	0	0	4.18707	0
	ACTGAACAGAGCTGCA-BrainstemNS-Microglia	3.5657	0	0	0	0	0	2.5221	0	0	0	0	3.17428	0
	ACTGAACAGATCACGG-BrainstemNS-Microglia	4.98792	0	0	0	0	0	0	0	0	0	0	3.50743	0
	ACTGAACCACTTACGA-BrainstemNS-Pericyte	5.87675	0	0	2.43888	3.08742	0	0	4.15515	0	0	0	0	2.43888
	ACTGAACCAGTATAAG-BrainstemNS-VSMCA	5.89497	0	0	0	1.83248	0	3.76108	0	0	0	0	0	0
	ACTGAACGTTCGGCAC-BrainstemNS-Endothelial	3.1293	0	0	0	0	0	0	0	3.1293	0	0	0	0
	ACTGAACTCCTTTCGG-BrainstemNS-Endothelial	4.25607	0	0	0	0	0	1.99076	3.81215	2.61317	0	0	0	0
	ACTGAGTAGCCCAATT-BrainstemNS-Endothelial	4.67816	0	0	0	2.93183	0	0	2.93183	2.93183	0	0	0	0
	ACTGAGTAGGTTACCT-BrainstemNS-Neuron Glutamatergic	0	0	0	0	0	0	0	0	0	0	0	0	0
	ACTGAGTAGTCGATAA-BrainstemNS-Pericyte	6.08359	0	0	0	2.84534	0	4.18707	3.509	0	0	0	0	0
	ACTGAGTCACAGATTC-BrainstemNS-Endothelial	3.2605	0	0	0	0	0	0	0	3.2605	0	0	0	0
	ACTGAGTCACCAGATT-BrainstemNS-Endothelial	5.08939	0	0	0	0	0	0	0	2.84077	0	0	0	0
	ACTGAGTCATCTGGTA-BrainstemNS-VSMCA	5.70846	0	0	0	2.78963	0	4.12874	0	0	0	0	0	0
	ACTGAGTGTGAGTATA-BrainstemNS-Endothelial	4.41729	0	0	0	0	0	0	0	0	0	0	0	0
	ACTGAGTGTTCCACTC-BrainstemNS-Pericyte	4.3332	0	0	0	0	0	0	0	0	0	0	0	0
	ACTGAGTTCACAGTAC-BrainstemNS-Microglia	6.08586	0	0	0	0	0	0	0	0	0	0	0	0
	ACTGATGCAAGCGTAG-BrainstemNS-Neuron Glutamatergic	0	4.07231	0	0	0	0	0	0	0	0	0	0	0
	ACTGATGCAAGTCTGT-BrainstemNS-Microglia	5.02726	0	0	0	0	0	0	0	0	0	0	3.58255	0
	ACTGATGGTCCTCCAT-BrainstemNS-Pericyte	3.16012	0	0	0	0	0	0	4.23004	0	0	0	0	0
	ACTGATGGTGACGCCT-BrainstemNS-Astrocyte	0	0	0	2.9268	0	0	0	0	0	0	0	0	0
	ACTGATGGTGCTAGCC-BrainstemNS-Microglia	3.17978	0	0	1.91108	0	0	0	0	0	0	0	2.90587	3.39457
	ACTGATGGTTTACTCT-BrainstemNS-Endothelial	4.10597	0	0	0	0	0	0	0	3.82376	0	0	0	0
	ACTGATGTCGCGTTTC-BrainstemNS-Endothelial	0	0	0	0	0	0	0	0	2.77918	0	0	0	0
	ACTGCTCAGACGCTTT-BrainstemNS-Endothelial	3.6207	0	0	0	0	0	0	0	2.57423	0	0	0	0
	ACTGCTCGTTAAGATG-BrainstemNS-Neuron Glutamatergic	3.36229	0	2.70321	0	0	0	2.70321	0	0	0	0	0	0
	ACTGCTCTCACTATTC-BrainstemNS-Endothelial	4.60854	0	0	0	0	0	0	0	2.48803	0	0	0	0
	ACTGCTCTCAGAAATG-BrainstemNS-Endothelial	5.0359	0	0	0	0	0	0	0	2.47797	0	0	0	0
	ACTGCTCTCTGATTCT-BrainstemNS-Microglia	5.87127	0	0	0	0	0	0	0	0	0	0	4.29521	0
	ACTGTCCAGTTGCAGG-BrainstemNS-VSMCA	3.73329	0	0	0	0	0	4.2345	0	0	0	0	1.71112	0
	ACTGTCCCATCTCGCT-BrainstemNS-VSMCA	3.41839	0	0	0	2.12586	0	2.12586	0	0	0	0	0	0
	ACTGTCCGTAAGTGTA-BrainstemNS-VSMCA	6.39531	0	0	0	0	0	4.3399	2.14827	0	0	0	0	0
	ACTGTCCGTCAATGTC-BrainstemNS-Endothelial	3.66183	0	0	0	0	0	1.74774	0	1.74774	0	0	0	0
	ACTGTCCGTTCAGACT-BrainstemNS-Pericyte	2.65518	0	0	0	2.92513	0	0	4.67115	0	0	0	1.6881	0
	ACTGTCCGTTTGACTG-BrainstemNS-VSMCA	4.04462	0	0	0	2.19865	0	4.17596	0	0	0	0	0	0
	ACTGTCCTCCCTTGTG-BrainstemNS-Microglia	4.36974	0	2.63934	0	0	0	0	0	0	0	0	3.97059	0
	ACTGTCCTCCGCGCAA-BrainstemNS-Endothelial	2.26779	0	0	0	0	0	0	0	0	0	0	0	0
	ACTGTCCTCCTTCAAT-BrainstemNS-VSMCA	5.85672	0	0	0	2.36027	0	4.46986	1.4346	0	0	0	0	0
	ACTGTCCTCCTTGACC-BrainstemNS-VSMCA	4.01652	0	0	0	0	0	4.01652	0	0	0	0	0	0
	ACTGTCCTCTCGGACG-BrainstemNS-Pericyte	3.17537	0	0	0	2.52316	0	0	4.24574	0	0	0	0	0
	ACTGTCCTCTTAGCCC-BrainstemNS-Astrocyte	0	0	0	4.05359	0	0	0	0	0	0	0	2.98911	0
	ACTTACTAGAGATGAG-BrainstemNS-VSMCA	6.31816	0	0	0	0	0	3.76394	0	0	0	0	0	0
	ACTTACTAGATGCCAG-BrainstemNS-Astrocyte	4.63788	0	0	3.64308	0	0	2.33237	0	0	0	0	0	0
	ACTTACTAGCATGGCA-BrainstemNS-Microglia	4.63681	0	0	0	0	0	0	0	0	0	0	0	0
	ACTTACTAGGCAAAGA-BrainstemNS-Microglia	5.7907	0	0	0	0	0	0	0	0	0	0	3.37993	0
	ACTTACTCAAGAAGAG-BrainstemNS-Macrophage	6.23127	0	0	0	0	2.08533	2.08533	0	0	0	0	0	5.66966
	ACTTACTCAATGGTCT-BrainstemNS-Pericyte	3.8223	0	0	0	0	0	0	4.78937	0	0	0	0	0
	ACTTACTGTACATGTC-BrainstemNS-Endothelial	5.72232	0	0	0	0	0	0	0	0	0	0	2.27246	0
	ACTTACTGTACTTCTT-BrainstemNS-Pericyte	5.2491	0	0	0	2.34849	0	0	2.9927	0	0	0	0	0
	ACTTACTTCCACTCCA-BrainstemNS-Endothelial	4.31119	0	0	0	0	0	0	0	0	0	0	0	0
	ACTTACTTCTCCTATA-BrainstemNS-Pericyte	4.88284	0	0	0	2.74445	0	0	4.63368	2.74445	0	0	0	0
	ACTTGTTAGTGTCCAT-BrainstemNS-Astrocyte	4.05174	0	0	3.83293	0	0	0	0	0	0	0	0	0
	ACTTGTTGTCAGTGGA-BrainstemNS-Astrocyte	4.03522	0	0	2.97136	0	0	0	0	0	0	0	0	0
	ACTTGTTGTCCATGAT-BrainstemNS-Microglia	5.72208	0	0	0	0	0	1.87749	0	0	0	0	4.29022	0
	ACTTGTTTCAGCACAT-BrainstemNS-Microglia	5.68933	0	0	0	0	0	0	0	0	0	0	0	4.37683
	ACTTGTTTCGAGCCCA-BrainstemNS-VSMCA	3.98905	0	0	1.92997	0	0	3.87358	0	0	0	0	0	0
	ACTTGTTTCGTGGGAA-BrainstemNS-Microglia	4.74427	0	0	0	2.61434	0	0	0	0	0	0	3.27019	3.94416
	ACTTTCAAGTCCATAC-BrainstemNS-Microglia	5.62092	0	0	0	0	0	0	0	0	0	0	2.9945	0
	ACTTTCACACACTGCG-BrainstemNS-Microglia	4.28613	0	0	0	0	0	0	0	0	0	0	4.28613	0
	ACTTTCACACGGTAGA-BrainstemNS-Endothelial	4.17281	0	0	0	0	0	0	0	2.45527	0	0	0	0
	ACTTTCACATATACCG-BrainstemNS-Endothelial	5.231	0	0	0	0	0	0	1.75245	2.99947	0	0	0	0
	ACTTTCATCCACGAAT-BrainstemNS-Endothelial	4.22972	0	0	0	2.36755	0	0	0	3.01271	0	0	0	0
	AGAATAGAGACGACGT-BrainstemNS-Endothelial	3.88122	0	0	0	0	0	0	0	0	0	0	0	0
	AGAATAGCAAACTGCT-BrainstemNS-Astrocyte	0	0	0	3.6772	0	0	0	3.00903	0	0	0	0	0
	AGAATAGCAGACGTAG-BrainstemNS-VSMCA	6.33919	0	0	0	0	0	4.53987	0	0	0	0	0	0
	AGAATAGCAGTAGAGC-BrainstemNS-Endothelial	4.36718	0	0	0	0	0	0	0	3.01824	0	0	0	0
	AGAATAGCATCACGTA-BrainstemNS-Astrocyte	4.76045	0	0	3.52886	0	0	0	2.22692	0	0	0	0	0
	AGAATAGCATCAGTAC-BrainstemNS-Endothelial	5.29538	0	0	3.03694	0	0	0	0	0	0	0	0	0
	AGAATAGCATCTGGTA-BrainstemNS-Endothelial	3.4234	0	0	0	0	0	0	0	0	0	0	0	0
	AGAATAGCATTCCTGC-BrainstemNS-Macrophage	5.08994	0	0	0	0	0	0	0	0	0	0	0	4.21624
	AGAATAGGTACGCTGC-BrainstemNS-EPC	2.69031	0	0	0	2.06282	2.06282	0	2.06282	0	0	0	0	0
	AGAATAGGTTACAGAA-BrainstemNS-Microglia	5.45035	0	0	0	0	0	0	0	0	0	0	4.54048	0
	AGAATAGGTTGGTGGA-BrainstemNS-EPC	4.32986	0	0	0	0	2.11041	0	0	0	0	0	0	0
	AGAATAGTCCTCCTAG-BrainstemNS-Endothelial	5.25861	0	0	0	0	0	1.81937	3.96423	1.81937	0	0	0	0
	AGAATAGTCCTGCAGG-BrainstemNS-Endothelial	4.5074	0	0	0	0	0	0	2.76931	2.76931	0	0	0	0
	AGAATAGTCGAGGTAG-BrainstemNS-Neuron Glutamatergic	2.78059	3.44225	0	0	0	0	0	0	0	0	0	2.78059	0
	AGACGTTAGCGTAGTG-BrainstemNS-Endothelial	3.52486	0	0	0	0	0	0	0	2.86074	0	0	0	0
	AGACGTTGTAGAGTGC-BrainstemNS-VSMCA	4.73648	0	0	0	0	0	3.86163	2.03457	0	0	0	0	0
	AGACGTTGTGGAAAGA-BrainstemNS-Astrocyte	3.71227	0	0	4.67772	0	0	0	0	0	0	0	0	0
	AGACGTTGTTGGTGGA-BrainstemNS-Astrocyte	2.0749	0	0	3.75613	0	2.0749	2.0749	0	0	0	0	0	0
	AGAGCGAAGAGGTACC-BrainstemNS-Macrophage	3.71553	0	0	0	0	0	0	0	0	0	0	3.04643	5.3053
	AGAGCGACATCTATGG-BrainstemNS-Microglia	2.78201	0	0	0	0	0	0	0	0	0	0	3.83847	2.78201
	AGAGCGAGTAGCGATG-BrainstemNS-Microglia	2.66881	0	0	0	0	0	0	2.66881	0	0	0	2.66881	0
	AGAGCGAGTGGTCTCG-BrainstemNS-Microglia	2.81385	0	0	0	0	0	0	0	0	0	0	0	2.81385
	AGAGCGAGTGTTGAGG-BrainstemNS-VSMCA	4.42332	0	0	0	2.22324	0	3.74209	2.86074	0	0	0	0	0
	AGAGCTTAGCCACTAT-BrainstemNS-Pericyte	4.42821	0	0	0	3.92531	0	0	5.21014	0	0	0	0	0
	AGAGCTTCACAGCGTC-BrainstemNS-Pericyte	3.97956	0	0	0	0	0	0	4.66332	0	0	0	0	0
	AGAGCTTGTCATATCG-BrainstemNS-Endothelial	4.26342	0	0	0	0	0	0	0	0	0	0	0	0
	AGAGCTTTCCAAAGTC-BrainstemNS-VSMCA	5.72652	0	0	0	0	0	4.30181	0	0	0	0	0	0
	AGAGCTTTCCTTGGTC-BrainstemNS-Microglia	3.43399	0	0	0	0	0	0	0	0	0	0	3.93183	0
	AGAGCTTTCTGCTGTC-BrainstemNS-Microglia	2.88435	0	0	0	0	0	0	0	0	0	0	4.44804	0
	AGAGTGGAGCTCCCAG-BrainstemNS-Pericyte	0	0	0	0	0	0	0	4.08947	0	0	0	0	0
	AGAGTGGAGGTTACCT-BrainstemNS-Microglia	4.86282	0	0	0	0	0	2.72558	0	0	0	0	4.86282	0
	AGAGTGGAGTCATGCT-BrainstemNS-Neuron Glutamatergic	0	0	2.80651	0	0	0	0	0	0	0	0	0	0
	AGAGTGGCACCTCGGA-BrainstemNS-Endothelial	0	0	0	0	0	0	0	2.61317	0	0	0	0	0
	AGAGTGGCAGATAATG-BrainstemNS-Endothelial	5.3751	0	0	0	0	0	0	0	2.90125	0	0	0	0
	AGAGTGGGTGTCTGAT-BrainstemNS-Pericyte	3.71944	0	0	0	0	0	0	3.71944	0	0	0	0	0
	AGAGTGGTCTTGCATT-BrainstemNS-Endothelial	5.34652	0	0	0	0	0	0	0	3.69298	0	0	0	0
	AGATCTGAGCTACCTA-BrainstemNS-Microglia	4.49638	0	0	0	0	0	2.49209	0	0	0	0	2.49209	3.14299
	AGATCTGAGTCTCGGC-BrainstemNS-EPC	4.78592	0	0	0	3.03505	0	0	0	0	0	0	3.03505	0
	AGATCTGCACCATGTA-BrainstemNS-Microglia	4.52681	0	0	0	0	0	0	0	0	0	0	2.41257	0
	AGATCTGCACTGTTAG-BrainstemNS-Microglia	5.63968	0	0	0	0	0	0	0	0	0	0	0	0
	AGATCTGGTCCGAACC-BrainstemNS-Oligodendrocyte	2.57311	0	0	0	0	0	0	0	0	0	1.61652	0	0
	AGATCTGTCGCAAGCC-BrainstemNS-EPC	2.63292	0	0	0	4.76413	3.43828	0	0	0	0	0	0	0
	AGATTGCAGAACAATC-BrainstemNS-Endothelial	5.79997	0	0	0	0	0	0	0	3.57409	0	0	0	0
	AGATTGCAGACAAGCC-BrainstemNS-Microglia	3.03505	0	0	0	0	0	2.02824	0	0	0	0	2.65333	3.03505
	AGATTGCCACCGGAAA-BrainstemNS-Endothelial	5.19255	0	0	2.39246	0	0	0	0	0	0	0	0	0
	AGATTGCGTCAATACC-BrainstemNS-Oligodendrocyte	0	0	0	2.99811	0	0	0	0	0	0	0	0	0
	AGATTGCGTGATGTGG-BrainstemNS-Microglia	4.06854	0	0	0	0	0	0	0	0	0	0	3.00356	0
	AGATTGCGTGGCGAAT-BrainstemNS-VSMCA	3.89417	0	0	0	2.19936	0	4.17675	2.83548	0	0	0	0	0
	AGATTGCTCCAGAGGA-BrainstemNS-Endothelial	5.54878	0	0	0	0	0	0	2.34934	0	0	0	0	0
	AGATTGCTCTTGCAAG-BrainstemNS-Microglia	4.92715	0	0	0	0	0	0	0	2.78629	0	0	3.44813	0
	AGCAGCCAGTCGCCGT-BrainstemNS-Endothelial	2.90778	0	0	0	0	0	0	0	2.26779	0	0	0	0
	AGCAGCCGTCTCTTAT-BrainstemNS-Endothelial	3.10218	0	0	0	0	0	2.08966	1.51316	2.71894	0	0	0	0
	AGCAGCCTCATGTCTT-BrainstemNS-Endothelial	3.30557	0	0	0	0	0	0	0	3.03004	0	0	0	0
	AGCATACAGGAGTCTG-BrainstemNS-Endothelial	4.86672	0	0	0	0	0	0	2.4631	0	0	0	0	0
	AGCATACCAAGTAATG-BrainstemNS-Microglia	5.87749	0	0	0	0	0	0	0	0	0	0	3.84853	0
	AGCATACCACATGACT-BrainstemNS-Endothelial	4.71864	0	0	0	0	0	0	0	2.25546	0	0	0	0
	AGCATACCACCAGCAC-BrainstemNS-Endothelial	3.49032	0	0	0	0	0	0	2.82721	2.82721	0	0	0	0
	AGCATACCAGAGTGTG-BrainstemNS-Microglia	5.18896	0	0	0	0	0	0	0	0	0	0	0	0
	AGCATACCAGATCGGA-BrainstemNS-Pericyte	3.5997	0	0	0	0	0	0	4.49945	0	0	0	0	0
	AGCATACGTCGCGGTT-BrainstemNS-Endothelial	0	0	0	0	0	0	0	0	3.26776	0	0	0	0
	AGCATACGTCTTCTCG-BrainstemNS-VSMCA	5.33845	0	0	0	1.95923	0	4.12614	0	0	0	0	0	0
	AGCATACGTGACGCCT-BrainstemNS-Microglia	2.78486	0	0	0	0	0	0	0	0	0	0	4.34365	0
	AGCATACTCAAGCCTA-BrainstemNS-Astrocyte	0	0	0	4.04253	0	0	0	0	0	0	0	0	0
	AGCATACTCAGCTTAG-BrainstemNS-VSMCA	5.62123	0	2.23434	0	2.87247	0	2.23434	0	0	0	0	0	2.23434
	AGCATACTCTACCTGC-BrainstemNS-VSMCA	4.63513	0	0	0	0	0	4.63513	0	0	0	0	0	0
	AGCCTAAAGTAACCCT-BrainstemNS-Microglia	5.41783	0	0	0	0	0	0	0	0	0	0	3.68949	3.02102
	AGCCTAAAGTGTCCCG-BrainstemNS-Microglia	4.35446	0	0	0	0	0	0	0	0	0	0	3.28122	0
	AGCCTAACACACTGCG-BrainstemNS-Microglia	4.0587	0	0	0	0	0	0	0	0	0	0	2.72292	2.72292
	AGCCTAACACGGTAGA-BrainstemNS-Microglia	4.25073	0	0	0	0	0	0	0	0	0	0	2.69674	0
	AGCCTAACATGACGGA-BrainstemNS-Microglia	5.32239	0	0	0	0	0	0	0	0	0	0	3.0628	2.41535
	AGCCTAAGTGTTTGTG-BrainstemNS-VSMCA	5.47996	0	0	0	2.43223	0	4.43169	0	0	0	0	0	0
	AGCCTAATCCGTAGGC-BrainstemNS-Endothelial	3.04357	0	0	0	0	0	0	0	2.39699	0	0	0	0
	AGCCTAATCCTATTCA-BrainstemNS-Astrocyte	2.77072	0	0	3.43205	0	0	0	0	0	0	0	0	0
	AGCCTAATCGTACGGC-BrainstemNS-Endothelial	2.64175	0	0	0	0	0	2.01742	2.01742	3.02319	0	0	3.51436	0
	AGCCTAATCTCGCTTG-BrainstemNS-Microglia	3.95833	0	0	0	0	0	0	0	0	0	0	1.90327	1.90327
	AGCGGTCAGCAATCTC-BrainstemNS-Endothelial	2.98553	0	0	0	0	0	2.98553	0	0	0	0	0	0
	AGCGGTCCAAGGCTCC-BrainstemNS-Microglia	0	0	0	0	0	0	0	0	0	0	0	3.6278	0
	AGCGGTCCACGAAAGC-BrainstemNS-Microglia	3.96423	0	0	0	0	0	0	0	0	0	0	2.63332	3.68285
	AGCGGTCCAGCTGCTG-BrainstemNS-Neuron Other	3.92369	0	3.52806	0	0	0	0	0	0	0	0	0	0
	AGCGGTCCATCGGGTC-BrainstemNS-Astrocyte	3.40633	0	0	3.40633	0	0	0	0	0	0	0	0	0
	AGCGGTCCATGAAGTA-BrainstemNS-Neuron Glutamatergic	2.96088	0	4.02437	0	0	0	0	2.96088	0	0	0	0	0
	AGCGGTCCATTCCTCG-BrainstemNS-Microglia	3.72447	0	0	0	0	0	1.70373	0	0	0	0	3.6097	2.67299
	AGCGGTCCATTGGTAC-BrainstemNS-VSMCA	3.92013	0	0	0	2.38706	0	3.42245	3.03317	0	0	0	0	0
	AGCGGTCGTACATGTC-BrainstemNS-Microglia	3.0628	0	0	0	0	0	0	0	0	0	0	0	2.41535
	AGCGGTCGTGAACCTT-BrainstemNS-Endothelial	3.34695	0	0	0	0	0	0	0	3.34695	0	0	0	0
	AGCGGTCGTTGGTTTG-BrainstemNS-Astrocyte	0	0	0	3.93305	0	0	0	0	0	0	0	0	2.60385
	AGCGGTCTCGCCATAA-BrainstemNS-VSMCA	3.21673	0	0	0	1.75601	0	2.73228	1.75601	0	0	0	0	0
	AGCGTATCACGACTCG-BrainstemNS-HbVC	1.44318	0	0	0	0	0	0	0	3.01578	0	0	0	0
	AGCGTATCACGTTGGC-BrainstemNS-Endothelial	2.47997	0	0	0	0	0	0	0	0	0	0	0	0
	AGCGTATCAGTCAGAG-BrainstemNS-Oligodendrocyte	3.48112	0	0	2.81828	0	0	0	4.37877	0	0	0	0	0
	AGCGTATGTAGAGCTG-BrainstemNS-Neuron Glutamatergic	3.43932	0	2.77776	0	0	0	0	0	0	0	0	0	0
	AGCGTATGTCAATGTC-BrainstemNS-Pericyte	5.2234	0	0	0	0	0	0	2.87799	0	0	0	0	0
	AGCGTATTCCATGAAC-BrainstemNS-Oligodendrocyte	4.28401	0	0	0	0	0	0	0	0	0	0	0	0
	AGCGTATTCGCGGATC-BrainstemNS-Endothelial	2.15095	0	0	0	0	0	0	0	0	0	0	0	0
	AGCGTATTCTGCAAGT-BrainstemNS-Macrophage	5.20944	0	0	0	0	0	0	0	2.35883	0	0	2.35883	4.97451
	AGCGTCGAGAGCTATA-BrainstemNS-Macrophage	3.59855	0	0	0	0	0	0	0	0	0	0	0	0
	AGCGTCGAGCCAGTTT-BrainstemNS-Microglia	2.83623	0	0	0	2.83623	0	0	0	0	0	0	0	0
	AGCGTCGCAGACGCCT-BrainstemNS-VSMCA	3.33513	0	0	0	3.05924	0	4.91566	0	0	0	0	0	0
	AGCGTCGGTCCGACGT-BrainstemNS-Endothelial	0	0	0	0	0	0	0	2.27951	4.13362	0	0	0	0
	AGCGTCGGTCGAACAG-BrainstemNS-Microglia	3.39978	0	0	0	0	0	0	0	0	0	0	2.3658	3.39978
	AGCGTCGTCAAACCAC-BrainstemNS-Endothelial	2.74241	0	0	0	0	0	2.11169	0	0	0	0	2.11169	0
	AGCGTCGTCGTTGACA-BrainstemNS-Endothelial	0	0	0	0	0	0	0	0	3.38405	0	0	0	0
	AGCTCCTAGAAGGACA-BrainstemNS-Endothelial	5.22674	0	0	0	0	0	0	0	2.42375	0	0	0	0
	AGCTCCTAGAGTAAGG-BrainstemNS-Macrophage	5.75516	0	0	0	0	0	0	0	0	0	0	0	0
	AGCTCCTAGATCACGG-BrainstemNS-Pericyte	4.2345	0	0	0	0	0	2.51267	4.05507	2.51267	0	0	0	0
	AGCTCCTAGGAGCGAG-BrainstemNS-Microglia	3.24774	0	0	0	0	0	0	0	0	0	0	3.24774	0
	AGCTCCTAGTCTCCTC-BrainstemNS-Endothelial	3.57072	0	0	0	0	0	0	0	3.57072	0	0	0	0
	AGCTCCTCATTGTGCA-BrainstemNS-Microglia	4.03522	0	0	0	0	0	0	0	0	0	0	4.53895	0
	AGCTCCTGTTCACCTC-BrainstemNS-Astrocyte	3.70322	0	0	3.70322	0	0	0	0	0	0	0	2.65272	0
	AGCTCTCAGGGATCTG-BrainstemNS-VSMCA	4.16187	0	0	0	0	0	4.50558	2.44511	0	0	0	0	0
	AGCTCTCAGTACGCGA-BrainstemNS-Pericyte	3.01639	0	0	0	0	0	0	4.08181	0	0	0	0	0
	AGCTCTCCAGTCAGAG-BrainstemNS-Pericyte	3.52189	0	0	0	2.71323	0	2.71323	1.73917	0	0	0	0	0
	AGCTCTCCATTACGAC-BrainstemNS-Pericyte	4.7466	0	0	0	0	0	0	3.51531	0	0	0	0	0
	AGCTCTCGTCTTGATG-BrainstemNS-Macrophage	4.9495	0	0	0	0	0	0	0	0	0	0	0	0
	AGCTCTCGTGCAGTAG-BrainstemNS-Microglia	2.48298	0	0	0	0	0	0	0	0	0	0	2.48298	0
	AGCTCTCGTGTGACGA-BrainstemNS-Pericyte	0	0	0	0	2.99992	0	0	4.56871	0	0	0	0	0
	AGCTCTCGTTACCAGT-BrainstemNS-Neuron Glutamatergic	0	0	0	0	0	0	0	0	0	0	0	0	0
	AGCTCTCTCCCTTGTG-BrainstemNS-Endothelial	3.02381	0	0	0	0	0	0	3.02381	3.02381	0	0	0	0
	AGCTCTCTCTGACCTC-BrainstemNS-Pericyte	3.70194	0	0	0	0	0	0	5.47292	0	0	0	0	0
	AGCTTGAAGAGCCTAG-BrainstemNS-Microglia	4.10387	0	0	0	0	0	0	0	0	0	0	0	0
	AGCTTGACAGCAGTTT-BrainstemNS-Microglia	3.9655	0	0	0	0	0	0	0	0	0	0	0	3.68411
	AGCTTGAGTAAGTGTA-BrainstemNS-Endothelial	5.70449	0	0	0	0	0	0	0	2.81828	0	0	0	0
	AGCTTGAGTCTAGGTT-BrainstemNS-EPC	2.8385	0	0	0	2.8385	2.20222	0	0	0	0	0	0	0
	AGCTTGATCTTCTGGC-BrainstemNS-Microglia	3.6049	0	0	0	0	0	0	0	0	0	0	3.32625	2.29702
	AGGCCACGTACCTACA-BrainstemNS-Pericyte	0	0	0	0	0	0	0	2.77072	0	0	0	0	0
	AGGCCACGTTATGTGC-BrainstemNS-Astrocyte	3.11513	0	0	4.46757	3.11513	0	0	0	0	0	0	0	0
	AGGCCGTGTCATATGC-BrainstemNS-VSMCA	3.37401	0	0	0	0	0	4.55372	0	0	0	0	0	0
	AGGCCGTGTCTGCGGT-BrainstemNS-Microglia	0	0	0	0	0	0	0	0	0	0	0	3.61014	0
	AGGCCGTTCACTCCTG-BrainstemNS-Oligodendrocyte	2.37769	0	0	0	0	0	0	1.23692	0	0	0	0	1.23692
	AGGCCGTTCTCTTGAT-BrainstemNS-Endothelial	2.61317	0	0	0	0	0	0	0	2.61317	0	0	0	0
	AGGGAGTCAAGACACG-BrainstemNS-Endothelial	3.34102	0	0	0	0	0	0	0	2.68266	0	0	2.68266	0
	AGGGAGTCACGAGAGT-BrainstemNS-Pericyte	2.87168	0	0	0	0	0	0	5.81214	0	0	0	0	0
	AGGGAGTGTGGGTATG-BrainstemNS-Microglia	4.85794	0	0	0	0	0	0	0	0	0	0	3.18754	0
	AGGGAGTGTTGACGTT-BrainstemNS-Endothelial	3.81504	0	0	2.75956	0	0	0	0	0	0	0	0	2.75956
	AGGGAGTTCTCTGAGA-BrainstemNS-Microglia	5.25761	0	0	0	0	0	0	0	0	0	0	4.06572	0
	AGGGATGCAATCGAAA-BrainstemNS-Endothelial	5.15731	0	0	0	0	0	0	2.22177	3.52326	0	0	0	0
	AGGGATGCACGAAGCA-BrainstemNS-Endothelial	5.307	0	0	0	2.13238	0	0	0	3.97113	0	0	0	0
	AGGGATGCACGGACAA-BrainstemNS-Endothelial	3.14617	0	0	0	0	0	0	0	3.14617	0	0	0	0
	AGGGATGGTTCGGCAC-BrainstemNS-Endothelial	3.66045	0	0	0	0	0	0	2.9927	0	0	0	0	0
	AGGGATGTCAGGCAAG-BrainstemNS-EPC	2.27402	0	0	0	4.25911	0	0	0	0	0	0	0	0
	AGGGTGAAGGCTACGA-BrainstemNS-Endothelial	4.93336	0	0	0	0	0	0	0	2.60501	0	0	0	0
	AGGGTGACACAGCCCA-BrainstemNS-Endothelial	2.96262	0	0	0	0	0	0	0	0	0	0	0	0
	AGGGTGACACATGACT-BrainstemNS-Macrophage	3.92369	0	0	0	0	0	0	0	0	0	0	0	0
	AGGGTGACACCCATGG-BrainstemNS-Microglia	3.09881	0	0	0	0	0	0	0	0	0	0	2.71564	0
	AGGGTGACATAAGACA-BrainstemNS-Pericyte	5.60557	0	0	0	0	0	3.24378	4.31604	0	0	0	0	0
	AGGGTGATCAAACAAG-BrainstemNS-Astrocyte	4.50888	0	0	4.79381	0	0	2.77072	0	2.77072	0	0	0	0
	AGGTCATAGAAACCTA-BrainstemNS-Pericyte	5.93236	0	0	0	0	0	0	4.43753	0	0	0	0	0
	AGGTCATAGTACCGGA-BrainstemNS-Endothelial	5.09072	0	0	0	0	0	2.67131	0	2.67131	0	0	0	0
	AGGTCATAGTCCCACG-BrainstemNS-Microglia	0	0	0	0	0	0	0	0	0	0	0	2.92513	3.59108
	AGGTCATCAATCTACG-BrainstemNS-Astrocyte	0	0	2.98553	2.98553	0	0	0	0	0	0	0	0	0
	AGGTCATCATTCCTGC-BrainstemNS-Endothelial	3.46989	0	0	0	0	0	0	3.64701	1.97778	0	0	0	0
	AGGTCATGTACTTGAC-BrainstemNS-HbVC	0.981872	0	0	0	0	0	0	0	0	2.77415	0	0.981872	0
	AGGTCATGTAGGCATG-BrainstemNS-Pericyte	3.95968	0	0	0	0	0	0	4.59246	0	0	0	0	0
	AGGTCATGTATTCTCT-BrainstemNS-Endothelial	4.97085	0	0	0	0	0	0	0	2.41814	0	0	0	0
	AGGTCATTCAAAGACA-BrainstemNS-Microglia	5.43621	0	0	0	0	0	0	0	0	0	0	3.666	3.666
	AGGTCATTCAGTTGAC-BrainstemNS-Microglia	4.9324	0	0	0	0	0	0	0	0	0	0	3.76983	0
	AGGTCATTCCGCAAGC-BrainstemNS-EPC	2.72792	0	0	1.52066	3.78199	4.17983	0	0	0	0	0	0	0
	AGGTCATTCGGGAGTA-BrainstemNS-Pericyte	2.83774	0	0	0	0	0	0	3.89653	0	0	0	0	0
	AGGTCATTCTCGTATT-BrainstemNS-Microglia	6.245	0	0	0	0	0	0	0	0	0	0	2.60617	0
	AGGTCCGCACATCCGG-BrainstemNS-Astrocyte	2.95655	0	0	3.84115	0	0	0	0	0	0	0	0	0
	AGGTCCGCACGGCTAC-BrainstemNS-Endothelial	2.40796	0	0	0	0	0	0	0	0	0	0	2.40796	0
	AGGTCCGCAGGCTCAC-BrainstemNS-Endothelial	2.09214	0	0	0	0	0	0	0	3.25262	0	0	0	0
	AGGTCCGGTCAACTGT-BrainstemNS-VSMCA	3.65519	0	0	0	0	0	4.09773	0	1.8535	0	0	0	0
	AGGTCCGTCACAACGT-BrainstemNS-Endothelial	2.86854	0	0	0	0	0	0	0	2.23062	0	0	0	0
	AGGTCCGTCCTTTCGG-BrainstemNS-Microglia	3.27385	0	0	0	0	0	0	0	0	0	0	3.4894	3.27385
	AGGTCCGTCGAATGCT-BrainstemNS-Pericyte	0	0	0	0	2.60966	0	0	4.93834	0	0	0	0	0
	AGTAGTCAGAGTAATC-BrainstemNS-HbVC	4.16576	0	0	0	0	0	0	0	0	2.18944	0	0	0
	AGTAGTCAGCCTTGAT-BrainstemNS-Endothelial	4.30809	0	0	0	0	0	0	0	3.97699	0	0	0	0
	AGTAGTCAGTTAACGA-BrainstemNS-Endothelial	5.22674	0	0	0	0	0	0	0	0	0	0	0	0
	AGTAGTCCACTTAACG-BrainstemNS-Astrocyte	3.94665	0	0	0	0	0	0	0	0	0	0	0	0
	AGTAGTCGTAGATTAG-BrainstemNS-Endothelial	5.1341	0	0	0	0	0	0	0	3.45552	0	0	0	0
	AGTAGTCGTATAGGTA-BrainstemNS-VSMCA	6.46901	0	0	0	0	0	2.8507	0	0	0	0	0	0
	AGTAGTCTCCTAAGTG-BrainstemNS-VSMCA	6.26995	0	0	0	0	0	4.58373	0	0	0	0	0	0
	AGTCTTTAGCCGCCTA-BrainstemNS-Endothelial	3.73528	0	0	0	0	0	0	0	2.41814	0	0	0	0
	AGTCTTTCAAGCGATG-BrainstemNS-Microglia	5.58577	0	0	0	0	0	0	0	0	0	0	4.67509	0
	AGTCTTTCAGCTGGCT-BrainstemNS-Microglia	3.61365	0	0	0	2.56754	0	0	0	0	0	0	4.11363	0
	AGTCTTTGTAGCTTGT-BrainstemNS-Microglia	5.12316	0	0	0	0	0	0	0	0	0	0	0	0
	AGTCTTTGTCCTCTTG-BrainstemNS-Endothelial	4.83133	0	0	0	0	0	0	0	2.59807	0	0	0	2.59807
	AGTCTTTGTTCCCGAG-BrainstemNS-Microglia	4.24258	0	0	2.68903	0	0	0	0	0	0	0	3.34762	2.68903
	AGTGAGGAGACCTTTG-BrainstemNS-Endothelial	5.17029	0	0	0	0	0	0	2.67131	2.67131	0	0	0	0
	AGTGAGGAGAGTACCG-BrainstemNS-Microglia	5.23202	0	0	0	0	0	0	0	0	0	0	3.71097	0
	AGTGAGGAGGAATTAC-BrainstemNS-Endothelial	5.39353	0	0	0	0	0	0	0	2.74718	0	0	0	0
	AGTGGGAAGAGTACAT-BrainstemNS-Microglia	6.10615	0	0	0	0	0	0	0	0	0	0	3.06086	0
	AGTGGGATCTGGTATG-BrainstemNS-Microglia	4.43375	0	0	0	0	0	0	0	0	0	0	3.08244	0
	AGTGGGATCTTGGGTA-BrainstemNS-Astrocyte	3.32927	0	0	3.72272	2.67131	0	0	0	0	0	0	0	0
	AGTGTCAAGATGGCGT-BrainstemNS-Endothelial	3.02754	0	0	0	0	0	0	0	2.38169	0	0	0	0
	AGTGTCAAGATGTGGC-BrainstemNS-Pericyte	4.69592	0	0	0	0	0	0	4.69592	0	0	0	0	0
	AGTGTCAAGTTCGATC-BrainstemNS-VSMCA	5.26565	0	0	0	2.06402	0	3.74397	0	0	0	0	2.06402	0
	AGTGTCAGTCAGAATA-BrainstemNS-Endothelial	5.37238	0	0	0	0	0	0	0	2.61083	0	0	0	0
	AGTGTCATCAACCATG-BrainstemNS-Endothelial	4.57471	0	0	0	0	0	0	0	0	0	0	0	0
	AGTGTCATCCCTAATT-BrainstemNS-Endothelial	5.38795	0	0	0	0	0	0	2.23807	2.23807	0	0	0	0
	AGTGTCATCTTGAGGT-BrainstemNS-Endothelial	5.12863	0	0	0	0	0	0	0	2.50026	0	0	0	0
	AGTTGGTAGTCAATAG-BrainstemNS-Endothelial	5.47179	0	0	0	0	0	0	0	2.88594	0	0	0	0
	AGTTGGTAGTGACTCT-BrainstemNS-Microglia	5.41451	0	0	0	0	0	0	0	0	0	0	3.71201	0
	AGTTGGTCACCGGAAA-BrainstemNS-Endothelial	2.612	0	0	0	0	0	0	0	2.612	0	0	0	0
	AGTTGGTCAGCGTCCA-BrainstemNS-EPC	1.89361	0	0	0	0	1.89361	0	0	0	0	0	1.89361	0
	AGTTGGTTCAGTTCGA-BrainstemNS-Microglia	3.49806	0	0	0	0	0	2.83472	0	0	0	0	3.49806	0
	ATAACGCAGGAACTGC-BrainstemNS-Endothelial	3.10049	0	0	0	2.45139	0	0	4.45243	1.8409	0	0	0	0
	ATAACGCCAATAGCAA-BrainstemNS-Endothelial	4.4389	0	0	0	0	0	0	0	0	0	0	0	0
	ATAACGCCACTGAAGG-BrainstemNS-Endothelial	3.73101	0	0	0	0	0	0	0	2.53644	0	0	0	0
	ATAACGCTCTGCGTAA-BrainstemNS-Microglia	4.14899	0	0	0	0	0	0	0	0	0	0	3.08145	3.08145
	ATAAGAGAGATCCCAT-BrainstemNS-Macrophage	5.05056	0	0	0	2.31492	0	0	0	0	0	0	0	5.82479
	ATAAGAGAGATGTAAC-BrainstemNS-Microglia	5.50297	0	0	0	0	0	0	0	0	0	0	3.49289	0
	ATAAGAGAGCCGTCGT-BrainstemNS-Pericyte	3.93183	0	3.2581	0	0	0	0	4.15104	0	0	0	0	0
	ATAAGAGAGCGTTCCG-BrainstemNS-Microglia	2.82572	0	0	0	0	0	0	2.82572	0	0	0	2.82572	0
	ATAAGAGAGTCCGGTC-BrainstemNS-Microglia	3.85734	0	0	0	0	0	0	0	0	0	0	3.3605	0
	ATAAGAGCATACTCTT-BrainstemNS-Microglia	5.67951	0	0	0	0	0	0	0	2.50335	0	0	2.50335	2.50335
	ATAAGAGCATCATCCC-BrainstemNS-Macrophage	5.57248	0	0	0	0	0	1.92046	1.92046	0	0	0	0	2.53752
	ATAAGAGCATTAGGCT-BrainstemNS-Microglia	5.25198	0	0	0	0	0	0	0	0	0	0	2.49924	0
	ATAAGAGGTTGTACAC-BrainstemNS-VSMCA	5.24429	0	0	0	2.43984	0	3.08842	2.43984	0	0	0	0	0
	ATAAGAGTCAGTACGT-BrainstemNS-Microglia	5.94019	0	0	0	0	0	0	0	0	0	0	3.40633	0
	ATAGACCAGTACTTGC-BrainstemNS-Pericyte	4.84161	0	0	0	0	0	0	4.00478	0	0	0	0	0
	ATAGACCTCATTGCGA-BrainstemNS-VSMCA	5.19714	0	0	0	2.34763	0	4.20805	0	0	0	0	0	0
	ATAGACCTCTCTTATG-BrainstemNS-Endothelial	3.88713	0	0	0	0	0	0	0	4.16967	0	0	0	0
	ATCACGACACAAGCCC-BrainstemNS-Endothelial	0	0	0	0	0	0	0	0	0	0	0	0	0
	ATCACGACACACGCTG-BrainstemNS-Microglia	3.15151	0	0	0	2.50026	0	0	0	0	0	0	2.50026	2.50026
	ATCACGACAGTTAACC-BrainstemNS-Microglia	5.57238	0	0	0	0	0	0	1.93959	0	0	0	4.00009	1.93959
	ATCACGAGTAAGTTCC-BrainstemNS-Endothelial	5.60874	0	0	0	1.5634	0	0	3.65713	2.51163	0	0	0	1.5634
	ATCACGAGTACCGAGA-BrainstemNS-Microglia	2.88116	0	0	0	0	0	0	0	0	0	0	2.88116	2.88116
	ATCACGAGTCTTCAAG-BrainstemNS-Astrocyte	4.71583	0	0	3.91602	0	0	2.58777	2.58777	0	0	0	0	0
	ATCATCTAGCCAGAAC-BrainstemNS-Endothelial	5.46446	0	0	0	0	0	2.59348	0	2.59348	0	0	0	0
	ATCATCTCATCATCCC-BrainstemNS-Oligodendrocyte	4.44916	0	0	0	0	0	0	1.33985	0	0	0	0	0
	ATCATCTGTAGTAGTA-BrainstemNS-Pericyte	5.83525	0	0	0	3.10557	0	0	3.77606	0	0	0	0	0
	ATCATCTGTCTCAACA-BrainstemNS-Microglia	6.15892	0	0	1.58927	0	0	0	0	0	0	0	3.86706	0
	ATCATCTGTGCAACTT-BrainstemNS-Pericyte	5.21302	0	0	0	0	0	0	0	2.78629	0	0	0	0
	ATCATCTGTGCACCAC-BrainstemNS-Microglia	2.58437	0	0	0	0	0	0	0	0	0	0	3.63137	0
	ATCATCTGTTAGTGGG-BrainstemNS-Astrocyte	2.63572	0	0	3.29238	0	0	0	0	0	0	0	0	0
	ATCATCTTCAAACCGT-BrainstemNS-Microglia	5.98328	0	0	0	0	0	0	0	0	0	0	3.44813	0
	ATCATCTTCGGTGTCG-BrainstemNS-Astrocyte	3.32229	0	0	3.10812	2.45869	0	0	0	0	0	0	0	0
	ATCATGGAGCAATATG-BrainstemNS-Endothelial	5.63125	0	0	0	0	0	0	0	3.26857	0	0	0	0
	ATCATGGAGGTGCTTT-BrainstemNS-Microglia	4.42134	0	0	0	0	0	0	0	0	0	0	3.41312	4.18345
	ATCATGGCATAAGACA-BrainstemNS-Astrocyte	3.88869	0	0	2.19439	0	0	0	0	0	0	0	0	0
	ATCATGGGTCTGCCAG-BrainstemNS-Astrocyte	0	0	2.10343	2.73362	2.10343	0	0	0	0	2.10343	0	0	0
	ATCATGGTCTTGTATC-BrainstemNS-Microglia	5.45778	0	0	0	0	0	2.74718	0	0	0	0	3.80211	0
	ATCCACCAGAAACCAT-BrainstemNS-Macrophage	5.68737	0	0	2.44271	0	0	0	0	0	0	0	0	5.06615
	ATCCACCAGGAGTCTG-BrainstemNS-Endothelial	4.00611	0	0	0	0	0	0	2.94326	2.30146	0	0	0	0
	ATCCACCAGGGTGTGT-BrainstemNS-Endothelial	2.79346	0	0	2.79346	0	0	0	0	0	0	0	0	2.79346
	ATCCACCAGTGCAAGC-BrainstemNS-Microglia	3.7526	0	0	0	0	0	0	0	0	0	0	2.87089	2.87089
	ATCCACCCATCCCACT-BrainstemNS-Astrocyte	2.84229	0	0	0	0	0	0	0	0	0	0	0	0
	ATCCACCTCAGTTTGG-BrainstemNS-Astrocyte	3.91916	0	0	2.38616	2.38616	2.38616	0	0	0	0	0	0	0
	ATCCACCTCCCGGATG-BrainstemNS-Microglia	0	0	0	0	0	0	0	0	3.02195	0	0	4.08755	0
	ATCCGAAAGACAATAC-BrainstemNS-Endothelial	5.10881	0	0	0	0	0	0	0	2.85919	0	0	2.22177	0
	ATCCGAAAGCGCCTTG-BrainstemNS-VSMCA	3.70359	0	0	1.89554	0	0	4.23227	0	0	0	0	0	1.89554
	ATCCGAAAGGACAGCT-BrainstemNS-Astrocyte	3.01455	0	0	3.68285	0	0	0	0	0	0	0	0	0
	ATCCGAACATGCCACG-BrainstemNS-Microglia	3.96804	0	0	0	0	0	0	0	0	0	0	0	0
	ATCGAGTAGTGGAGAA-BrainstemNS-Endothelial	4.71674	0	0	0	0	2.69803	0	0	0	0	0	0	0
	ATCGAGTAGTTAGCGG-BrainstemNS-Astrocyte	0	0	2.73902	3.39931	0	0	0	0	0	0	0	0	0
	ATCGAGTCACCATCCT-BrainstemNS-VSMCA	5.9634	0	0	0	2.90369	0	2.26392	0	0	0	0	0	0
	ATCGAGTTCAGTGTTG-BrainstemNS-Endothelial	4.57155	0	0	0	0	0	0	0	3.49341	0	0	0	0
	ATCGAGTTCATAAAGG-BrainstemNS-Microglia	6.20924	0	0	0	0	0	0	0	0	0	0	0	2.96436
	ATCTACTAGCTGCCCA-BrainstemNS-Endothelial	3.64762	0	0	0	0	0	0	0	0	0	0	0	0
	ATCTACTAGCTGCGAA-BrainstemNS-Microglia	5.14947	0	0	0	0	0	0	0	0	0	2.80798	4.14797	0
	ATCTACTAGGTAGCTG-BrainstemNS-Microglia	5.451	0	0	0	0	0	0	0	0	0	0	3.23554	2.58098
	ATCTACTCACGACTCG-BrainstemNS-Microglia	4.68345	0	0	0	0	0	2.93689	2.93689	0	0	0	4.2826	0
	ATCTACTCAGATGAGC-BrainstemNS-EPC	4.96222	0	0	0	3.38039	2.9918	0	0	0	0	0	0	0
	ATCTACTTCTCGCTTG-BrainstemNS-Microglia	5.00607	0	0	0	0	0	0	2.51842	0	0	0	2.51842	0
	ATCTGCCGTATTCGTG-BrainstemNS-Microglia	2.2152	0	0	0	0	0	0	3.23828	0	0	0	3.5161	0
	ATCTGCCGTGAGGGAG-BrainstemNS-Endothelial	2.6181	0	0	0	0	0	1.26468	0	3.36596	1.26468	0	0	0
	ATCTGCCTCTTGCAAG-BrainstemNS-Neuron Glutamatergic	2.62615	3.28245	3.95665	0	0	0	0	0	0	0	0	0	0
	ATGAGGGAGTGGCACA-BrainstemNS-Astrocyte	2.59348	0	0	3.92207	0	0	0	0	0	0	0	0	0
	ATGAGGGAGTTGTCGT-BrainstemNS-Endothelial	3.95953	0	0	0	0	2.12197	0	0	3.13735	0	0	0	0
	ATGAGGGCATCAGTAC-BrainstemNS-Pericyte	3.40352	0	0	0	2.74309	0	0	0	0	0	0	0	0
	ATGAGGGGTCGTCTTC-BrainstemNS-Neuron Glutamatergic	2.89558	2.89558	2.89558	0	0	0	0	0	0	0	0	2.89558	0
	ATGAGGGTCAGCTTAG-BrainstemNS-Neuron Glutamatergic	3.42484	2.76373	2.76373	0	0	0	0	0	0	0	0	0	2.76373
	ATGAGGGTCCATGAAC-BrainstemNS-Astrocyte	3.53127	0	0	4.42985	0	2.86698	0	0	0	0	0	0	0
	ATGAGGGTCCGTACAA-BrainstemNS-Microglia	4.00039	0	0	0	0	0	0	0	0	0	0	2.66756	0
	ATGAGGGTCTCCCTGA-BrainstemNS-Microglia	3.15652	0	0	0	0	0	2.13963	0	0	0	0	3.4335	0
	ATGAGGGTCTCTTGAT-BrainstemNS-Microglia	4.36718	0	0	0	0	0	0	0	0	0	0	4.36718	0
	ATGCGATAGAGGACGG-BrainstemNS-Neuron Glutamatergic	0	0	2.8972	0	0	0	0	0	0	0	0	0	0
	ATGCGATAGCAGCGTA-BrainstemNS-Endothelial	3.9245	0	0	0	0	0	0	0	3.9245	0	0	0	0
	ATGCGATAGGTCATCT-BrainstemNS-Microglia	4.64076	0	0	0	0	2.5179	0	0	0	0	0	2.5179	0
	ATGCGATAGTGTGGCA-BrainstemNS-Astrocyte	3.14299	0	0	4.03304	0	0	0	0	0	0	0	0	0
	ATGCGATCAAGAAGAG-BrainstemNS-Oligodendrocyte	4.44669	0	0	0	0	0	0	1.83601	0	0	3.63496	0	0
	ATGCGATGTAAGTTCC-BrainstemNS-EPC	3.13664	0	0	1.87282	0	0	0	0	0	0	0	0	0
	ATGCGATGTGCAACGA-BrainstemNS-Endothelial	2.99	0	0	0	0	0	0	0	3.37856	0	0	0	0
	ATGCGATTCAGTTCGA-BrainstemNS-VSMCA	4.77547	0	0	0	2.69674	0	4.34474	2.06884	0	0	0	0	0
	ATGCGATTCGACGGAA-BrainstemNS-Microglia	2.58777	0	0	0	0	0	0	0	0	0	0	3.91602	0
	ATGGGAGAGATGCCAG-BrainstemNS-Microglia	3.52432	0	0	0	0	0	0	0	0	0	0	0	3.13349
	ATGGGAGAGCAACGGT-BrainstemNS-Endothelial	2.73969	0	0	0	0	0	0	0	2.73969	0	0	0	0
	ATGGGAGAGTCCCACG-BrainstemNS-Endothelial	3.05025	0	0	0	0	0	0	2.66819	2.66819	0	0	0	0
	ATGGGAGCAAACAACA-BrainstemNS-Endothelial	3.92694	0	0	0	0	0	0	0	0	0	0	0	0
	ATGGGAGCAAGAAGAG-BrainstemNS-Endothelial	4.45699	0	0	2.72159	0	2.72159	2.72159	0	3.3813	0	0	0	0
	ATGGGAGCACTTCGAA-BrainstemNS-Microglia	2.34251	0	0	0	0	0	0	0	0	0	0	4.05081	2.34251
	ATGGGAGCATAAGACA-BrainstemNS-Macrophage	6.53709	0	0	1.86725	0	0	0	0	0	0	0	0	3.34471
	ATGGGAGCATATACGC-BrainstemNS-Microglia	4.57524	0	0	0	0	0	0	0	0	0	0	3.10659	0
	ATGGGAGTCGACGGAA-BrainstemNS-Endothelial	0	0	0	0	0	0	0	0	3.60548	0	0	0	0
	ATGGGAGTCGGCGCTA-BrainstemNS-VSMCA	2.87168	0	0	0	0	0	3.53612	0	0	0	0	0	0
	ATGTGTGAGTGGGATC-BrainstemNS-Microglia	3.89653	0	0	0	2.83774	0	0	0	0	0	0	2.83774	0
	ATGTGTGCATTCTCAT-BrainstemNS-VSMCA	5.92823	0	0	0	0	0	5.40875	1.92445	0	0	0	0	0
	ATGTGTGCATTGGGCC-BrainstemNS-Oligodendrocyte	3.03543	0	0	0	0	0	0	0	0	0	3.03543	0	1.6018
	ATGTGTGGTCTAGGTT-BrainstemNS-EPC	2.97901	0	0	0	3.2539	3.46929	0	0	0	0	0	0	0
	ATGTGTGTCAGGTTCA-BrainstemNS-Endothelial	4.08763	0	0	0	0	0	0	1.26632	2.93568	0	0	0	0
	ATTACTCAGGGCTTGA-BrainstemNS-Endothelial	4.81242	0	0	0	0	0	3.95854	2.00453	2.00453	0	0	0	0
	ATTACTCCAAGCGTAG-BrainstemNS-Oligodendrocyte	0	0	0	0	0	0	0	0	0	0	0	0	0
	ATTACTCCAGCAGTTT-BrainstemNS-Endothelial	4.73688	0	0	0	0	0	0	0	3.02847	0	0	0	0
	ATTACTCCAGGTTTCA-BrainstemNS-Microglia	5.21757	0	0	0	0	0	0	0	0	0	0	3.45256	0
	ATTACTCGTCTCTCGT-BrainstemNS-Endothelial	3.58766	0	0	0	0	0	0	0	0	0	0	0	2.28109
	ATTACTCGTTAGAACA-BrainstemNS-Microglia	5.18655	0	0	0	0	0	0	0	0	0	0	3.22891	2.20652
	ATTACTCGTTTAGGAA-BrainstemNS-Endothelial	4.61983	0	0	0	0	0	0	0	2.77705	0	0	0	0
	ATTACTCTCACTTCAT-BrainstemNS-Microglia	5.74665	0	0	0	0	0	0	0	0	0	0	3.57465	0
	ATTACTCTCGCAAACT-BrainstemNS-Endothelial	5.02647	0	0	0	0	0	0	0	3.49264	0	0	0	0
	ATTACTCTCGCCTGAG-BrainstemNS-Endothelial	4.25654	0	0	0	0	0	0	0	0	0	0	2.91188	0
	ATTATCCAGCCGCCTA-BrainstemNS-Microglia	0	0	0	0	0	0	0	0	0	0	0	0	0
	ATTATCCAGCGCTCCA-BrainstemNS-Endothelial	3.62306	0	0	0	0	0	0	0	3.44606	0	0	0	0
	ATTATCCAGCGTCTAT-BrainstemNS-Microglia	5.33293	0	0	0	0	0	0	0	0	0	0	4.02437	2.69031
	ATTATCCAGTGTACGG-BrainstemNS-Microglia	5.19543	0	0	0	0	0	0	0	0	0	0	0	0
	ATTATCCGTCGGATCC-BrainstemNS-Neuron Glutamatergic	0	0	0	0	0	0	0	0	0	0	0	0	0
	ATTATCCGTCTTGATG-BrainstemNS-Oligodendrocyte	3.30899	0	0	0	0	0	0	0	0	0	2.82224	0	0
	ATTATCCGTGCAGTAG-BrainstemNS-Astrocyte	3.6278	0	0	3.23554	0	0	0	0	0	0	0	0	0
	ATTATCCTCAATAAGG-BrainstemNS-Endothelial	5.06985	0	0	0	0	0	0	0	2.5776	0	0	0	0
	ATTATCCTCACTGGGC-BrainstemNS-Endothelial	4.26515	0	0	0	0	0	2.92014	0	2.92014	0	0	2.92014	0
	ATTATCCTCAGGCAAG-BrainstemNS-EPC	4.26169	0	0	0	3.25714	3.43302	1.79093	0	0	0	0	1.79093	0
	ATTATCCTCGGTTAAC-BrainstemNS-Microglia	6.00476	0	0	0	0	0	0	0	0	0	0	0	3.86401
	ATTATCCTCGTGGTCG-BrainstemNS-VSMCA	4.16204	0	0	0	2.08225	0	2.71104	2.08225	0	0	0	0	0
	ATTCTACAGCTAGTCT-BrainstemNS-EPC	4.29076	0	1.87796	0	3.68339	3.92911	0	0	0	0	0	1.87796	0
	ATTCTACAGGTGCACA-BrainstemNS-Endothelial	3.89732	0	0	0	2.8385	0	2.20222	3.89732	2.20222	0	0	0	0
	ATTCTACCAATCCGAT-BrainstemNS-Endothelial	5.47771	0	0	0	0	0	0	0	2.25241	0	0	0	0
	ATTCTACGTGCTCTTC-BrainstemNS-Microglia	3.63137	0	0	0	0	0	0	0	0	0	0	4.02797	0
	ATTCTACTCTAGAGTC-BrainstemNS-Microglia	5.90496	0	0	0	0	0	0	0	0	0	0	2.6776	0
	ATTGGACAGGATATAC-BrainstemNS-Microglia	5.4398	0	0	0	0	0	0	0	0	0	0	2.88995	2.25089
	ATTGGACCAGCCTTTC-BrainstemNS-Endothelial	3.4496	0	0	0	0	0	1.80522	0	3.27361	0	0	0	0
	ATTGGACGTAAGTAGT-BrainstemNS-Endothelial	5.4832	0	0	0	0	0	0	0	0	0	0	0	0
	ATTGGACGTAGCAAAT-BrainstemNS-Endothelial	5.46899	0	0	0	0	0	0	0	0	0	0	0	2.81828
	ATTGGACGTATCTGCA-BrainstemNS-VSMCA	5.64435	0	0	0	0	0	3.76708	0	0	0	0	0	0
	ATTGGACGTGAAATCA-BrainstemNS-Astrocyte	5.41586	0	0	2.90288	2.26314	0	0	3.56821	0	0	0	0	0
	ATTGGACGTGGGTCAA-BrainstemNS-Astrocyte	0	0	0	4.0972	0	0	0	0	0	0	0	0	0
	ATTGGACTCCAAGCCG-BrainstemNS-Endothelial	0	0	0	0	0	0	0	0	3.48981	0	0	0	0
	ATTGGACTCCACGTGG-BrainstemNS-Neuron Other	0	0	0	0	0	0	0	0	0	0	0	0	0
	ATTGGTGAGACACTAA-BrainstemNS-VSMCA	5.81312	0	0	0	0	0	4.09236	0	0	0	0	0	0
	ATTGGTGAGATAGTCA-BrainstemNS-Microglia	6.22466	0	0	0	0	0	0	0	0	0	0	3.3323	2.30268
	ATTGGTGAGTCAAGGC-BrainstemNS-Microglia	2.75266	0	0	0	0	0	0	2.37858	0	0	0	3.41341	2.37858
	ATTGGTGAGTGGCACA-BrainstemNS-Endothelial	2.97665	0	0	0	0	0	0	0	2.97665	0	0	0	0
	ATTGGTGAGTGGGTTG-BrainstemNS-VSMCA	4.45139	0	0	0	0	0	3.09948	0	0	0	0	0	0
	ATTGGTGCAAGCCATT-BrainstemNS-Endothelial	2.89397	0	0	0	0	0	2.89397	0	0	0	0	0	0
	ATTGGTGCAATAGAGT-BrainstemNS-Endothelial	5.53724	0	0	0	0	0	0	0	3.42628	0	0	0	0
	ATTGGTGGTGCTGTAT-BrainstemNS-Endothelial	0	0	0	0	0	0	0	0	3.18866	0	0	0	0
	ATTGGTGGTTGCTCCT-BrainstemNS-Oligodendrocyte	2.81582	0	0	0	0	0	2.43984	0	0	0	2.43984	0	0
	ATTGGTGGTTTGACAC-BrainstemNS-Macrophage	4.87187	0	0	0	0	0	0	0	0	0	0	0	4.67289
	ATTTCTGAGCGATAGC-BrainstemNS-Microglia	4.46545	0	0	0	0	0	0	0	2.35623	0	0	3.88682	2.35623
	ATTTCTGAGGTAAACT-BrainstemNS-Pericyte	5.33802	0	0	0	2.38526	0	0	0	0	0	0	0	2.38526
	ATTTCTGCAGTCGATT-BrainstemNS-Microglia	4.02033	0	0	0	0	0	0	0	2.68648	0	0	3.73861	0
	ATTTCTGCATGCAATC-BrainstemNS-Endothelial	4.40162	0	0	0	0	0	0	0	3.45627	0	0	1.57636	2.79418
	ATTTCTGGTGTCTGAT-BrainstemNS-Microglia	4.86618	0	0	0	0	0	0	0	0	0	0	3.50273	0
	ATTTCTGTCAGGTAAA-BrainstemNS-Microglia	5.9202	0	0	0	0	0	0	0	0	0	0	3.04834	0
	ATTTCTGTCCCAAGTA-BrainstemNS-Endothelial	5.01977	0	0	0	0	0	0	0	0	0	0	0	0
	CAACCAAAGAAGGTGA-BrainstemNS-Microglia	5.69843	0	0	0	0	0	0	0	0	0	0	0	0
	CAACCAACAGAAGCAC-BrainstemNS-Astrocyte	2.80651	0	0	0	0	0	0	0	0	2.80651	0	0	0
	CAACCAACATGCTGGC-BrainstemNS-Pericyte	3.73196	0	0	0	0	0	0	4.23316	0	0	0	0	0
	CAACCAAGTCAAAGCG-BrainstemNS-VSMCA	3.61365	0	0	0	2.30511	0	3.61365	0	0	0	0	0	0
	CAACCAATCGGACAAG-BrainstemNS-Astrocyte	3.5169	0	0	0	0	0	0	0	0	0	0	0	0
	CAACCTCAGAGACTAT-BrainstemNS-EPC	3.31204	0	0	0	3.09797	3.31204	1.83868	0	0	0	0	0	0
	CAACCTCAGGAATGGA-BrainstemNS-VSMCA	4.99639	0	0	0	0	0	3.23789	2.58324	0	0	0	0	2.58324
	CAACCTCAGGTCGGAT-BrainstemNS-Astrocyte	2.86385	0	0	2.86385	0	0	0	0	0	0	0	0	0
	CAACCTCCACTGTGTA-BrainstemNS-Astrocyte	2.3502	0	0	3.88029	1.74813	0	0	0	0	0	0	0	0
	CAACCTCCAGACGCTC-BrainstemNS-Microglia	0	0	0	2.91517	0	0	0	0	0	0	0	0	0
	CAACCTCGTTGCCTCT-BrainstemNS-Neuron Glutamatergic	0	0	2.10217	0	0	0	0	0	0	0	0	0	0
	CAACCTCTCATAAAGG-BrainstemNS-Endothelial	4.95595	0	0	0	0	0	0	0	3.23965	0	0	1.96448	0
	CAACCTCTCATGTCTT-BrainstemNS-EPC	3.72141	0	0	0	3.45459	3.5043	0	0	0	0	0	0	0
	CAACTAGCAGCATACT-BrainstemNS-Endothelial	3.86783	0	0	0	0	0	0	0	3.86783	0	0	0	0
	CAACTAGCAGTCCTTC-BrainstemNS-Astrocyte	3.49806	0	0	2.83472	0	0	0	0	0	0	0	0	0
	CAACTAGTCGTCCAGG-BrainstemNS-Astrocyte	0	0	0	4.11059	0	0	0	0	0	0	0	0	0
	CAACTAGTCTTTACGT-BrainstemNS-Endothelial	5.66494	0	0	0	0	0	1.72957	0	2.32985	0	0	0	0
	CAAGAAAAGTAATCCC-BrainstemNS-Endothelial	4.70311	0	0	0	0	0	0	0	2.95569	0	0	0	0
	CAAGAAACAATGGACG-BrainstemNS-VSMCA	5.93776	0	0	0	2.79924	0	4.53895	0	0	0	0	0	0
	CAAGAAACACAAGACG-BrainstemNS-Microglia	5.45227	0	2.53484	0	0	0	0	0	0	0	0	3.57915	0
	CAAGAAACATGTCTCC-BrainstemNS-Macrophage	5.5441	0	0	0	0	0	0	0	0	0	0	3.07002	3.39314
	CAAGAAACATTCTTAC-BrainstemNS-Endothelial	5.50005	0	0	0	0	0	0	0	2.21085	0	0	0	0
	CAAGAAAGTTGATTGC-BrainstemNS-Microglia	5.41345	0	0	0	0	0	0	0	0	0	0	0	0
	CAAGAAAGTTGTTTGG-BrainstemNS-Pericyte	3.23086	0	0	0	2.57647	0	0	4.80817	0	0	0	0	0
	CAAGAAATCATCATTC-BrainstemNS-Neuron Other	3.7437	1.63421	1.63421	1.63421	0	0	0	0	0	0	0	0	0
	CAAGAAATCATTATCC-BrainstemNS-Oligodendrocyte	3.86706	0	0	0	0	0	0	0	0	0	0	0	0
	CAAGAAATCTTAACCT-BrainstemNS-Endothelial	5.09421	0	0	0	0	0	0	0	0	0	0	0	0
	CAAGATCAGTATTGGA-BrainstemNS-Microglia	6.08936	0	0	0	0	0	0	0	0	0	0	3.58937	0
	CAAGATCCAACCGCCA-BrainstemNS-Pericyte	0	0	0	0	0	0	0	4.92113	0	0	0	0	0
	CAAGATCCAACTGGCC-BrainstemNS-Microglia	3.71618	0	0	0	2.66507	0	0	0	0	0	0	3.71618	0
	CAAGATCTCGCAAACT-BrainstemNS-Endothelial	3.9617	0	0	0	0	0	0	2.12391	2.75541	0	0	0	0
	CAAGGCCAGCCCGAAA-BrainstemNS-Neuron Other	0	0	0	0	0	0	0	2.72692	0	0	0	0	0
	CAAGGCCAGCGTCTAT-BrainstemNS-EPC	3.1558	0	0	0	4.34904	3.82742	1.70373	1.70373	0	0	0	0	0
	CAAGGCCAGTCATCCA-BrainstemNS-VSMCA	3.53806	0	0	0	0	0	3.71553	0	0	0	0	0	0
	CAAGGCCAGTGTGGCA-BrainstemNS-Microglia	4.24316	0	0	0	0	0	0	0	0	0	0	0	3.02567
	CAAGGCCCAAGTCATC-BrainstemNS-EPC	2.37459	0	0	0	2.37459	0	0	0	0	0	0	0	0
	CAAGGCCCACATGTGT-BrainstemNS-Astrocyte	3.1612	0	0	2.50955	0	0	0	0	0	0	0	0	0
	CAAGGCCCATTCGACA-BrainstemNS-Neuron Glutamatergic	2.57535	3.22969	3.62188	0	0	0	0	0	0	0	0	0	0
	CAAGGCCGTCTACCTC-BrainstemNS-Microglia	3.41029	0	0	0	1.92495	0	3.19537	0	0	0	0	3.41029	0
	CAAGGCCTCCCGACTT-BrainstemNS-Microglia	2.83522	0	0	0	0	0	0	0	0	0	0	3.32229	0
	CAAGGCCTCCTTGGTC-BrainstemNS-Endothelial	0	0	0	0	0	0	0	0	3.37856	0	0	0	0
	CAAGTTGAGAGTCGGT-BrainstemNS-Microglia	0	0	0	0	0	0	0	0	0	0	0	0	0
	CAAGTTGAGCTAACTC-BrainstemNS-Endothelial	4.49169	0	0	0	2.61083	0	0	0	2.61083	0	0	0	0
	CAAGTTGAGGAGCGAG-BrainstemNS-Pericyte	1.81333	0	0	0	2.42141	0	0	2.79682	0	0	0	0	0
	CAAGTTGAGTGTCCCG-BrainstemNS-Microglia	0	0	0	2.63692	0	0	0	0	0	0	0	2.63692	3.29362
	CAAGTTGCAGATAATG-BrainstemNS-Astrocyte	2.93689	0	0	0	0	0	0	0	0	0	0	0	0
	CAAGTTGCATAGGATA-BrainstemNS-Microglia	5.03103	0	0	2.9963	0	0	0	0	0	0	0	0	0
	CAAGTTGTCATTGCGA-BrainstemNS-VSMCA	4.0473	0	0	0	2.50541	0	2.50541	2.50541	0	0	0	0	0
	CACAAACAGAGGGCTT-BrainstemNS-Astrocyte	0	0	0	4.33878	0	0	0	0	0	0	0	0	0
	CACAAACAGGGATGGG-BrainstemNS-Microglia	2.89236	0	0	0	0	0	0	0	0	0	0	0	0
	CACAAACAGTGGGCTA-BrainstemNS-Pericyte	0	0	0	0	0	0	0	2.4582	0	0	0	0	0
	CACAAACCAATAGAGT-BrainstemNS-Endothelial	5.01233	0	0	0	0	0	2.2803	0	2.2803	0	0	0	0
	CACAAACGTCACCCAG-BrainstemNS-Neuron Glutamatergic	2.69609	0	3.74868	0	0	0	0	0	0	0	0	0	2.06824
	CACAAACGTCGCATCG-BrainstemNS-Microglia	4.7178	0	0	0	0	0	2.2547	2.2547	0	0	0	3.28081	2.89397
	CACAAACTCGTGTAGT-BrainstemNS-Astrocyte	3.27141	0	0	3.66415	0	0	0	0	0	0	0	0	0
	CACAAACTCGTTGACA-BrainstemNS-Microglia	5.96067	0	0	0	0	0	0	0	0	0	0	3.86898	0
	CACACAAGTGAAAGAG-BrainstemNS-Microglia	5.61862	0	0	0	0	0	0	0	0	0	0	3.02567	0
	CACACAAGTGAGTATA-BrainstemNS-Endothelial	5.25287	0	0	0	0	0	0	2.61552	3.66415	0	0	0	0
	CACACAATCACCGGGT-BrainstemNS-Pericyte	3.94168	0	0	0	2.88116	0	0	4.62507	0	0	0	0	0
	CACACAATCGACGGAA-BrainstemNS-Endothelial	4.95941	0	0	0	0	0	3.47959	2.8168	2.8168	0	0	0	0
	CACACCTAGTGATCGG-BrainstemNS-Macrophage	3.61834	0	0	0	0	0	0	2.57199	0	0	0	1.95245	5.75381
	CACACCTCAAGTCATC-BrainstemNS-Neuron Other	2.52845	2.52845	2.52845	0	1.91206	0	0	0	0	0	0	0	0
	CACACCTCACATTCGA-BrainstemNS-EPC	4.17754	0	0	0	0	0	0	0	0	0	0	0	0
	CACACCTCATTGCGGC-BrainstemNS-Endothelial	4.08995	0	0	0	0	0	0	0	3.41341	0	0	0	0
	CACACCTGTACAGTGG-BrainstemNS-Endothelial	4.02006	0	0	0	0	0	0	0	2.47997	0	0	0	0
	CACACCTGTCACCTAA-BrainstemNS-VSMCA	3.59051	0	0	0	0	0	4.67056	0	0	0	0	0	0
	CACACCTGTTGCGCAC-BrainstemNS-Endothelial	0	0	0	0	0	0	0	0	3.70194	0	0	0	0
	CACACCTTCTCGGACG-BrainstemNS-Endothelial	2.1741	0	0	0	0	0	0	0	3.47125	0	0	0	0
	CACACTCAGTCCTCCT-BrainstemNS-Endothelial	2.64418	0	0	0	0	0	0	0	0	0	0	0	0
	CACACTCCACCAACCG-BrainstemNS-VSMCA	5.01502	0	0	0	0	0	4.2345	0	0	0	0	0	0
	CACACTCGTCGGATCC-BrainstemNS-EPC	3.09712	0	0	0	3.98593	2.9238	0	0	0	0	0	0	0
	CACACTCGTGGAAAGA-BrainstemNS-Endothelial	3.91723	0	0	0	0	0	0	0	3.91723	0	0	0	0
	CACACTCGTGTTTGTG-BrainstemNS-Endothelial	0	0	0	0	0	0	0	0	0	0	0	0	0
	CACACTCGTTGTACAC-BrainstemNS-Endothelial	3.42654	0	0	0	1.31005	0	0	2.47025	3.1202	0	0	0	1.31005
	CACACTCTCAATCTCT-BrainstemNS-VSMCA	5.87374	0	0	0	2.35926	0	4.75357	0	0	0	0	0	0
	CACACTCTCCTGCTTG-BrainstemNS-Oligodendrocyte	2.57367	0	0	0	0	0	0	0	0	0	0	0	0
	CACACTCTCGCATGAT-BrainstemNS-Microglia	4.1823	0	0	0	0	0	0	0	0	0	0	3.5043	0
	CACACTCTCGTCGTTC-BrainstemNS-Microglia	3.72931	0	0	0	0	0	0	0	0	0	0	4.41038	0
	CACAGGCAGAACTCGG-BrainstemNS-Astrocyte	2.0012	0	0	3.95477	0	0	0	0	0	0	0	0	0
	CACAGGCAGATGTCGG-BrainstemNS-Endothelial	3.37039	0	0	0	0	0	0	0	0	0	0	0	0
	CACAGGCCACTGTTAG-BrainstemNS-Microglia	3.48112	0	0	0	0	0	0	0	0	0	0	3.87627	0
	CACAGGCCAGGACGTA-BrainstemNS-Microglia	2.61669	0	0	0	0	0	0	0	0	0	0	0	0
	CACAGGCCATCTCCCA-BrainstemNS-Microglia	4.25287	0	0	0	0	0	0	0	0	0	0	3.03505	0
	CACAGGCCATGTAGTC-BrainstemNS-Endothelial	2.77918	0	0	0	0	0	0	0	0	0	0	0	0
	CACAGGCGTCTGATTG-BrainstemNS-Oligodendrocyte	2.75783	0	0	0	0	0	1.54573	2.12618	0	0	0	0	0
	CACAGGCGTGATGTCT-BrainstemNS-Pericyte	4.16967	0	0	0	2.62023	0	0	4.75057	0	0	0	0	0
	CACAGTAAGCACACAG-BrainstemNS-Endothelial	4.78005	0	0	0	0	0	0	0	3.02941	0	0	0	0
	CACAGTAAGGCGCTCT-BrainstemNS-Endothelial	3.53396	0	0	0	0	0	0	0	2.49209	0	0	0	0
	CACAGTAGTGTTGAGG-BrainstemNS-Endothelial	4.53572	0	0	0	0	0	0	1.8608	1.8608	0	0	0	0
	CACAGTATCCAAACAC-BrainstemNS-Astrocyte	2.52421	0	0	3.56793	0	0	0	0	0	0	0	0	0
	CACAGTATCGTACCGG-BrainstemNS-Microglia	0	0	0	0	0	0	0	0	0	0	0	3.97016	0
	CACATAGAGTACCGGA-BrainstemNS-Microglia	5.67239	0	0	0	0	0	0	2.2803	0	0	0	3.30831	0
	CACATAGCAAGTTCTG-BrainstemNS-Astrocyte	4.73927	0	0	3.26534	0	0	0	0	0	0	0	0	0
	CACATAGCACAGAGGT-BrainstemNS-Microglia	4.62222	0	0	0	0	0	0	0	0	0	0	2.73362	0
	CACATAGCATCCGCGA-BrainstemNS-Endothelial	4.23599	0	0	0	0	2.14827	0	0	2.7813	0	0	0	0
	CACATAGCATCCGTGG-BrainstemNS-Astrocyte	0	0	0	4.12275	0	0	0	0	0	0	0	0	0
	CACATAGGTAAATGTG-BrainstemNS-Microglia	5.96879	0	0	0	0	0	0	0	0	0	0	2.471	0
	CACATAGGTATCACCA-BrainstemNS-Microglia	5.5874	0	0	0	0	0	0	0	0	0	0	2.81238	0
	CACATAGGTGCGATAG-BrainstemNS-Endothelial	4.17344	0	0	0	0	0	2.62378	0	0	0	0	0	0
	CACATAGTCCTCATTA-BrainstemNS-EPC	4.56079	0	0	0	3.33382	3.54981	0	0	0	0	0	0	0
	CACATAGTCGCCTGAG-BrainstemNS-Microglia	3.67533	0	0	0	0	0	0	0	0	0	0	3.67533	0
	CACATTTAGGTGATAT-BrainstemNS-Astrocyte	4.9704	0	0	4.16811	0	0	0	0	0	0	0	0	0
	CACATTTCACTACAGT-BrainstemNS-VSMCA	5.75842	0	0	0	0	0	4.51352	0	1.89314	0	0	0	0
	CACATTTCATAACCTG-BrainstemNS-Endothelial	5.4427	0	0	0	0	0	0	0	3.26625	0	0	0	0
	CACATTTTCATCGGAT-BrainstemNS-EPC	2.96611	0	0	0	0	0	0	0	1.72349	0	0	0	0
	CACATTTTCCACGCAG-BrainstemNS-Microglia	4.44068	0	0	0	0	0	0	2.56311	0	0	0	3.21696	0
	CACCACTAGGAGTCTG-BrainstemNS-Macrophage	4.75725	0	0	0	0	0	0	0	0	0	0	0	0
	CACCACTCAACACCTA-BrainstemNS-VSMCA	4.3608	0	0	0	0	0	3.9617	0	0	0	0	0	0
	CACCACTCAAGTAGTA-BrainstemNS-Pericyte	4.72225	0	0	0	0	0	0	3.36229	0	0	0	0	0
	CACCACTCACGTAAGG-BrainstemNS-Macrophage	4.29424	0	1.8185	0	1.8185	0	0	0	2.42703	0	0	1.8185	3.85996
	CACCACTGTTCAGCGC-BrainstemNS-Endothelial	3.06507	0	0	0	0	0	0	0	2.05566	0	0	0	0
	CACCACTTCGGTTAAC-BrainstemNS-EPC	2.48248	0	0	0	0	1.86956	0	0	0	0	0	0	0
	CACCACTTCGTTGCCT-BrainstemNS-Astrocyte	3.71748	0	0	4.21854	0	0	0	0	0	0	0	0	0
	CACCAGGAGCTAAACA-BrainstemNS-Endothelial	3.70374	0	0	1.29196	0	0	1.83734	1.29196	2.96936	0	0	0	0
	CACCAGGCAACAACCT-BrainstemNS-Endothelial	3.3151	0	0	0	0	0	2.28663	0	3.81129	0	0	0	0
	CACCAGGCATTTGCCC-BrainstemNS-Microglia	3.0541	0	0	0	0	0	0	0	0	0	0	0	0
	CACCAGGGTCAATGTC-BrainstemNS-Pericyte	3.71748	0	0	0	3.04834	0	0	3.04834	0	0	0	0	0
	CACCAGGGTCACACGC-BrainstemNS-Microglia	3.45058	0	0	0	0	0	0	0	0	0	0	3.94864	3.45058
	CACCAGGGTCTTGCGG-BrainstemNS-Endothelial	3.07454	0	0	0	0	0	0	0	2.42656	0	0	0	0
	CACCAGGTCACTTACT-BrainstemNS-Endothelial	3.07552	0	0	0	0	0	0	0	0	0	0	0	0
	CACCAGGTCAGTTGAC-BrainstemNS-Microglia	3.36229	0	0	0	0	0	0	0	0	0	0	3.75613	0
	CACCAGGTCGCCAAAT-BrainstemNS-Microglia	3.26171	0	0	0	0	0	0	0	0	0	0	3.93551	0
	CACCTTGAGACGCTTT-BrainstemNS-Endothelial	0	0	0	0	0	0	0	0	0	0	0	0	0
	CACCTTGAGATCCCAT-BrainstemNS-Astrocyte	2.63813	0	0	4.65297	0	0	2.63813	0	0	0	0	0	0
	CACCTTGAGATGGCGT-BrainstemNS-Endothelial	0	0	0	0	0	0	0	0	0	0	0	0	0
	CACCTTGAGGCCATAG-BrainstemNS-Microglia	4.03948	0	0	0	0	0	0	1.97403	0	0	0	3.25032	0
	CACCTTGCAGAGCCAA-BrainstemNS-VSMCA	3.55464	0	0	0	0	0	3.83514	0	0	0	0	0	0
	CACCTTGCATAGTAAG-BrainstemNS-Endothelial	4.70854	0	0	0	0	0	0	0	2.81532	0	0	0	0
	CACCTTGGTTACCGAT-BrainstemNS-VSMCA	3.2533	0	0	0	2.59807	0	3.6458	3.2533	0	0	0	0	0
	CACCTTGTCAGTTTGG-BrainstemNS-Astrocyte	2.52845	0	0	4.07193	2.52845	0	0	0	0	0	0	0	0
	CACTCCAAGACTTTCG-BrainstemNS-Pericyte	4.96496	0	0	0	2.63452	2.63452	0	5.13094	0	0	0	0	0
	CACTCCAAGATCGATA-BrainstemNS-Astrocyte	3.2569	0	0	3.2569	0	0	0	0	0	0	0	0	0
	CACTCCAAGGACATTA-BrainstemNS-Astrocyte	4.28684	0	0	3.39096	0	0	0	0	0	0	0	0	0
	CACTCCAAGTACCGGA-BrainstemNS-Microglia	3.70709	0	0	0	0	0	0	0	0	0	0	0	0
	CACTCCACAAAGAATC-BrainstemNS-Endothelial	5.26943	0	0	0	0	0	0	0	1.74305	0	0	0	0
	CACTCCATCCCAGGTG-BrainstemNS-Neuron Other	2.27207	0	2.91229	0	0	0	0	0	0	0	0	0	0
	CACTCCATCGATGAGG-BrainstemNS-Endothelial	4.40878	0	0	0	0	0	0	0	0	0	0	0	0
	CACTCCATCTCACATT-BrainstemNS-Endothelial	5.23599	0	2.43223	0	0	0	0	0	0	0	0	2.43223	2.43223
	CAGAATCGTAAGAGAG-BrainstemNS-Endothelial	5.20107	0	0	0	0	0	0	0	3.10151	0	0	0	2.45236
	CAGAATCGTACGAAAT-BrainstemNS-VSMCA	5.94296	0	0	0	0	0	3.64762	0	0	0	0	0	0
	CAGAATCGTCCAGTAT-BrainstemNS-Endothelial	4.54508	0	0	0	0	0	0	0	3.46748	0	0	0	0
	CAGAATCTCTCCCTGA-BrainstemNS-Neuron Glutamatergic	2.68393	0	4.01765	0	0	0	0	0	0	0	0	0	0
	CAGAGAGAGACCTTTG-BrainstemNS-Astrocyte	3.92401	0	0	3.7058	0	2.39065	0	0	0	0	0	0	0
	CAGAGAGAGACTTGAA-BrainstemNS-Microglia	5.90706	0	0	0	0	0	0	0	0	0	0	3.66168	0
	CAGAGAGCATTGGCGC-BrainstemNS-Pericyte	2.91023	0	0	0	2.91023	0	0	4.47512	0	0	0	0	0
	CAGAGAGGTACCCAAT-BrainstemNS-Microglia	5.14715	0	0	0	2.17134	0	0	0	0	0	0	3.19089	2.17134
	CAGAGAGGTGCGATAG-BrainstemNS-Astrocyte	3.46148	0	0	3.46148	0	0	0	0	0	0	0	0	0
	CAGAGAGGTTCACCTC-BrainstemNS-Oligodendrocyte	0	0	2.40337	0	0	0	2.40337	0	0	0	0	2.40337	2.40337
	CAGAGAGTCAGGCGAA-BrainstemNS-Microglia	3.5345	0	0	0	0	0	0	0	0	0	0	2.87011	0
	CAGAGAGTCTAGCACA-BrainstemNS-VSMCA	4.83451	0	0	0	0	0	3.8191	0	2.29381	0	0	0	0
	CAGAGAGTCTCGGACG-BrainstemNS-Microglia	3.04834	0	0	0	0	0	0	0	0	0	0	4.11482	0
	CAGATCACACGCGAAA-BrainstemNS-VSMCA	2.31245	0	0	0	0	0	4.16967	2.31245	0	0	0	0	0
	CAGATCAGTCTCCACT-BrainstemNS-Microglia	4.30637	0	0	0	0	0	2.57985	0	0	0	0	0	0
	CAGATCAGTGCGAAAC-BrainstemNS-Pericyte	0	0	0	0	3.5169	0	0	4.19509	0	0	0	0	0
	CAGATCATCAGCTCGG-BrainstemNS-VSMCA	4.0935	0	0	0	0	0	4.3992	0	0	0	0	0	0
	CAGCAGCAGAATGTGT-BrainstemNS-Endothelial	2.80505	0	0	0	0	0	2.17065	0	2.80505	0	0	0	0
	CAGCAGCAGGCCATAG-BrainstemNS-VSMCA	2.29381	0	0	0	0	0	5.02726	0	0	0	0	0	0
	CAGCAGCAGGGCTCTC-BrainstemNS-VSMCA	0	0	0	0	0	0	4.7166	0	0	0	0	0	0
	CAGCAGCAGTGGTAGC-BrainstemNS-EPC	4.12332	0	0	1.35931	3.97186	3.29738	0	1.35931	0	0	0	0	0
	CAGCAGCCAATCCGAT-BrainstemNS-Microglia	0	0	0	0	0	0	0	2.41535	0	0	0	3.0628	2.41535
	CAGCAGCCACCTATCC-BrainstemNS-Pericyte	2.66507	0	0	0	0	0	0	4.39709	0	0	0	0	0
	CAGCAGCCAGCCTATA-BrainstemNS-Pericyte	3.34629	0	0	0	2.68775	0	2.68775	4.8226	0	0	0	0	0
	CAGCAGCCATATACGC-BrainstemNS-VSMCA	3.70838	0	0	0	0	0	3.85903	0	0	0	0	0	0
	CAGCAGCTCACCAGGC-BrainstemNS-Endothelial	2.82946	0	2.19368	0	0	0	0	0	2.82946	0	0	0	0
	CAGCATAAGTGGAGAA-BrainstemNS-VSMCA	6.71443	0	0	0	0	0	4.32047	0	0	0	0	0	0
	CAGCATACACCTGGTG-BrainstemNS-Endothelial	0	0	0	0	0	0	0	0	0	0	0	0	0
	CAGCATAGTAGATTAG-BrainstemNS-Neuron Glutamatergic	4.20025	3.98085	2.64905	3.3062	0	0	0	2.64905	0	0	0	0	0
	CAGCATATCAGTGCAT-BrainstemNS-Pericyte	3.78293	0	0	0	0	0	0	4.3124	0	0	0	1.96501	0
	CAGCATATCCTTCAAT-BrainstemNS-Endothelial	5.49146	0	0	0	0	0	0	0	2.66881	0	0	0	0
	CAGCATATCTCGTATT-BrainstemNS-Astrocyte	4.01542	0	0	0	0	0	0	0	0	0	0	0	0
	CAGCATATCTGCGACG-BrainstemNS-Endothelial	0	0	0	0	0	0	0	0	0	0	0	0	0
	CAGCATATCTGTACGA-BrainstemNS-Neuron Glutamatergic	0	2.93689	0	0	0	0	0	0	0	0	0	0	0
	CAGCATATCTTTCCTC-BrainstemNS-Endothelial	4.63625	0	0	0	0	0	0	0	2.51372	0	0	0	0
	CAGCCGACAAGAGGCT-BrainstemNS-Microglia	2.62734	0	0	0	0	0	2.62734	0	0	0	0	3.67658	3.28369
	CAGCCGACAAGAGTCG-BrainstemNS-Endothelial	3.80259	0	0	0	0	0	0	0	2.3737	0	0	0	0
	CAGCCGAGTCCCTACT-BrainstemNS-Macrophage	3.07997	0	0	0	0	0	0	0	0	0	0	0	5.45756
	CAGCCGAGTGAAGGCT-BrainstemNS-Microglia	2.80069	0	0	0	0	0	0	2.16653	0	0	0	3.18569	2.16653
	CAGCCGATCTCGAGTA-BrainstemNS-Microglia	2.80505	0	0	0	0	0	0	0	0	0	0	0	0
	CAGCGACCACACCGAC-BrainstemNS-Pericyte	2.42468	0	0	0	2.42468	0	0	5.22777	0	0	0	0	0
	CAGCGACTCCCTAACC-BrainstemNS-Astrocyte	2.73228	0	0	3.39235	0	0	0	0	0	0	0	0	0
	CAGCGACTCGCCAAAT-BrainstemNS-VSMCA	2.85147	0	0	0	3.51531	0	3.51531	2.85147	0	0	0	0	0
	CAGCGACTCGTGACAT-BrainstemNS-Microglia	3.6278	0	0	0	0	0	2.58098	0	0	0	0	2.58098	0
	CAGCGACTCTGTCTCG-BrainstemNS-Microglia	3.35319	0	0	0	0	0	0	1.87468	0	0	0	3.35319	0
	CAGCTAAAGAAACCAT-BrainstemNS-Endothelial	4.53243	0	0	0	2.64905	0	0	2.64905	3.3062	0	0	0	0
	CAGCTAAAGCCAGTTT-BrainstemNS-Microglia	4.44804	0	0	2.88435	3.54915	0	0	0	0	0	0	4.44804	0
	CAGCTAAAGGTGTTAA-BrainstemNS-Pericyte	5.44394	0	0	0	3.33578	0	0	4.56279	0	0	0	0	0
	CAGCTAACACATTCGA-BrainstemNS-Microglia	4.90515	0	0	0	0	0	0	0	0	0	0	4.12554	2.57872
	CAGCTAAGTACCGCTG-BrainstemNS-Pericyte	2.84306	0	0	0	2.20652	0	0	4.49897	0	0	0	0	0
	CAGCTAAGTAGCAAAT-BrainstemNS-Macrophage	6.45808	0	0	0	0	0	0	0	0	0	0	0	0
	CAGCTAAGTCACTGGC-BrainstemNS-Endothelial	3.66521	0	0	0	0	0	0	0	3.12461	0	0	1.31342	0
	CAGCTAAGTGCCTGGT-BrainstemNS-Pericyte	2.69031	0	0	0	0	0	0	4.24393	0	0	0	0	2.69031
	CAGCTAATCTTAACCT-BrainstemNS-VSMCA	6.51803	0	0	0	0	0	4.78858	0	0	0	0	0	0
	CAGCTGGAGACTTGAA-BrainstemNS-VSMCA	4.48765	0	0	0	0	0	4.40166	0	0	0	0	0	0
	CAGCTGGAGATACACA-BrainstemNS-Pericyte	3.66892	0	0	0	1.8654	0	0	2.85506	0	0	0	0	0
	CAGCTGGAGGGCTTGA-BrainstemNS-EPC	4.40971	0	0	0	4.63042	3.87936	2.05033	0	2.05033	0	0	0	0
	CAGCTGGAGTCCGTAT-BrainstemNS-Pericyte	2.78772	0	0	0	2.78772	0	0	4.81179	0	0	0	0	0
	CAGCTGGGTATGAAAC-BrainstemNS-Endothelial	2.9268	0	0	0	0	0	0	0	2.9268	0	0	0	0
	CAGCTGGGTCGACTGC-BrainstemNS-Endothelial	2.49107	0	0	0	0	2.49107	2.49107	0	0	0	0	0	0
	CAGCTGGTCGGTTCGG-BrainstemNS-Endothelial	2.69545	0	0	0	2.69545	0	0	0	0	0	0	0	0
	CAGGTGCAGTTGTAGA-BrainstemNS-Endothelial	0	0	0	0	0	0	0	0	0	0	0	0	0
	CAGGTGCCATTAACCG-BrainstemNS-Astrocyte	3.12305	0	0	3.66362	0	0	1.8608	0	0	0	0	0	1.8608
	CAGGTGCGTCTTGCGG-BrainstemNS-Endothelial	2.86385	0	0	0	2.22619	0	0	0	2.22619	0	0	0	0
	CAGGTGCGTGATGCCC-BrainstemNS-VSMCA	2.26856	0	0	0	2.90859	0	3.29571	0	0	0	0	0	0
	CAGGTGCTCGTCGTTC-BrainstemNS-Endothelial	2.75818	0	0	0	0	0	0	0	0	0	0	0	0
	CAGGTGCTCTGGTGTA-BrainstemNS-Endothelial	3.48571	0	0	0	0	0	0	0	2.82273	0	0	0	0
	CAGTAACAGAATTGTG-BrainstemNS-Neuron Glutamatergic	3.97699	0	0	0	0	0	0	0	0	0	0	0	0
	CAGTAACAGATCGGGT-BrainstemNS-Microglia	4.23954	0	0	0	0	0	0	0	0	0	0	3.56071	0
	CAGTAACGTACTTCTT-BrainstemNS-EPC	4.18036	0	0	0	2.7079	2.50129	0	0	0	0	0	0	0
	CAGTAACGTTGATTCG-BrainstemNS-VSMCA	5.39717	0	0	0	0	0	4.95785	0	0	0	0	0	0
	CAGTAACTCCCTTGCA-BrainstemNS-VSMCA	4.10011	0	0	0	0	0	3.9211	0	0	0	0	0	0
	CAGTAACTCTGCGACG-BrainstemNS-Endothelial	2.96436	0	0	0	0	0	0	0	0	0	0	0	0
	CAGTCCTAGCAGACTG-BrainstemNS-Microglia	3.70483	0	0	0	0	0	0	0	0	0	0	3.42532	2.38975
	CAGTCCTGTGTTGGGA-BrainstemNS-EPC	2.78486	0	0	0	2.78486	2.78486	0	0	0	0	0	0	0
	CAGTCCTTCGTCACGG-BrainstemNS-Endothelial	3.98214	0	0	0	0	0	0	0	3.48367	0	0	0	0
	CATATGGAGACGCAAC-BrainstemNS-Microglia	3.78759	0	0	0	0	0	2.46704	0	0	0	0	4.00619	3.11684
	CATATGGAGCCGCCTA-BrainstemNS-VSMCA	3.14653	0	0	0	0	0	4.6526	0	0	0	0	0	0
	CATATGGAGCGAAGGG-BrainstemNS-Microglia	4.04314	0	0	1.97724	0	0	0	2.97901	0	0	0	3.2539	0
	CATATGGCAATCTACG-BrainstemNS-Oligodendrocyte	4.26032	0	0	0	0	0	0	0	0	0	0	0	0
	CATATGGCAGACAAGC-BrainstemNS-Microglia	4.11906	0	0	0	0	0	0	2.26624	0	0	0	2.26624	0
	CATATGGCAGTTAACC-BrainstemNS-Astrocyte	4.05174	0	0	3.37583	3.37583	0	0	0	0	0	0	0	0
	CATATGGGTCCATGAT-BrainstemNS-Macrophage	5.45896	0	0	0	0	0	2.49616	0	0	0	0	0	4.03741
	CATATGGGTGACTCAT-BrainstemNS-Endothelial	4.44337	0	0	0	1.44294	0	0	0	2.8429	0	0	0	1.44294
	CATATGGGTGTAATGA-BrainstemNS-VSMCA	5.70108	0	0	0	0	0	4.32476	0	0	0	0	0	0
	CATATGGTCTTTACGT-BrainstemNS-Macrophage	5.17672	0	0	0	0	0	0	0	0	0	0	0	0
	CATATTCAGAGACGAA-BrainstemNS-VSMCA	5.98866	0	0	2.03226	0	0	3.3151	0	0	0	0	0	2.03226
	CATATTCAGATAGCAT-BrainstemNS-Endothelial	5.38573	0	0	0	0	0	0	0	1.88267	0	0	0	0
	CATATTCAGGCATGGT-BrainstemNS-Astrocyte	0	0	0	3.7058	0	0	0	0	0	0	0	0	0
	CATATTCAGGTGTTAA-BrainstemNS-Microglia	5.82141	0	0	0	0	0	2.33658	2.33658	0	0	0	2.33658	2.33658
	CATATTCAGTCGTTTG-BrainstemNS-Microglia	6.36455	0	0	0	0	0	0	0	0	0	0	0	2.55212
	CATATTCCAAGCTGAG-BrainstemNS-Microglia	5.90926	0	0	0	0	0	0	0	0	0	0	2.1047	0
	CATATTCCAAGGCTCC-BrainstemNS-Endothelial	3.86859	0	0	0	0	0	0	0	2.81091	0	0	0	0
	CATATTCTCGCAAGCC-BrainstemNS-Microglia	2.61669	0	0	0	0	0	0	0	1.65443	0	0	3.42135	2.2471
	CATATTCTCTGATACG-BrainstemNS-EPC	4.70234	0	0	0	0	0	2.80944	0	0	0	0	0	0
	CATCAAGAGAGTGACC-BrainstemNS-Endothelial	4.15876	0	0	0	2.81828	0	0	0	0	0	0	0	0
	CATCAAGAGATCCCAT-BrainstemNS-EPC	3.50618	0	0	0	2.01011	3.01516	0	0	0	0	0	0	0
	CATCAAGGTCGCGTGT-BrainstemNS-Macrophage	3.64653	0	0	0	0	0	2.13633	0	0	0	0	0	5.38256
	CATCAAGTCTAACCGA-BrainstemNS-Endothelial	4.71583	0	0	0	0	0	0	0	0	0	0	0	0
	CATCAAGTCTCGAGTA-BrainstemNS-Endothelial	5.05474	0	0	0	0	0	0	0	0	0	0	0	0
	CATCAAGTCTCGATGA-BrainstemNS-Microglia	5.52684	0	0	0	0	0	0	0	0	0	0	3.75478	0
	CATCAGACACGACGAA-BrainstemNS-Microglia	4.0601	0	0	0	0	0	0	0	0	0	0	2.72425	0
	CATCAGACAGCTTAAC-BrainstemNS-Microglia	5.38795	0	0	0	0	0	2.23807	0	2.87641	0	0	2.87641	0
	CATCAGACATGGTTGT-BrainstemNS-Endothelial	4.18336	0	0	0	0	0	0	0	2.46507	0	0	0	0
	CATCAGAGTTCTCATT-BrainstemNS-Pericyte	5.13343	0	0	0	0	0	0	3.09444	0	0	0	0	0
	CATCAGATCCAGATCA-BrainstemNS-VSMCA	5.72964	0	0	0	0	0	4.01009	2.9471	0	0	0	0	0
	CATCAGATCTCATTCA-BrainstemNS-Pericyte	5.66889	0	0	0	0	0	0	4.19896	0	0	0	0	0
	CATCAGATCTGCGACG-BrainstemNS-VSMCA	3.31638	0	0	0	0	0	3.99122	2.65887	0	0	0	0	0
	CATCCACAGACCTTTG-BrainstemNS-Astrocyte	3.75206	0	0	3.75206	0	0	0	0	0	0	0	0	0
	CATCCACAGGTGTTAA-BrainstemNS-Pericyte	4.62364	0	0	0	2.73497	0	0	4.29109	0	0	0	0	0
	CATCCACCAGGCTCAC-BrainstemNS-Astrocyte	2.15769	0	0	3.99926	0	0	0	2.15769	0	0	0	0	0
	CATCCACGTAGCTCCG-BrainstemNS-Pericyte	3.47554	0	2.43698	0	2.43698	0	2.43698	0	0	0	0	0	0
	CATCCACGTATAGGGC-BrainstemNS-Microglia	4.07776	0	0	0	0	0	0	2.11041	0	0	0	3.61787	0
	CATCCACGTATTCTCT-BrainstemNS-Endothelial	5.11316	0	0	0	1.57727	0	1.57727	2.79526	0	0	0	0	0
	CATCCACGTGACTCAT-BrainstemNS-Astrocyte	0	0	0	3.90127	0	0	0	0	0	0	0	0	0
	CATCCACTCAAGCCTA-BrainstemNS-Microglia	3.0541	0	0	0	0	0	0	0	0	0	0	0	0
	CATCCACTCGTTGACA-BrainstemNS-Endothelial	3.5437	0	0	0	0	0	0	0	2.50129	0	0	0	0
	CATCCACTCTGGAGCC-BrainstemNS-Pericyte	3.13875	0	0	0	0	0	0	5.45013	0	0	0	0	0
	CATCGAAAGCCAGGAT-BrainstemNS-Endothelial	2.68903	0	0	0	2.68903	0	0	0	2.68903	0	0	0	0
	CATCGAAAGCGTCTAT-BrainstemNS-Microglia	3.51215	0	0	0	0	0	0	0	0	0	0	2.8484	2.8484
	CATCGAAAGGCGTACA-BrainstemNS-Astrocyte	3.31	0	0	3.31	2.65272	0	0	0	0	0	0	0	0
	CATCGAACAAGGACAC-BrainstemNS-Microglia	4.92207	0	0	0	0	0	0	0	0	0	0	3.95331	0
	CATCGAACAATCCGAT-BrainstemNS-Astrocyte	3.04262	0	0	2.39608	0	0	0	0	0	0	0	0	0
	CATCGAACATATACGC-BrainstemNS-Pericyte	4.1823	0	0	0	2.84077	0	0	2.84077	0	0	0	0	0
	CATCGAAGTGGGTATG-BrainstemNS-VSMCA	6.08282	0	0	0	0	0	4.06103	0	0	0	0	0	0
	CATCGAAGTTCGGCAC-BrainstemNS-Macrophage	0	0	0	0	0	0	0	0	0	0	0	0	4.99944
	CATCGAATCAAACCGT-BrainstemNS-Endothelial	4.31265	0	0	0	0	0	0	0	2.75541	0	0	0	0
	CATCGAATCACGACTA-BrainstemNS-Microglia	4.4585	0	0	0	0	0	2.02366	0	0	0	0	2.02366	0
	CATCGAATCATATCGG-BrainstemNS-Endothelial	4.20371	0	0	2.48399	0	0	0	2.48399	0	0	0	0	0
	CATCGAATCCACGCAG-BrainstemNS-VSMCA	4.0621	0	0	0	0	0	4.99599	0	0	0	0	0	0
	CATCGAATCCTCGCAT-BrainstemNS-Endothelial	2.70842	0	0	0	0	0	0	0	0	0	0	0	0
	CATCGAATCGTCGTTC-BrainstemNS-Microglia	3.2593	0	0	0	0	0	2.60385	0	0	0	0	2.60385	0
	CATCGGGAGCACCGCT-BrainstemNS-Microglia	3.56905	0	0	0	0	0	0	0	0	0	0	3.56905	0
	CATCGGGAGCGTGTCC-BrainstemNS-EPC	2.95526	0	0	0	4.36155	4.418	1.7141	0	0	0	0	0	0
	CATCGGGCAATGAATG-BrainstemNS-Endothelial	2.51895	0	0	0	0	0	0	0	2.51895	0	0	0	0
	CATCGGGGTAAACACA-BrainstemNS-Macrophage	4.13276	0	0	0	0	0	0	0	0	0	0	0	3.45552
	CATCGGGGTCGCATCG-BrainstemNS-Microglia	3.53936	0	2.87483	0	0	0	2.87483	0	0	0	0	3.9351	0
	CATCGGGTCAACACTG-BrainstemNS-Astrocyte	0	0	0	4.30037	0	0	0	0	0	0	0	0	0
	CATGACAAGGTGCTTT-BrainstemNS-Microglia	2.95396	0	0	0	2.95396	0	0	0	0	0	0	4.0172	0
	CATGACACACCGAATT-BrainstemNS-Endothelial	4.43169	0	0	0	0	0	0	0	2.43223	0	0	0	0
	CATGACACATGACGGA-BrainstemNS-Endothelial	4.67736	0	0	0	0	0	0	0	3.01363	0	0	0	0
	CATGACAGTAAGGGAA-BrainstemNS-Endothelial	5.50086	0	0	0	0	0	0	2.49209	0	0	0	0	0
	CATGACAGTATAGGTA-BrainstemNS-VSMCA	6.51495	0	0	0	2.50438	0	4.37766	0	0	0	0	0	0
	CATGACAGTGCAACGA-BrainstemNS-Endothelial	2.39699	0	0	0	0	0	0	0	2.39699	0	0	0	0
	CATGACAGTTAGATGA-BrainstemNS-EPC	4.93863	0	0	1.17407	4.57585	3.82216	0	0	0	0	0	0	0
	CATGACATCGATCCCT-BrainstemNS-Endothelial	3.32849	0	0	0	0	0	0	0	3.11427	0	0	0	0
	CATGCCTAGACGCTTT-BrainstemNS-Endothelial	0	0	0	0	0	0	0	0	3.23906	0	0	0	0
	CATGCCTAGTCCATAC-BrainstemNS-Endothelial	3.41625	0	0	0	0	0	0	0	4.49273	0	0	0	0
	CATGCCTAGTTAGCGG-BrainstemNS-VSMCA	3.62709	0	0	0	2.11874	0	2.74991	0	0	0	0	0	0
	CATGCCTCATCCAACA-BrainstemNS-Astrocyte	3.05924	0	0	2.05033	0	0	0	0	0	0	0	0	0
	CATGCCTCATTAACCG-BrainstemNS-Microglia	2.82721	0	0	0	0	0	0	0	0	0	0	3.49032	0
	CATGCCTGTAGGCTGA-BrainstemNS-Microglia	4.53895	0	0	0	0	0	0	0	0	0	0	0	0
	CATGCCTGTCAGGACA-BrainstemNS-Microglia	2.69416	0	0	0	0	0	0	0	0	0	0	4.248	0
	CATGCCTGTCTTCTCG-BrainstemNS-Pericyte	3.41911	0	0	0	0	0	0	5.87354	0	0	0	0	0
	CATGCCTTCAAACGGG-BrainstemNS-Endothelial	3.85794	0	0	0	0	0	0	0	0	0	0	0	0
	CATGCCTTCCTAGAAC-BrainstemNS-Microglia	4.86926	0	0	0	0	0	0	0	0	0	0	3.03883	0
	CATGCCTTCTAAGCCA-BrainstemNS-Endothelial	0	0	0	0	0	0	0	0	3.27019	0	0	0	0
	CATGCCTTCTGCCCTA-BrainstemNS-Endothelial	0	0	0	0	0	0	0	0	3.67065	0	0	0	0
	CATGGCGGTGTGGTTT-BrainstemNS-Microglia	3.66415	0	0	2.15229	0	0	0	0	0	0	0	0	2.15229
	CATGGCGTCGACAGCC-BrainstemNS-Microglia	3.48955	0	0	0	0	0	0	0	0	0	0	2.82646	0
	CATTATCAGAGCTTCT-BrainstemNS-Microglia	5.82394	0	0	0	0	0	0	0	0	0	0	3.42628	0
	CATTATCAGCGATAGC-BrainstemNS-Neuron Glutamatergic	2.56311	0	0	0	0	0	0	0	0	0	0	0	0
	CATTATCCAGGCAGTA-BrainstemNS-Microglia	4.75881	0	0	0	0	0	0	0	0	0	0	3.39792	0
	CATTATCGTAAATGTG-BrainstemNS-Endothelial	5.25951	0	0	0	0	0	0	0	3.39142	0	0	0	0
	CATTATCGTCCGAATT-BrainstemNS-EPC	4.37126	0	0	1.19341	4.2801	3.26887	1.19341	0	0	0	0	0	0
	CATTATCTCTCCAGGG-BrainstemNS-Endothelial	4.85536	0	0	0	1.95557	1.95557	0	3.44489	2.57535	0	0	0	0
	CATTCGCAGACTCGGA-BrainstemNS-Microglia	2.22914	0	0	2.22914	0	0	2.22914	0	0	0	0	3.53127	0
	CATTCGCAGAGCTGGT-BrainstemNS-Microglia	2.11233	0	0	0	0	0	2.11233	0	0	0	0	3.40352	0
	CATTCGCAGAGCTTCT-BrainstemNS-Microglia	3.29654	0	0	0	0	0	0	0	0	0	0	3.29654	0
	CATTCGCAGCAGCGTA-BrainstemNS-Endothelial	2.71828	0	0	0	0	0	0	2.08904	0	0	0	0	0
	CATTCGCAGGATGGTC-BrainstemNS-VSMCA	0	0	0	0	3.45949	0	3.45949	0	0	0	0	0	0
	CATTCGCAGGGTGTGT-BrainstemNS-Astrocyte	2.94795	0	0	4.29412	0	0	0	0	0	0	0	2.30592	2.30592
	CATTCGCAGTACGACG-BrainstemNS-Endothelial	2.9268	0	0	0	0	0	0	0	2.9268	0	0	0	0
	CATTCGCCAAGGGTCA-BrainstemNS-Endothelial	3.37856	0	0	0	0	0	0	0	3.37856	0	0	0	0
	CATTCGCCACGAAAGC-BrainstemNS-Microglia	2.68584	0	0	0	0	0	0	0	0	0	0	2.68584	3.88869
	CATTCGCGTTGTGGCC-BrainstemNS-Microglia	3.28147	0	1.81204	0	0	0	1.81204	1.81204	0	0	0	1.81204	0
	CCAATCCAGCCACTAT-BrainstemNS-Endothelial	0	0	0	0	0	0	0	0	2.77072	0	0	0	0
	CCAATCCAGCCGATTT-BrainstemNS-Endothelial	0	2.66259	0	0	0	0	0	0	2.66259	0	0	0	0
	CCAATCCAGTCAAGCG-BrainstemNS-Pericyte	3.73728	0	0	0	3.34365	0	2.6852	2.6852	0	0	0	0	0
	CCAATCCCAAGCCCAC-BrainstemNS-Microglia	4.11927	0	0	0	0	0	0	0	0	0	0	3.83699	0
	CCAATCCCATTCGACA-BrainstemNS-Microglia	4.32765	0	0	0	0	0	0	0	0	0	0	2.98019	0
	CCAATCCGTGAGGCTA-BrainstemNS-Endothelial	4.61347	0	0	0	0	0	0	0	3.5345	0	0	0	0
	CCAATCCGTGAGGGTT-BrainstemNS-VSMCA	4.93692	0	0	0	0	0	3.70194	3.03317	0	0	0	0	0
	CCAATCCTCACTCTTA-BrainstemNS-Astrocyte	0	0	0	3.42197	0	0	0	0	0	0	0	0	0
	CCAATCCTCAGCTCTC-BrainstemNS-Astrocyte	3.3813	0	0	2.72159	0	0	0	2.72159	0	0	0	0	0
	CCAATCCTCGAACGGA-BrainstemNS-Endothelial	3.41825	0	0	0	0	0	0	0	2.54994	0	0	0	0
	CCACCTAAGAGAGCTC-BrainstemNS-Microglia	3.89339	0	0	0	0	0	0	0	0	0	0	2.83472	0
	CCACCTAAGATCCCGC-BrainstemNS-Microglia	0	0	0	0	0	0	0	0	0	0	0	3.06183	2.41442
	CCACCTAAGCGATTCT-BrainstemNS-Endothelial	4.60349	0	0	0	0	0	0	0	2.30106	0	0	0	0
	CCACCTAAGGCATGGT-BrainstemNS-Microglia	0	0	0	0	0	0	0	0	0	0	0	3.33187	0
	CCACCTACAAGCCCAC-BrainstemNS-Endothelial	0	0	0	0	0	0	0	0	0	0	0	0	0
	CCACCTACAAGCCGTC-BrainstemNS-Endothelial	0	0	0	0	0	0	2.54236	0	0	0	0	0	0
	CCACCTACACAACGTT-BrainstemNS-Astrocyte	3.70194	0	0	3.70194	0	0	0	0	0	0	0	0	0
	CCACCTACAGCCTTTC-BrainstemNS-EPC	0	0	0	0	0	3.70838	0	2.03226	0	0	0	0	0
	CCACCTACATGGTCAT-BrainstemNS-Microglia	4.05917	0	0	0	0	0	0	0	0	0	0	2.9945	0
	CCACCTAGTCTGATTG-BrainstemNS-Endothelial	4.43008	0	0	0	0	0	0	0	3.20667	0	0	0	0
	CCACCTAGTTACCGAT-BrainstemNS-Endothelial	3.30241	0	0	0	0	0	0	0	0	0	0	0	0
	CCACCTAGTTGATTGC-BrainstemNS-Microglia	4.14674	0	0	0	0	0	0	1.97724	0	0	0	4.14674	2.97901
	CCACCTATCACTATTC-BrainstemNS-Endothelial	5.61371	0	0	0	0	0	0	0	0	0	0	2.5554	0
	CCACGGAAGATGTCGG-BrainstemNS-Endothelial	0	0	0	0	0	0	0	0	0	0	0	0	0
	CCACGGACAAGGTGTG-BrainstemNS-HbVC	2.31123	0	0	0	0	0	0	1.71261	1.71261	1.71261	0	0	0
	CCACGGACATGGATGG-BrainstemNS-Microglia	3.67783	0	0	0	0	0	0	0	0	0	0	3.28492	0
	CCACGGATCAGTTCGA-BrainstemNS-Microglia	3.97827	0	0	0	0	0	0	0	0	0	0	3.30367	2.64661
	CCACGGATCCCATTTA-BrainstemNS-Astrocyte	2.3693	0	0	2.3693	0	0	0	0	0	0	0	0	0
	CCACTACAGATCGATA-BrainstemNS-Astrocyte	4.47208	0	0	2.3623	0	0	0	2.3623	0	0	0	0	0
	CCACTACCAGCATGAG-BrainstemNS-Endothelial	2.25585	0	0	0	0	0	1.66235	0	3.77773	0	0	0	0
	CCACTACCATGTTGAC-BrainstemNS-VSMCA	4.56511	0	0	0	0	0	3.57156	0	0	0	0	2.26624	0
	CCACTACGTGACGGTA-BrainstemNS-Pericyte	4.33135	0	0	0	2.98375	0	0	0	0	0	0	0	0
	CCACTACGTTCCGTCT-BrainstemNS-Endothelial	3.59624	0	0	0	0	0	0	0	2.28902	0	0	0	0
	CCACTACTCCTCGCAT-BrainstemNS-Microglia	3.31766	0	0	0	0	0	0	0	2.66011	0	0	2.66011	0
	CCACTACTCTCACATT-BrainstemNS-HbVC	3.33971	0	0	0	0	0	0	0	0	2.30959	0	0	1.71112
	CCACTACTCTTCGGTC-BrainstemNS-Microglia	4.0462	0	0	0	0	0	0	0	0	0	0	3.37039	0
	CCAGCGAAGATCTGAA-BrainstemNS-Astrocyte	2.67006	0	0	3.72141	0	0	0	0	0	0	0	2.67006	2.67006
	CCAGCGAAGTAGCCGA-BrainstemNS-Astrocyte	0	0	0	4.40079	0	0	0	2.83926	0	0	0	0	0
	CCAGCGACACATCTTT-BrainstemNS-Pericyte	3.98732	0	0	0	0	0	0	3.63856	0	0	0	0	1.83912
	CCAGCGACATTAGCCA-BrainstemNS-VSMCA	4.00076	0	0	0	2.15904	0	4.132	2.15904	0	0	0	0	0
	CCAGCGAGTATCACCA-BrainstemNS-Pericyte	5.45601	0	0	0	2.63572	0	0	4.51823	0	0	0	0	0
	CCAGCGAGTGAGTATA-BrainstemNS-Microglia	3.01271	0	0	0	0	0	0	0	0	0	0	4.078	0
	CCATGTCAGCCACGCT-BrainstemNS-EPC	0	0	0	0	0	1.87049	0	0	0	0	0	0	0
	CCATGTCAGGCATGGT-BrainstemNS-Neuron Other	3.78759	0	0	0	2.46704	0	0	0	0	0	0	0	0
	CCATGTCCACCCAGTG-BrainstemNS-Microglia	3.21581	0	0	0	0	0	0	0	0	0	0	3.21581	0
	CCATGTCCATATACCG-BrainstemNS-VSMCA	4.83353	0	0	0	2.69803	0	4.14831	0	0	0	0	0	0
	CCATGTCCATGGAATA-BrainstemNS-Neuron Glutamatergic	4.64573	0	2.29944	0	0	0	0	0	1.70189	0	0	0	0
	CCATGTCGTAAATACG-BrainstemNS-Pericyte	4.92207	0	0	0	0	0	0	3.95331	0	0	0	0	0
	CCATGTCGTATGAAAC-BrainstemNS-Astrocyte	5.00086	0	1.62892	1.62892	0	0	0	0	1.62892	0	0	0	0
	CCATGTCGTCGTTGTA-BrainstemNS-Pericyte	3.52326	0	0	0	0	0	0	4.35355	0	0	0	0	0
	CCATGTCTCAGATAAG-BrainstemNS-Endothelial	5.44319	0	0	0	0	0	0	0	2.62378	0	0	0	0
	CCATGTCTCTCCAGGG-BrainstemNS-VSMCA	3.9679	0	0	1.91157	0	0	4.25084	0	0	0	0	0	0
	CCATTCGAGGACATTA-BrainstemNS-Microglia	4.55047	0	0	0	0	0	0	2.17548	0	0	0	2.81017	2.81017
	CCATTCGAGGGTTTCT-BrainstemNS-Endothelial	4.00465	0	0	0	1.63754	0	0	0	3.07789	0	0	0	0
	CCATTCGCACAACTGT-BrainstemNS-EPC	0	0	0	0	2.89504	2.51685	1.90133	1.90133	0	0	0	0	0
	CCATTCGCATCCTAGA-BrainstemNS-Endothelial	4.60527	0	0	0	0	0	0	0	0	0	0	0	0
	CCATTCGGTACTTGAC-BrainstemNS-Microglia	5.06634	0	0	0	0	0	0	2.09965	0	0	0	2.72959	0
	CCATTCGGTTAAAGAC-BrainstemNS-Macrophage	5.59829	0	0	0	0	0	0	0	0	0	0	0	0
	CCATTCGTCAAAGTAG-BrainstemNS-Astrocyte	5.12826	0	0	2.49992	1.55333	1.55333	4.16452	0	0	0	0	0	1.55333
	CCATTCGTCATTGCGA-BrainstemNS-Microglia	0	0	0	0	0	0	0	0	0	0	0	0	0
	CCATTCGTCCTAAGTG-BrainstemNS-Endothelial	3.85744	0	0	0	0	0	0	0	2.42468	0	0	0	0
	CCATTCGTCTAAGCCA-BrainstemNS-Endothelial	3.49032	0	0	0	0	0	0	0	2.82721	0	0	0	0
	CCCAATCAGTGTCTCA-BrainstemNS-Astrocyte	3.2426	2.58777	0	2.58777	0	0	0	0	0	0	0	0	0
	CCCAATCAGTTGCAGG-BrainstemNS-Endothelial	3.20629	0	0	0	0	0	0	0	0	0	0	1.59896	1.59896
	CCCAATCTCCCACTTG-BrainstemNS-Microglia	2.86932	0	0	0	0	0	0	0	0	0	0	3.75098	0
	CCCAATCTCCGCGCAA-BrainstemNS-Endothelial	3.34682	0	0	0	0	0	0	0	3.52326	0	0	0	0
	CCCAGTTCAAACCCAT-BrainstemNS-Microglia	3.7433	0	0	0	0	0	0	0	0	0	0	4.14084	0
	CCCAGTTCATATACGC-BrainstemNS-VSMCA	4.92791	0	0	0	0	0	3.84368	0	0	0	0	0	0
	CCCATACAGTCTTGCA-BrainstemNS-Endothelial	2.57311	0	0	0	1.61652	0	0	0	1.61652	0	0	0	0
	CCCATACAGTTAGCGG-BrainstemNS-Neuron Glutamatergic	2.49719	0	0	0	0	0	2.49719	0	0	0	0	0	0
	CCCATACTCTTGCAAG-BrainstemNS-VSMCA	4.29514	0	0	0	1.88173	0	3.93346	0	0	0	0	0	0
	CCCTCCTAGAATCTCC-BrainstemNS-Astrocyte	3.77972	0	0	4.57788	1.84853	0	0	0	0	0	0	0	0
	CCCTCCTAGTGAATTG-BrainstemNS-Endothelial	5.17163	0	0	0	0	0	0	0	3.05474	0	0	0	0
	CCCTCCTCAAATACAG-BrainstemNS-Microglia	5.49445	0	0	0	0	0	0	0	0	0	0	2.72492	2.09526
	CCCTCCTCAAGGACAC-BrainstemNS-Endothelial	3.9245	0	0	0	0	0	0	0	0	0	0	0	2.59577
	CCCTCCTCAAGTCTAC-BrainstemNS-Microglia	4.0462	0	0	0	0	0	0	0	0	0	0	3.54697	0
	CCCTCCTCAGTTAACC-BrainstemNS-Microglia	2.94881	0	0	0	0	0	0	0	0	0	0	3.6154	0
	CCCTCCTGTAAGAGAG-BrainstemNS-Endothelial	3.81215	0	0	0	2.75679	0	0	0	3.41768	0	0	0	0
	CCCTCCTGTCAGTGGA-BrainstemNS-Pericyte	3.89104	0	0	2.56421	0	0	0	4.28967	0	0	0	0	0
	CCCTCCTTCAGGCAAG-BrainstemNS-Endothelial	3.25091	0	0	0	0	0	0	0	0	0	0	0	0
	CCCTCCTTCCCGACTT-BrainstemNS-Endothelial	3.84666	0	0	0	2.15634	0	0	2.78987	3.17464	0	0	0	0
	CCCTCCTTCTATCCTA-BrainstemNS-Pericyte	5.24238	0	0	0	2.38885	0	0	3.92207	0	0	0	0	0
	CCGGGATAGTGAACAT-BrainstemNS-VSMCA	4.52606	0	0	0	0	0	4.60527	0	0	0	0	0	0
	CCGGGATAGTGACATA-BrainstemNS-Astrocyte	3.03317	0	0	4.09914	3.03317	0	3.03317	0	0	0	0	0	0
	CCGGGATTCATCGGAT-BrainstemNS-Endothelial	2.75541	0	0	0	0	0	0	0	2.75541	0	0	0	0
	CCGGGATTCCTCAACC-BrainstemNS-Endothelial	1.95193	0	0	0	0	0	1.95193	0	3.44079	0	0	0	0
	CCGGGATTCTCCAGGG-BrainstemNS-Microglia	3.67971	0	0	0	0	0	0	0	0	0	0	3.50242	0
	CCGGTAGAGGTGCAAC-BrainstemNS-Microglia	4.11877	0	0	3.05217	0	0	0	0	0	0	0	3.05217	0
	CCGGTAGCACTCTGTC-BrainstemNS-Astrocyte	3.11891	0	0	3.50953	0	0	0	0	0	0	0	0	0
	CCGGTAGCATGCATGT-BrainstemNS-Endothelial	2.62497	0	0	0	0	0	0	0	3.28122	0	0	0	0
	CCGGTAGGTTTGTTGG-BrainstemNS-Endothelial	3.27508	0	0	0	2.24937	0	0	2.24937	3.77066	0	0	0	0
	CCGGTAGTCCACTCCA-BrainstemNS-VSMCA	5.57655	0	0	0	0	0	2.92014	2.92014	0	0	0	0	0
	CCGGTAGTCTTCGGTC-BrainstemNS-Macrophage	3.24615	0	0	0	0	0	0	0	0	0	0	0	5.20439
	CCGTACTAGACTAGAT-BrainstemNS-EPC	4.47684	0	0	0	2.79394	2.79394	0	0	0	0	0	0	0
	CCGTACTAGCGTTTAC-BrainstemNS-Astrocyte	2.72692	0	0	2.72692	2.72692	0	0	0	0	0	0	0	0
	CCGTACTCAAACTGTC-BrainstemNS-Endothelial	3.78513	0	0	0	0	0	0	0	4.46686	0	0	0	0
	CCGTACTGTTGGACCC-BrainstemNS-VSMCA	3.03317	0	0	0	0	0	4.86336	0	0	0	0	0	0
	CCGTACTGTTGGTTTG-BrainstemNS-EPC	3.39061	0	0	0	4.54567	3.1141	0	0	0	0	0	0	0
	CCGTGGAAGAAGGACA-BrainstemNS-Endothelial	2.82125	0	0	0	0	0	0	0	0	0	0	0	2.82125
	CCGTGGACATAGGATA-BrainstemNS-Endothelial	3.26372	0	0	0	0	0	0	0	2.23882	0	0	0	0
	CCGTGGACATTACCTT-BrainstemNS-EPC	3.18421	0	0	0	0	0	0	0	0	0	0	0	0
	CCGTGGAGTACTTAGC-BrainstemNS-Microglia	4.62285	0	0	0	0	0	2.50129	0	0	0	0	2.50129	0
	CCGTGGAGTCAGAGGT-BrainstemNS-Endothelial	3.08344	0	0	0	0	0	0	2.43507	3.08344	0	0	0	0
	CCGTGGAGTTAAGGGC-BrainstemNS-Microglia	3.69617	0	0	0	0	0	0	0	0	0	0	3.02754	0
	CCGTGGATCCGTTGCT-BrainstemNS-Microglia	3.5286	0	0	2.48702	0	0	0	0	0	0	0	2.48702	0
	CCGTTCAAGTAGATGT-BrainstemNS-Microglia	5.39353	0	0	0	0	0	0	0	0	0	0	3.75444	2.43603
	CCGTTCAAGTGCAAGC-BrainstemNS-Pericyte	3.46148	0	0	0	2.79924	0	0	0	0	0	0	0	0
	CCGTTCACAATAACGA-BrainstemNS-VSMCA	5.3983	0	0	0	0	0	4.23823	3.16808	0	0	0	0	0
	CCGTTCATCCTCAACC-BrainstemNS-Microglia	5.74041	0	0	0	0	0	0	0	0	0	0	4.49565	0
	CCGTTCATCGCGTAGC-BrainstemNS-EPC	2.20115	0	0	0	3.71787	3.61521	1.61297	0	0	0	0	0	0
	CCTAAAGAGCTAGTCT-BrainstemNS-Endothelial	4.67523	0	0	0	0	0	0	0	3.20326	0	0	0	0
	CCTAAAGAGGCTAGGT-BrainstemNS-Oligodendrocyte	3.30115	0	0	0	2.64418	0	0	0	0	0	0	0	0
	CCTAAAGAGTAGATGT-BrainstemNS-HbVC	4.4977	0	0	0	0	0	0	0	3.59797	0	0	0	0
	CCTAAAGCAGACACTT-BrainstemNS-Microglia	5.84398	0	2.38258	0	0	0	0	0	0	0	0	2.38258	0
	CCTAAAGGTCCGCTGA-BrainstemNS-Endothelial	2.86932	0	0	0	0	0	0	0	0	0	0	2.23136	0
	CCTAAAGGTGAACCTT-BrainstemNS-VSMCA	5.36606	0	0	0	0	0	3.8782	0	0	0	0	0	0
	CCTAAAGTCAGTCCCT-BrainstemNS-Endothelial	3.76519	0	0	0	0	0	0	0	1.83601	0	0	0	0
	CCTAAAGTCCTAAGTG-BrainstemNS-Microglia	5.72951	0	0	0	0	0	0	0	0	0	0	4.23674	0
	CCTAAAGTCCTCAACC-BrainstemNS-Oligodendrocyte	2.72126	0	0	0	0	0	0	0	0	0	0	0	0
	CCTAAAGTCGTCCAGG-BrainstemNS-Pericyte	4.40039	0	0	0	0	0	4.40039	4.62108	0	0	0	0	0
	CCTAAAGTCTTAGAGC-BrainstemNS-Astrocyte	3.86325	0	0	3.58255	0	0	0	0	0	0	0	0	0
	CCTAAAGTCTTTCCTC-BrainstemNS-EPC	4.4015	0	0	0	2.29783	2.66923	1.70043	0	0	0	0	0	0
	CCTACACAGGAGCGTT-BrainstemNS-Astrocyte	2.72692	0	0	0	0	0	0	0	0	0	0	0	0
	CCTACACAGGGCTTCC-BrainstemNS-Endothelial	3.15187	0	0	0	0	0	0	0	2.13534	0	0	0	0
	CCTACACCATTGGTAC-BrainstemNS-Endothelial	2.72425	0	0	0	0	0	0	0	2.72425	0	0	0	0
	CCTACACGTACAAGTA-BrainstemNS-Endothelial	3.8154	0	0	0	0	0	0	0	3.53504	0	0	0	0
	CCTACACGTCACAAGG-BrainstemNS-Pericyte	3.72253	0	0	0	0	0	0	3.18089	0	0	0	0	0
	CCTACACGTCCGCTGA-BrainstemNS-VSMCA	3.37107	0	0	0	2.7117	0	2.08286	3.09477	0	0	0	0	0
	CCTACACTCAATACCG-BrainstemNS-Endothelial	5.1886	0	0	0	0	0	0	0	0	0	0	0	0
	CCTACACTCGGCGCTA-BrainstemNS-Endothelial	0	0	0	0	0	0	0	0	2.66507	0	0	0	0
	CCTACCAAGTTGAGTA-BrainstemNS-Endothelial	5.24533	0	0	0	0	0	0	0	2.74173	0	0	0	0
	CCTACCACAACTGCGC-BrainstemNS-VSMCA	5.25908	0	0	0	2.27168	0	2.91188	0	0	0	0	0	0
	CCTACCATCGGCTACG-BrainstemNS-Endothelial	4.64076	0	0	0	0	0	0	0	0	0	0	0	0
	CCTACCATCTCAAACG-BrainstemNS-Pericyte	3.95164	0	0	0	2.89075	0	0	4.63513	0	0	0	0	0
	CCTAGCTAGCTAGCCC-BrainstemNS-EPC	3.17263	0	0	0	1.90472	0	0	0	0	0	0	0	0
	CCTAGCTAGGTTCCTA-BrainstemNS-EPC	3.77947	0	0	0	3.54915	3.2494	0	0	0	0	0	1.17935	0
	CCTAGCTCACCGATAT-BrainstemNS-Endothelial	2.36842	0	0	1.76478	0	0	0	0	3.68191	0	0	0	0
	CCTAGCTTCAACACCA-BrainstemNS-Pericyte	2.63934	0	0	0	2.63934	0	0	4.97011	0	0	0	0	0
	CCTAGCTTCCTGTACC-BrainstemNS-Endothelial	3.93871	0	0	0	0	0	0	0	3.72043	0	0	2.40428	2.40428
	CCTATTAAGAAGGTGA-BrainstemNS-Pericyte	5.29622	0	0	0	3.77398	0	0	4.45558	0	0	0	0	0
	CCTATTAAGGATGGTC-BrainstemNS-VSMCA	6.12604	0	0	0	0	0	3.84293	0	0	0	0	0	0
	CCTATTAAGGCAGGTT-BrainstemNS-Microglia	5.87501	0	0	0	0	0	0	0	0	0	0	3.20553	0
	CCTATTAAGTCGCCGT-BrainstemNS-Astrocyte	4.5865	0	0	3.29238	2.01179	0	0	0	0	0	0	2.01179	2.63572
	CCTATTACAGCAGTTT-BrainstemNS-Endothelial	5.31637	0	0	0	0	0	0	0	0	0	0	0	0
	CCTATTACAGGAATGC-BrainstemNS-Endothelial	5.71336	0	0	0	0	0	0	0	0	0	0	0	0
	CCTATTAGTAAAGTCA-BrainstemNS-Microglia	5.99896	0	0	2.60733	0	0	0	0	0	0	0	3.26292	0
	CCTATTAGTACCAGTT-BrainstemNS-Pericyte	5.36541	0	0	0	2.45479	0	0	2.45479	0	0	0	0	1.84403
	CCTATTAGTTCGTCTC-BrainstemNS-Microglia	5.87738	0	0	0	0	0	0	0	0	0	0	2.55431	2.55431
	CCTATTATCAAGGCTT-BrainstemNS-Microglia	6.1052	0	0	0	0	0	0	0	0	0	0	3.293	0
	CCTATTATCTAACCGA-BrainstemNS-Endothelial	5.30663	0	0	0	0	0	0	0	0	0	0	0	0
	CCTATTATCTAGAGTC-BrainstemNS-Endothelial	4.77356	0	0	0	0	0	0	0	0	0	0	0	0
	CCTCAGTGTATCGCAT-BrainstemNS-Endothelial	4.26861	0	0	0	0	0	0	2.92346	2.92346	0	0	0	0
	CCTCAGTGTCACAAGG-BrainstemNS-Astrocyte	0	0	0	4.96457	0	0	0	0	0	0	0	0	0
	CCTCAGTTCATGTGGT-BrainstemNS-Microglia	3.41199	0	0	0	0	0	2.12003	0	0	0	0	3.62852	2.12003
	CCTCAGTTCGGCTACG-BrainstemNS-Microglia	4.72264	0	0	0	0	0	0	0	0	0	0	0	0
	CCTCTGAAGATCGATA-BrainstemNS-VSMCA	5.94688	0	0	0	0	0	4.5684	0	0	0	0	0	0
	CCTCTGACATGCCCGA-BrainstemNS-Endothelial	0	0	0	0	0	0	0	0	3.52539	0	0	0	0
	CCTCTGAGTTTGGGCC-BrainstemNS-HbVC	0	0	0	0	0	0	0	0	3.68664	0	0	0	0
	CCTTACGAGCGAGAAA-BrainstemNS-HbVC	0	0	2.40796	2.40796	0	0	0	0	2.40796	0	0	0	0
	CCTTACGAGCTGCCCA-BrainstemNS-Pericyte	2.34763	0	0	0	2.34763	0	0	4.05637	0	0	0	0	0
	CCTTACGCAAACCTAC-BrainstemNS-Microglia	5.40616	0	0	0	0	0	0	0	0	0	0	3.72141	0
	CCTTACGCAAAGTGCG-BrainstemNS-Microglia	3.35693	0	0	0	0	0	0	0	0	0	0	4.25209	0
	CCTTACGCACGAGAGT-BrainstemNS-Microglia	3.2874	0	0	0	0	0	0	0	0	0	0	2.63092	0
	CCTTACGTCGCATGAT-BrainstemNS-Microglia	3.93113	0	0	0	2.72625	0	2.09651	0	0	0	0	3.38612	0
	CCTTCCCAGGCTATCT-BrainstemNS-Microglia	3.47554	0	0	0	0	0	0	0	0	0	0	2.43698	0
	CCTTCCCCAAGACACG-BrainstemNS-Endothelial	2.33742	0	0	0	0	0	0	0	0	0	0	0	0
	CCTTCCCCAATAAGCA-BrainstemNS-VSMCA	5.60649	0	0	0	0	0	3.94831	0	0	0	0	0	0
	CCTTCCCCAGATTGCT-BrainstemNS-EPC	2.13369	0	0	0	4.46164	3.64362	0	0	0	0	0	0	0
	CCTTCCCGTAAGAGAG-BrainstemNS-Endothelial	4.7656	0	0	0	0	0	0	0	2.82572	0	0	1.83912	0
	CCTTCCCGTCTCAACA-BrainstemNS-HbVC	3.50464	0	0	0	0	0	0	1.5229	1.5229	0	0	0	0
	CCTTCCCGTTCCCTTG-BrainstemNS-Astrocyte	0	0	0	2.54128	2.54128	0	0	0	0	0	0	0	0
	CCTTCCCTCTAACTCT-BrainstemNS-Oligodendrocyte	0	0	0	0	0	0	0	0	0	0	0	0	0
	CCTTCGAAGATTACCC-BrainstemNS-Endothelial	3.6933	0	0	0	0	0	0	0	2.37902	0	0	0	0
	CCTTCGAAGCGATAGC-BrainstemNS-Microglia	3.54424	0	0	0	0	0	0	0	0	0	0	2.87958	0
	CCTTCGAAGCTCTCGG-BrainstemNS-Endothelial	2.31163	0	0	0	0	0	2.31163	0	2.31163	0	0	0	0
	CCTTCGACACGAAACG-BrainstemNS-Endothelial	0	0	0	0	0	0	0	0	2.06462	0	0	2.06462	0
	CCTTCGAGTATGAATG-BrainstemNS-Endothelial	4.66853	0	0	0	0	0	0	0	3.31	0	0	0	0
	CCTTCGAGTCAGAAGC-BrainstemNS-Pericyte	4.23786	0	0	2.5158	0	0	0	4.23786	0	0	0	0	0
	CCTTCGAGTGTGTGCC-BrainstemNS-Endothelial	3.78373	0	0	0	0	0	0	0	0	0	0	2.72959	0
	CCTTCGATCTATCCTA-BrainstemNS-Pericyte	4.96239	0	0	0	2.63212	0	0	3.68159	0	0	0	0	0
	CCTTCGATCTGCAGTA-BrainstemNS-Endothelial	2.48399	0	0	0	0	0	0	0	0	0	0	1.87096	0
	CCTTTCTAGGCATGTG-BrainstemNS-Pericyte	0	0	0	0	0	0	0	3.41768	0	0	0	0	0
	CCTTTCTAGTGAATTG-BrainstemNS-Oligodendrocyte	3.08145	0	0	0	0	0	0	0	0	0	3.2561	0	0
	CCTTTCTCAATCCGAT-BrainstemNS-Astrocyte	0	0	2.95742	2.95742	0	0	0	0	0	0	0	0	0
	CCTTTCTCACGGTTTA-BrainstemNS-Oligodendrocyte	3.90882	0	0	0	0	0	0	0	0	0	2.96088	0	0
	CCTTTCTCAGACGCCT-BrainstemNS-VSMCA	3.92973	0	0	0	0	0	4.28049	0	0	0	0	0	0
	CCTTTCTCAGTGAGTG-BrainstemNS-Endothelial	4.87851	0	0	2.27168	0	0	0	0	3.29905	0	0	0	0
	CCTTTCTGTCCAGTTA-BrainstemNS-Microglia	5.64605	0	0	0	0	0	0	0	0	0	0	3.10802	2.25661
	CCTTTCTGTTACGACT-BrainstemNS-Endothelial	4.36335	0	0	0	0	0	0	0	0	0	0	0	0
	CCTTTCTTCCGTTGTC-BrainstemNS-Oligodendrocyte	3.64459	0	0	0	0	0	2.59692	0	0	0	2.59692	0	0
	CCTTTCTTCGTGGTCG-BrainstemNS-VSMCA	4.10891	0	0	0	0	0	4.10891	0	0	0	0	0	0
	CCTTTCTTCGTGTAGT-BrainstemNS-Microglia	5.47686	0	0	0	0	0	0	0	0	0	0	3.2605	0
	CGAACATAGGATTCGG-BrainstemNS-Pericyte	4.69987	0	0	0	3.12617	0	0	4.19509	0	0	0	0	0
	CGAACATCAATCGGTT-BrainstemNS-Endothelial	3.83359	0	0	0	0	0	0	0	3.48615	0	0	0	0
	CGAACATCACATCTTT-BrainstemNS-Endothelial	5.10199	0	0	0	0	0	0	0	2.41674	0	0	0	0
	CGAACATGTCACCTAA-BrainstemNS-Microglia	3.95164	0	0	0	0	0	2.41628	0	0	0	0	3.73329	2.41628
	CGAACATGTCCTCTTG-BrainstemNS-VSMCA	4.74106	0	0	0	2.72093	0	3.77468	0	0	0	0	0	0
	CGAACATGTCTTTCAT-BrainstemNS-Endothelial	5.00986	0	0	0	0	0	0	0	0	0	0	0	0
	CGAACATGTGACAAAT-BrainstemNS-Endothelial	4.69028	0	0	2.22988	0	0	0	0	2.86776	0	0	0	0
	CGAATGTAGGGTGTGT-BrainstemNS-Microglia	4.69951	0	0	0	0	0	0	0	0	0	0	2.95224	0
	CGAATGTAGTCCATAC-BrainstemNS-VSMCA	6.28924	0	0	0	0	0	3.74632	0	0	0	0	0	0
	CGAATGTCACGACGAA-BrainstemNS-Microglia	3.30746	0	0	0	0	0	0	2.27951	0	0	0	3.58595	2.92014
	CGAATGTCACTTACGA-BrainstemNS-Pericyte	4.05063	0	0	0	3.16012	0	0	4.63064	0	0	0	0	0
	CGAATGTCATGCTAGT-BrainstemNS-Endothelial	3.65101	0	0	0	0	0	0	0	2.46114	0	0	0	1.84988
	CGAATGTCATTCCTGC-BrainstemNS-Endothelial	0	0	0	0	0	0	0	0	0	0	0	0	0
	CGAATGTGTAAGTGGC-BrainstemNS-Endothelial	4.14338	0	0	0	0	0	2.8036	0	2.8036	0	0	0	0
	CGAATGTGTACTTAGC-BrainstemNS-VSMCA	5.89588	0	0	0	0	0	3.44079	0	0	0	0	0	0
	CGAATGTGTTAAAGAC-BrainstemNS-Neuron Glutamatergic	0	0	0	0	0	0	0	0	0	0	0	0	0
	CGACCTTAGGAACTGC-BrainstemNS-Macrophage	3.9351	0	0	0	0	0	0	0	0	0	0	0	0
	CGACCTTGTCAATACC-BrainstemNS-Neuron Glutamatergic	3.83525	2.22324	1.63288	2.22324	0	0	0	0	0	0	0	0	0
	CGACCTTGTCCATGAT-BrainstemNS-EPC	3.50639	0	2.46605	0	3.11581	2.8428	0	0	0	0	0	0	1.85441
	CGACTTCAGCCTTGAT-BrainstemNS-Microglia	3.34365	0	0	0	0	0	2.6852	0	0	0	0	0	2.6852
	CGACTTCAGCGGATCA-BrainstemNS-Endothelial	5.36434	0	0	0	0	0	0	0	1.86448	0	0	0	1.86448
	CGACTTCAGCGTAGTG-BrainstemNS-Microglia	0	0	0	0	0	0	0	0	0	0	0	3.90285	0
	CGACTTCAGGGTATCG-BrainstemNS-Microglia	3.38268	0	0	0	0	0	0	0	0	0	0	4.27838	2.72292
	CGACTTCCAAGTTGTC-BrainstemNS-Microglia	5.37286	0	0	0	0	0	0	0	0	0	0	4.80109	0
	CGACTTCCACATGGGA-BrainstemNS-Neuron Glutamatergic	0	0	2.94924	1.70889	0	0	0	0	3.33709	0	0	0	0
	CGACTTCCACCAACCG-BrainstemNS-Astrocyte	0	0	0	0	0	0	0	0	0	0	0	0	0
	CGACTTCCAGGTGGAT-BrainstemNS-Astrocyte	3.69963	0	2.18453	3.20515	0	0	0	3.20515	0	0	0	0	0
	CGACTTCCATCCTTGC-BrainstemNS-Endothelial	0	0	0	0	0	0	0	0	0	0	0	0	0
	CGACTTCCATTAGGCT-BrainstemNS-VSMCA	4.71036	0	0	0	1.96237	0	4.52983	0	0	0	0	0	1.96237
	CGACTTCGTACGACCC-BrainstemNS-HbVC	0	0	0	0	0	0	0	0	0	0	0	0	0
	CGACTTCGTCTGATTG-BrainstemNS-Microglia	4.3332	0	0	0	0	0	0	0	0	0	0	0	0
	CGACTTCTCACTTCAT-BrainstemNS-Microglia	4.40637	0	0	0	0	0	0	0	0	0	0	2.67382	0
	CGAGAAGAGACTAGGC-BrainstemNS-Neuron Glutamatergic	3.3081	2.65088	2.02595	0	0	0	0	3.85191	0	0	0	0	0
	CGAGAAGAGAGACTAT-BrainstemNS-Macrophage	6.11153	0	0	0	0	0	2.54074	0	0	0	0	0	3.98156
	CGAGAAGAGCCAACAG-BrainstemNS-Astrocyte	2.38169	0	0	4.37683	0	0	0	0	0	0	0	0	0
	CGAGAAGAGGGTTCCC-BrainstemNS-Microglia	5.60581	0	0	0	0	0	0	0	0	0	0	2.6776	0
	CGAGAAGAGTTCGATC-BrainstemNS-Microglia	4.04559	0	0	0	0	0	0	0	0	0	0	1.97939	1.97939
	CGAGAAGCAATGTTGC-BrainstemNS-Endothelial	0	0	0	0	0	0	0	0	2.6515	0	0	0	0
	CGAGAAGCATGTTCCC-BrainstemNS-Pericyte	3.96474	0	0	0	2.42845	0	0	4.4276	0	0	0	0	0
	CGAGAAGGTAATCGTC-BrainstemNS-Endothelial	5.53473	0	0	0	0	0	3.90882	2.21266	1.62334	0	0	0	0
	CGAGAAGGTGATGTGG-BrainstemNS-EPC	2.87286	0	0	0	3.2593	2.60385	0	0	0	0	0	0	1.64324
	CGAGAAGGTTATTCTC-BrainstemNS-Macrophage	5.70285	0	0	0	0	0	0	0	0	0	0	0	0
	CGAGAAGGTTCGCTAA-BrainstemNS-Endothelial	3.62661	0	0	0	0	0	0	0	0	0	0	0	0
	CGAGAAGTCCCATTTA-BrainstemNS-Microglia	5.14519	0	0	0	0	0	2.64783	0	0	0	0	0	0
	CGAGCACAGAAGGTTT-BrainstemNS-Endothelial	2.943	0	0	0	0	0	0	0	3.50708	0	0	0	0
	CGAGCACAGATCTGCT-BrainstemNS-Microglia	3.44079	0	0	0	0	0	0	0	0	0	0	3.44079	2.77918
	CGAGCACAGCAGACTG-BrainstemNS-Endothelial	3.3228	0	0	0	0	0	0	0	3.3228	0	0	0	0
	CGAGCACAGCCACGCT-BrainstemNS-Endothelial	3.31959	0	0	0	0	0	0	0	3.53547	0	0	0	0
	CGAGCACAGGGTATCG-BrainstemNS-Pericyte	0	0	0	0	0	0	0	5.12752	0	0	0	0	0
	CGAGCACAGTGGAGTC-BrainstemNS-EPC	3.27477	0	0	1.43023	3.27477	3.38834	0	0	0	0	0	0	0
	CGAGCACCAGCGAACA-BrainstemNS-Unknown	2.66944	0	0	0	0	0	0	2.04329	0	0	0	0	0
	CGAGCACCAGCTCGCA-BrainstemNS-Microglia	3.38405	0	0	0	0	0	0	0	0	0	0	2.72425	0
	CGAGCACTCAGGCAAG-BrainstemNS-Endothelial	2.18173	0	0	0	0	0	0	0	2.18173	0	0	0	0
	CGAGCACTCTGATTCT-BrainstemNS-Microglia	0	0	0	0	0	0	0	0	0	0	0	2.91188	0
	CGAGCCACAAACAACA-BrainstemNS-Microglia	2.31082	0	0	0	0	0	0	0	0	0	0	2.9531	2.31082
	CGAGCCAGTTCCTCCA-BrainstemNS-Oligodendrocyte	2.96436	0	0	1.96395	0	0	0	0	0	0	1.96395	0	0
	CGAGCCATCATGGTCA-BrainstemNS-Endothelial	3.24734	0	0	0	0	0	0	0	0	0	0	0	0
	CGAGCCATCCTCAACC-BrainstemNS-Endothelial	2.5609	0	0	0	0	0	0	0	3.21466	0	0	0	0
	CGATCGGAGGGTTCCC-BrainstemNS-Astrocyte	2.52	0	0	4.24235	0	0	0	0	0	0	0	0	2.52
	CGATCGGCAATGGACG-BrainstemNS-EPC	2.67194	0	0	2.04563	4.005	2.04563	0	0	0	0	0	2.04563	0
	CGATCGGCAGCTGCTG-BrainstemNS-Microglia	2.71104	0	0	0	0	0	0	0	0	0	0	3.76433	0
	CGATCGGCATGTAGTC-BrainstemNS-Microglia	2.92346	0	0	0	0	0	0	0	0	0	0	2.92346	2.92346
	CGATCGGTCCCTAACC-BrainstemNS-VSMCA	3.28184	0	0	0	2.00231	0	3.0066	0	0	0	0	0	0
	CGATCGGTCGTGACAT-BrainstemNS-Microglia	2.9471	0	0	0	0	0	0	0	0	0	0	3.61365	0
	CGATCGGTCTTGACGA-BrainstemNS-Oligodendrocyte	0	0	2.9352	0	0	0	0	0	0	0	0	0	0
	CGATGGCAGACTGGGT-BrainstemNS-VSMCA	3.64	0	0	0	2.13042	0	5.05488	2.13042	0	0	0	0	0
	CGATGGCAGTGAAGTT-BrainstemNS-VSMCA	6.31579	0	0	0	0	0	3.82376	0	0	0	0	0	0
	CGATGGCCAATCAGAA-BrainstemNS-Neuron Glutamatergic	0	0	0	0	0	0	0	0	0	0	0	0	0
	CGATGGCCAGCTATTG-BrainstemNS-VSMCA	5.08502	0	0	0	0	0	2.74718	0	0	0	0	0	0
	CGATGGCGTCTTCTCG-BrainstemNS-Microglia	0	0	0	0	0	0	0	0	0	0	0	2.98464	0
	CGATGGCGTGATGCCC-BrainstemNS-Pericyte	3.64217	0	0	0	2.97488	0	0	4.03887	0	0	0	0	0
	CGATGGCGTGCACTTA-BrainstemNS-Microglia	2.93183	0	0	0	0	0	0	0	0	0	0	0	0
	CGATGGCGTGTTAAGA-BrainstemNS-Microglia	3.69171	0	0	0	0	0	0	2.64175	0	0	0	3.29863	0
	CGATGGCTCGATAGAA-BrainstemNS-Endothelial	3.3228	0	0	0	0	0	0	0	0	0	0	0	0
	CGATGTAAGACATAAC-BrainstemNS-VSMCA	6.08034	0	0	0	0	0	3.49868	0	0	0	0	0	0
	CGATGTACAAACCCAT-BrainstemNS-Pericyte	2.91848	0	0	0	0	0	0	3.98042	0	0	0	0	0
	CGATGTACAAGACACG-BrainstemNS-VSMCA	4.42199	0	0	0	2.42328	0	4.42199	3.0711	0	0	0	0	0
	CGATGTACAGCCTATA-BrainstemNS-Microglia	4.91845	0	0	0	0	0	0	0	0	0	0	3.6838	0
	CGATGTAGTCATACTG-BrainstemNS-Pericyte	3.62661	0	0	0	0	0	2.57985	5.64009	0	0	0	0	0
	CGATGTATCCAAGCCG-BrainstemNS-Astrocyte	2.58891	0	0	3.63616	0	0	0	0	0	0	0	0	0
	CGATGTATCCCGACTT-BrainstemNS-Microglia	3.90127	0	0	0	0	0	0	0	0	0	0	2.84229	0
	CGATGTATCGAGAGCA-BrainstemNS-Endothelial	2.74581	0	0	0	0	0	0	2.74581	4.08276	0	0	0	0
	CGATGTATCTGCGACG-BrainstemNS-VSMCA	3.50534	0	0	0	0	0	4.82662	0	0	0	0	0	0
	CGATTGAGTCCGAACC-BrainstemNS-Astrocyte	0	0	0	3.59855	0	0	0	0	0	0	0	0	0
	CGATTGAGTCGTTGTA-BrainstemNS-EPC	3.58482	0	0	0	1.92295	2.91903	0	0	0	0	0	0	0
	CGATTGAGTCTTTCAT-BrainstemNS-Endothelial	5.19191	0	0	0	1.69933	0	0	0	3.32581	0	0	1.69933	0
	CGATTGATCACATGCA-BrainstemNS-Endothelial	4.24393	0	0	0	0	0	0	0	3.34894	0	0	0	0
	CGATTGATCCCATTAT-BrainstemNS-Pericyte	3.97084	0	0	0	0	0	2.43412	4.15002	0	0	0	0	0
	CGCCAAGAGATGCCAG-BrainstemNS-Endothelial	0	0	0	0	0	0	0	0	2.77564	0	0	0	0
	CGCCAAGCACGTAAGG-BrainstemNS-Endothelial	3.5657	0	0	0	0	0	2.90044	0	2.90044	0	0	0	0
	CGCCAAGGTAGAAGGA-BrainstemNS-Endothelial	3.15104	0	0	1.24832	1.24832	0	0	2.91188	2.76675	0	0	0	0
	CGCCAAGGTGATAAAC-BrainstemNS-Astrocyte	0	0	0	3.40775	0	0	0	0	0	0	0	0	0
	CGCCAAGGTGCGATAG-BrainstemNS-Neuron Glutamatergic	0	0	2.81828	0	0	0	0	0	0	0	0	0	0
	CGCCAAGGTGGCGAAT-BrainstemNS-Microglia	3.81504	0	0	0	0	0	2.75956	0	0	0	0	3.81504	0
	CGCCAAGTCAACGAAA-BrainstemNS-Endothelial	1.94266	0	0	0	0	0	0	0	1.94266	0	0	0	0
	CGCCAAGTCATAGCAC-BrainstemNS-VSMCA	3.5485	0	0	0	0	0	3.05667	0	2.04798	0	0	0	0
	CGCCAAGTCCACGTGG-BrainstemNS-Microglia	3.2044	0	0	0	0	0	0	0	0	0	0	3.2044	0
	CGCCAAGTCCTACAGA-BrainstemNS-Microglia	0	0	0	0	0	0	0	0	0	0	0	0	0
	CGCCAAGTCTCGGACG-BrainstemNS-Pericyte	2.72558	0	0	0	0	0	0	3.38543	0	0	0	0	0
	CGCCAAGTCTGATACG-BrainstemNS-Endothelial	3.42628	0	0	0	0	0	0	0	3.03694	0	0	0	0
	CGCGGTAAGAGGGCTT-BrainstemNS-VSMCA	3.84219	0	0	0	0	0	4.3444	0	0	0	0	0	0
	CGCGGTACAATGTTGC-BrainstemNS-Astrocyte	0	0	0	4.36207	0	0	0	0	0	0	0	0	0
	CGCGGTACATAAGACA-BrainstemNS-Microglia	4.84563	0	0	0	0	0	0	0	0	0	0	0	0
	CGCGGTAGTCAACTGT-BrainstemNS-VSMCA	5.68007	0	0	0	0	0	3.47453	0	0	0	0	0	0
	CGCGGTAGTTGGACCC-BrainstemNS-Endothelial	3.84293	0	0	0	0	0	0	0	3.44813	0	0	0	0
	CGCGGTATCCCACTTG-BrainstemNS-EPC	2.5179	0	0	0	4.1544	3.56126	0	0	0	0	0	0	0
	CGCGTTTAGCGGATCA-BrainstemNS-Microglia	2.89397	0	0	0	2.89397	0	0	0	0	0	0	2.89397	0
	CGCGTTTAGCGTTTAC-BrainstemNS-Microglia	0	0	0	0	0	0	2.78772	0	0	0	0	4.12674	0
	CGCGTTTAGGATCGCA-BrainstemNS-VSMCA	1.86494	0	0	0	1.86494	1.86494	3.91402	0	0	0	0	0	0
	CGCGTTTAGTTAGGTA-BrainstemNS-VSMCA	5.17797	0	0	0	0	0	3.26534	0	0	0	0	0	0
	CGCGTTTCAAGTCATC-BrainstemNS-Microglia	3.02102	0	0	0	2.37547	0	0	0	0	0	0	3.68949	0
	CGCGTTTGTGAGGCTA-BrainstemNS-Endothelial	3.24734	0	0	0	0	2.59234	0	0	0	0	0	0	0
	CGCGTTTGTGTAAGTA-BrainstemNS-VSMCA	4.35269	0	0	0	0	0	3.85041	0	0	0	0	0	0
	CGCGTTTGTGTATGGG-BrainstemNS-Astrocyte	0	0	0	3.0541	0	0	0	0	0	0	0	0	0
	CGCGTTTGTTCAGGCC-BrainstemNS-Neuron Glutamatergic	2.99992	0	0	2.99992	0	0	0	0	0	0	0	0	0
	CGCGTTTGTTGAGTTC-BrainstemNS-Microglia	4.05081	0	0	0	0	0	0	0	0	0	0	3.37492	0
	CGCGTTTTCACGATGT-BrainstemNS-Endothelial	2.5158	0	0	0	0	0	0	0	2.5158	0	0	0	0
	CGCGTTTTCACTGGGC-BrainstemNS-Neuron Other	2.17272	0	2.80724	0	0	0	0	0	0	0	0	0	0
	CGCGTTTTCGTTGCCT-BrainstemNS-Endothelial	0	0	0	0	0	0	0	0	0	0	0	0	0
	CGCTATCAGCGGATCA-BrainstemNS-Microglia	3.28369	0	0	0	0	0	0	0	0	0	0	2.62734	2.62734
	CGCTATCAGGATATAC-BrainstemNS-EPC	4.81229	0	0	0	3.45009	2.41303	1.80564	0	0	0	0	3.06037	0
	CGCTATCGTAGGCATG-BrainstemNS-VSMCA	3.72773	0	0	0	2.21013	0	4.40878	0	0	0	0	0	0
	CGCTATCGTCTGGAGA-BrainstemNS-Microglia	3.59194	0	0	0	0	0	0	0	0	0	0	3.3134	2.28504
	CGCTATCTCAGTTGAC-BrainstemNS-Microglia	3.69044	0	0	0	0	0	0	2.37636	2.37636	0	0	0	2.37636
	CGCTGGAAGGCGATAC-BrainstemNS-VSMCA	4.31848	0	0	0	0	0	4.49857	0	0	2.12911	0	0	0
	CGCTGGAAGTCCTCCT-BrainstemNS-Microglia	3.6458	0	0	0	0	0	0	0	0	0	0	0	0
	CGCTGGAGTAGCTCCG-BrainstemNS-Macrophage	3.77676	0	0	0	0	0	0	0	0	0	0	0	4.61089
	CGCTGGAGTCGATTGT-BrainstemNS-Endothelial	2.89289	0	0	0	0	0	0	0	1.89939	0	0	0	0
	CGCTGGAGTGGGTCAA-BrainstemNS-Microglia	0	0	0	0	0	0	0	2.56865	2.56865	0	0	0	0
	CGCTGGATCACAACGT-BrainstemNS-Endothelial	0	0	0	0	0	0	0	0	3.33317	0	0	0	0
	CGCTGGATCACGACTA-BrainstemNS-Endothelial	2.8972	0	0	0	0	0	0	0	2.8972	0	0	0	0
	CGCTGGATCATGCAAC-BrainstemNS-Endothelial	0	0	0	0	0	0	0	0	2.80651	0	0	0	0
	CGCTGGATCGGCATCG-BrainstemNS-VSMCA	5.8434	0	0	0	0	0	3.6691	0	0	0	0	0	0
	CGCTTCAGTATCGCAT-BrainstemNS-Pericyte	0	0	0	0	0	0	0	3.76708	0	0	0	0	0
	CGCTTCAGTTCAGACT-BrainstemNS-Oligodendrocyte	4.40283	0	0	0	0	0	3.15323	1.70152	0	0	0	0	0
	CGCTTCAGTTCAGTAC-BrainstemNS-Astrocyte	2.57423	0	0	2.57423	0	0	0	0	0	0	0	0	0
	CGCTTCAGTTCATGGT-BrainstemNS-Endothelial	3.47352	0	0	0	1.82589	0	0	3.47352	1.82589	0	0	0	0
	CGCTTCATCACTTCAT-BrainstemNS-Astrocyte	4.34172	0	0	4.34172	0	0	0	0	0	0	0	0	0
	CGCTTCATCAGGTAAA-BrainstemNS-Microglia	5.42196	0	0	0	0	0	0	0	0	0	0	3.1117	0
	CGCTTCATCCTCAACC-BrainstemNS-Endothelial	0	0	0	0	0	0	0	0	2.63092	0	0	0	0
	CGCTTCATCGATCCCT-BrainstemNS-Endothelial	2.55212	0	0	0	0	0	0	2.55212	0	0	0	0	0
	CGGACACAGCCAGTTT-BrainstemNS-Astrocyte	0	0	0	0	0	0	0	0	0	0	0	0	0
	CGGACACAGCCGATTT-BrainstemNS-Microglia	3.2605	0	0	0	0	0	0	0	0	0	0	2.60501	2.60501
	CGGACACCAGCTGGCT-BrainstemNS-VSMCA	2.65826	0	0	0	2.03283	0	4.7345	0	0	0	0	0	0
	CGGACACGTTCAACCA-BrainstemNS-Endothelial	0	0	0	0	0	0	0	0	0	0	0	0	0
	CGGACACGTTGAGTTC-BrainstemNS-Endothelial	3.0541	0	0	0	0	0	0	0	0	0	0	0	0
	CGGACACTCAGTGCAT-BrainstemNS-Astrocyte	2.23957	0	0	4.08975	0	0	0	0	0	0	0	0	0
	CGGACGTCAAGTTAAG-BrainstemNS-VSMCA	5.08434	0	0	0	0	0	4.62841	2.24559	0	0	0	0	0
	CGGACGTCATGCATGT-BrainstemNS-Endothelial	2.9218	0	0	0	0	0	0	0	0	0	0	0	0
	CGGACGTGTAAGGATT-BrainstemNS-Astrocyte	0	0	0	4.26723	2.71235	0	0	0	0	0	0	0	0
	CGGACGTGTCACCCAG-BrainstemNS-Endothelial	2.39517	0	0	0	0	0	0	0	0	0	0	0	0
	CGGACGTGTCAGCTAT-BrainstemNS-VSMCA	3.40521	0	0	0	1.92046	0	3.58198	0	0	0	0	0	0
	CGGACGTGTCGCGAAA-BrainstemNS-Endothelial	1.44889	0	0	0	0	0	0	0	2.85024	0	0	1.44889	0
	CGGACGTGTCTGATTG-BrainstemNS-Pericyte	2.4582	0	0	0	1.84718	0	0	0	0	0	1.84718	0	0
	CGGACGTTCCGTCATC-BrainstemNS-Astrocyte	2.73497	0	0	3.78935	0	0	0	0	0	0	0	0	0
	CGGACGTTCGACGGAA-BrainstemNS-Microglia	3.49496	0	0	0	0	0	0	0	0	0	0	2.62319	2.62319
	CGGACTGAGCGGCTTC-BrainstemNS-EPC	4.35762	0	0	0	3.00903	4.0742	0	0	0	0	0	0	0
	CGGACTGAGTCATCCA-BrainstemNS-Pericyte	0	0	0	0	2.92848	0	0	3.99079	0	0	0	0	0
	CGGACTGCAAGGTTCT-BrainstemNS-Endothelial	3.53074	0	0	0	0	0	2.48904	0	0	0	0	0	0
	CGGACTGCACGACTCG-BrainstemNS-VSMCA	3.74693	0	0	0	0	0	4.82969	0	0	0	0	0	0
	CGGACTGGTAGAAAGG-BrainstemNS-VSMCA	4.92231	0	0	0	0	0	3.68759	0	0	0	0	0	0
	CGGACTGGTATATCCG-BrainstemNS-Neuron Glutamatergic	2.81238	0	0	0	2.81238	0	0	0	0	0	0	2.81238	0
	CGGACTGGTATCGCAT-BrainstemNS-Endothelial	0	0	0	0	0	0	0	2.63572	3.96677	0	0	0	0
	CGGACTGGTTAGAACA-BrainstemNS-EPC	3.93974	0	0	0	4.2332	3.03129	0	0	0	0	0	2.0248	0
	CGGACTGTCAGTACGT-BrainstemNS-Microglia	3.46648	0	0	0	0	0	0	0	0	0	0	3.07651	0
	CGGACTGTCTGATTCT-BrainstemNS-Endothelial	3.07651	0	0	2.42845	0	2.42845	0	0	2.42845	0	0	0	0
	CGGAGCTCAATGAATG-BrainstemNS-Astrocyte	2.65272	0	0	3.31	0	0	0	2.65272	0	0	0	0	2.65272
	CGGAGCTGTCGCTTCT-BrainstemNS-Microglia	2.90859	0	0	0	0	0	0	0	0	0	0	4.25311	0
	CGGAGCTGTGCATCTA-BrainstemNS-Endothelial	3.09293	0	0	0	0	0	0	0	1.83424	0	0	0	0
	CGGAGCTTCCCATTTA-BrainstemNS-Endothelial	3.03694	0	0	0	0	0	0	0	3.03694	0	0	0	2.39065
	CGGAGCTTCCGCGTTT-BrainstemNS-Pericyte	0	0	0	0	2.85609	0	0	4.75147	0	0	0	0	0
	CGGAGCTTCCTATGTT-BrainstemNS-Microglia	4.30253	0	0	0	0	0	0	0	0	0	2.74581	2.74581	0
	CGGAGCTTCGCGCCAA-BrainstemNS-EPC	2.80069	0	0	0	2.16653	3.67984	0	0	0	0	0	0	0
	CGGAGCTTCGTTTAGG-BrainstemNS-Endothelial	2.9927	0	0	0	0	0	0	0	2.9927	0	0	0	0
	CGGAGCTTCTCAAACG-BrainstemNS-Endothelial	0	0	0	0	0	0	0	0	0	0	0	0	0
	CGGAGTCGTTATCCGA-BrainstemNS-Microglia	0	0	0	0	0	0	0	0	0	0	0	2.43793	0
	CGGAGTCTCTTCCTTC-BrainstemNS-Endothelial	0	0	0	0	0	0	0	0	3.21811	0	0	0	0
	CGGCTAGAGCTCTCGG-BrainstemNS-Microglia	3.6879	0	0	0	0	0	0	0	0	0	0	2.63813	0
	CGGCTAGCAAACAACA-BrainstemNS-VSMCA	4.36608	0	0	0	0	0	4.36608	0	0	0	0	0	0
	CGGCTAGCAAACGCGA-BrainstemNS-Endothelial	0	0	0	0	0	0	0	3.02195	3.02195	0	0	0	0
	CGGCTAGCAATGACCT-BrainstemNS-Neuron Glutamatergic	2.14029	0	0	0	2.14029	0	0	2.14029	0	0	0	0	2.14029
	CGGCTAGCAGGTCGTC-BrainstemNS-Microglia	2.53164	0	0	0	0	0	0	0	0	0	0	3.57577	2.53164
	CGGCTAGGTACCAGTT-BrainstemNS-Microglia	3.31937	0	0	0	0	0	0	0	0	0	0	0	0
	CGGCTAGGTAGCTCCG-BrainstemNS-Endothelial	2.53377	0	0	0	0	0	0	1.91699	2.53377	0	0	0	0
	CGGCTAGGTTGTGGCC-BrainstemNS-Oligodendrocyte	0	0	0	0	0	0	0	0	0	0	0	0	0
	CGGCTAGTCGTGACAT-BrainstemNS-Microglia	3.2533	0	0	0	0	0	0	0	0	0	0	3.53127	2.22914
	CGGGTCAAGACACTAA-BrainstemNS-Microglia	3.2634	0	0	0	0	1.79636	0	0	0	0	0	3.43932	1.79636
	CGGGTCACAAGAAGAG-BrainstemNS-Astrocyte	3.69809	0	0	0	2.38348	0	0	0	0	0	0	0	0
	CGGGTCACAGCTGCAC-BrainstemNS-Pericyte	0	0	0	0	2.81091	0	0	4.95318	0	0	0	0	0
	CGGGTCAGTAAACACA-BrainstemNS-Pericyte	3.22891	0	0	0	0	0	0	2.20652	0	0	0	0	0
	CGGGTCAGTAGCTCCG-BrainstemNS-Microglia	2.11938	0	0	0	0	0	0	0	0	0	0	3.41128	2.11938
	CGGGTCAGTCTTGATG-BrainstemNS-Microglia	3.15044	0	0	0	0	0	0	0	0	0	0	3.15044	0
	CGGGTCAGTGCCTGCA-BrainstemNS-Endothelial	0	0	0	0	0	0	0	0	3.10557	0	0	0	0
	CGGGTCATCATTTGGG-BrainstemNS-Endothelial	0	0	0	0	0	0	0	0	2.90044	0	0	0	0
	CGGGTCATCCGCAAGC-BrainstemNS-Microglia	3.09544	0	0	0	0	0	0	0	0	0	0	2.44656	2.44656
	CGGTTAAAGATCTGCT-BrainstemNS-Microglia	5.07546	0	0	0	0	0	0	0	0	0	0	0	0
	CGGTTAAAGGAATCGC-BrainstemNS-Microglia	3.74263	0	0	0	0	0	0	2.69031	0	0	0	0	0
	CGGTTAAGTTGTCTTT-BrainstemNS-Macrophage	5.63717	0	0	2.14693	0	0	0	0	0	0	0	0	5.71486
	CGGTTAATCCTGCTTG-BrainstemNS-VSMCA	4.85801	0	0	0	0	0	3.77481	0	0	0	0	0	0
	CGGTTAATCGGCATCG-BrainstemNS-Endothelial	3.17318	0	0	0	0	0	0	0	0	0	0	0	0
	CGTAGCGAGTGCAAGC-BrainstemNS-Microglia	3.88557	0	0	0	0	0	0	0	0	0	0	4.85348	0
	CGTAGCGCAATCACAC-BrainstemNS-Microglia	4.24461	0	0	0	0	0	0	0	0	0	0	4.06515	2.5221
	CGTAGCGCATTGGTAC-BrainstemNS-VSMCA	3.0072	0	0	0	0	0	4.7569	0	0	0	0	0	0
	CGTAGCGGTAATTGGA-BrainstemNS-Oligodendrocyte	3.13922	0	0	0	0	0	0	0	0	0	2.5855	0	0
	CGTAGCGGTGTTGAGG-BrainstemNS-Macrophage	2.84229	0	0	0	0	0	0	0	0	0	0	0	0
	CGTAGCGGTTTAGCTG-BrainstemNS-EPC	2.07369	0	0	0	3.57712	2.70191	0	0	0	0	0	0	0
	CGTAGCGTCCTGCCAT-BrainstemNS-Endothelial	2.37724	0	0	0	0	0	1.08351	1.08351	2.37724	0	0	0	0
	CGTAGGCAGGCCCTTG-BrainstemNS-Microglia	2.61025	0	0	0	0	0	0	0	0	0	0	2.9909	1.98804
	CGTAGGCAGGGAGTAA-BrainstemNS-Oligodendrocyte	0	0	0	0	0	0	0	0	0	0	3.04643	0	0
	CGTAGGCAGTGTCCAT-BrainstemNS-Endothelial	2.59463	0	1.41047	0	0	0	0	1.41047	1.9735	0	0	0	0
	CGTAGGCCAGGCAGTA-BrainstemNS-Microglia	3.91145	0	0	0	0	0	0	0	0	0	0	3.41388	4.09044
	CGTAGGCGTAACGACG-BrainstemNS-Endothelial	0	0	0	0	0	0	0	0	0	0	0	0	0
	CGTAGGCTCCATGCTC-BrainstemNS-Oligodendrocyte	2.0743	0	0	0	0	0	0	0	0	0	2.70256	0	0
	CGTCACTAGATGGGTC-BrainstemNS-Microglia	4.02761	0	0	0	2.48702	0	0	0	0	0	0	2.48702	0
	CGTCACTAGCCGGTAA-BrainstemNS-Neuron Other	4.43478	0	0	0	0	0	0	3.53612	0	0	0	0	0
	CGTCACTAGCTAAACA-BrainstemNS-Astrocyte	3.81649	0	0	4.61512	0	0	0	0	0	0	0	0	0
	CGTCACTAGGTCGGAT-BrainstemNS-Astrocyte	0	0	0	2.86541	0	0	2.86541	0	0	0	0	0	0
	CGTCACTAGTACACCT-BrainstemNS-Endothelial	4.39276	0	1.90278	0	0	0	0	1.90278	0	0	0	0	0
	CGTCACTCAAAGTCAA-BrainstemNS-Macrophage	4.84625	0	0	0	0	0	0	0	0	0	0	0	2.612
	CGTCACTCAAGGTGTG-BrainstemNS-Astrocyte	0	0	0	3.71944	0	0	0	0	0	0	0	0	0
	CGTCACTCACGGTGTC-BrainstemNS-Endothelial	3.33971	0	0	0	0	0	0	0	2.68139	0	0	0	0
	CGTCACTCAGCTATTG-BrainstemNS-Neuron Glutamatergic	2.89075	0	0	0	0	0	0	0	0	0	0	0	0
	CGTCACTTCAGTTTGG-BrainstemNS-Microglia	4.6074	0	0	0	0	0	0	0	1.67036	0	0	0	1.67036
	CGTCACTTCGTTTAGG-BrainstemNS-Endothelial	4.17281	0	0	0	0	0	0	0	0	0	0	0	0
	CGTCAGGAGCGTCAAG-BrainstemNS-Astrocyte	3.40633	0	0	3.80068	0	2.74581	0	0	0	0	0	0	0
	CGTCAGGAGTCGCCGT-BrainstemNS-Endothelial	0	0	0	0	0	0	0	0	0	0	0	0	0
	CGTCAGGAGTTGAGAT-BrainstemNS-Microglia	5.05784	0	0	0	0	0	0	0	0	0	0	2.81091	2.81091
	CGTCAGGCATTGGGCC-BrainstemNS-Microglia	2.55212	0	0	0	0	0	0	0	0	0	0	2.55212	0
	CGTCAGGGTCCAACTA-BrainstemNS-Oligodendrocyte	1.97617	0	0	0	0	0	0	0	0	0	0	0	0
	CGTCAGGGTCTGGAGA-BrainstemNS-Microglia	2.99811	0	0	0	0	0	0	0	0	0	0	3.666	0
	CGTCAGGTCCAAAGTC-BrainstemNS-Endothelial	3.46548	0	0	0	0	0	0	0	3.07552	0	0	0	0
	CGTCAGGTCTAGCACA-BrainstemNS-Microglia	4.2034	0	0	0	0	0	0	0	2.34336	0	0	2.98732	0
	CGTCCATAGAGCTGGT-BrainstemNS-Endothelial	0	0	0	0	0	0	0	0	2.9352	0	0	0	0
	CGTCCATCACCGCTAG-BrainstemNS-Microglia	3.97528	0	0	0	0	0	0	0	0	0	0	4.25825	0
	CGTCCATCACTTAACG-BrainstemNS-VSMCA	4.6092	0	0	0	0	0	4.2087	0	0	0	0	0	0
	CGTCCATCATCGGACC-BrainstemNS-Macrophage	3.99579	0	0	0	0	0	0	0	0	0	0	0	5.03978
	CGTCCATCATTAGCCA-BrainstemNS-Astrocyte	2.74354	0	0	1.76598	0	0	0	0	2.74354	0	0	0	0
	CGTCCATGTTGCGCAC-BrainstemNS-VSMCA	3.51584	0	0	0	0	0	3.51584	0	0	0	0	0	0
	CGTCCATTCCAGAAGG-BrainstemNS-Microglia	5.13269	0	0	0	0	0	1.94831	0	0	0	0	3.22157	0
	CGTCCATTCCCAAGTA-BrainstemNS-Microglia	4.35806	0	0	0	0	0	1.37766	0	1.37766	0	0	2.55431	1.93603
	CGTCTACAGCCAACAG-BrainstemNS-Microglia	2.76234	0	0	0	0	0	0	0	0	0	0	0	0
	CGTCTACAGGAATGGA-BrainstemNS-Microglia	6.14381	0	0	0	0	0	0	0	0	0	0	0	0
	CGTCTACCAAAGCAAT-BrainstemNS-Endothelial	4.21788	0	0	0	0	2.87483	0	2.87483	0	0	0	2.87483	0
	CGTCTACCACTTCTGC-BrainstemNS-Microglia	2.52845	0	2.52845	0	0	0	0	0	0	0	0	0	3.5724
	CGTCTACTCTAGCACA-BrainstemNS-Endothelial	4.35193	0	0	0	0	0	0	0	3.67159	0	0	0	0
	CGTGAGCCACAGGAGT-BrainstemNS-Microglia	3.3151	0	0	0	0	0	0	0	0	0	0	4.27296	0
	CGTGAGCCACTTCGAA-BrainstemNS-Oligodendrocyte	2.34592	0	0	0	0	0	0	1.21215	0	0	1.74422	0	0
	CGTGAGCGTTTACTCT-BrainstemNS-Endothelial	2.76652	0	0	0	0	0	0	0	0	0	0	0	0
	CGTGAGCTCACAACGT-BrainstemNS-EPC	2.09651	0	0	0	2.72625	3.93113	0	0	0	0	0	0	0
	CGTGAGCTCAGCTGGC-BrainstemNS-Endothelial	2.69738	0	0	0	0	0	0	0	2.06944	0	0	2.06944	0
	CGTGAGCTCCAGTAGT-BrainstemNS-Microglia	4.04565	0	0	0	0	0	0	0	0	0	0	2.88169	2.50386
	CGTGAGCTCGTGACAT-BrainstemNS-Astrocyte	0	0	0	3.52007	2.85609	0	0	0	0	0	0	0	0
	CGTGTAAAGACCTAGG-BrainstemNS-Endothelial	4.34967	0	0	0	0	0	0	0	3.45256	0	0	0	0
	CGTGTAAAGTTCCACA-BrainstemNS-VSMCA	4.49181	0	0	0	2.83623	0	3.49962	2.20007	0	0	0	0	0
	CGTGTAACAACCGCCA-BrainstemNS-Microglia	4.43595	0	0	0	0	0	0	0	0	0	0	3.88518	2.5587
	CGTGTAATCAAGATCC-BrainstemNS-Pericyte	4.99761	0	0	0	0	0	0	4.99761	0	0	0	0	0
	CGTGTCTAGAGTCTGG-BrainstemNS-Microglia	3.66786	0	0	0	0	0	0	0	0	0	0	3.27508	0
	CGTGTCTAGCCACGTC-BrainstemNS-VSMCA	3.86554	0	0	0	2.33658	0	4.6425	0	0	0	0	0	0
	CGTGTCTAGGGTCTCC-BrainstemNS-Microglia	3.14937	0	0	0	0	0	0	0	0	0	0	0	2.49821
	CGTGTCTCAATCTACG-BrainstemNS-Endothelial	5.00695	0	0	0	0	0	2.67382	0	0	0	0	0	0
	CGTGTCTCAGATGAGC-BrainstemNS-VSMCA	0	0	0	0	3.32194	0	4.39621	2.29301	0	0	0	0	0
	CGTGTCTGTAAGGATT-BrainstemNS-Endothelial	3.90444	0	0	0	0	0	0	4.40717	0	0	0	0	0
	CGTGTCTGTTTCGCTC-BrainstemNS-VSMCA	3.44862	0	0	0	0	0	4.12574	0	0	0	0	0	0
	CGTGTCTTCACCGTAA-BrainstemNS-Microglia	3.41057	0	0	0	2.74991	0	0	0	0	0	0	3.80497	0
	CGTGTCTTCGGACAAG-BrainstemNS-Microglia	3.74049	0	0	0	0	0	2.22177	0	0	0	0	2.22177	2.22177
	CGTTAGAAGCGGCTTC-BrainstemNS-Macrophage	2.92597	0	0	0	0	0	0	0	0	0	0	0	4.89329
	CGTTAGAAGGACTGGT-BrainstemNS-Oligodendrocyte	2.68712	0	0	0	0	2.05983	0	2.68712	2.05983	0	0	0	0
	CGTTAGAAGGCGATAC-BrainstemNS-Astrocyte	3.7657	0	0	3.37175	0	0	0	0	0	0	0	0	2.71235
	CGTTAGAAGTATTGGA-BrainstemNS-Endothelial	5.07349	0	0	0	0	0	0	0	0	0	0	0	0
	CGTTAGACACTGAAGG-BrainstemNS-Microglia	5.57769	0	0	0	0	0	0	0	0	0	0	2.5221	0
	CGTTAGAGTACAGCAG-BrainstemNS-Microglia	5.32889	0	0	0	0	0	0	0	0	0	0	0	2.18523
	CGTTCTGAGAGTACAT-BrainstemNS-Astrocyte	3.77066	0	0	3.27508	0	0	0	2.24937	0	0	0	0	0
	CGTTCTGAGCAGGTCA-BrainstemNS-Pericyte	2.75818	0	0	0	0	0	0	2.75818	0	0	0	0	0
	CGTTCTGAGGTGCTAG-BrainstemNS-Macrophage	3.0493	0	0	0	0	0	0	0	0	0	0	0	4.26762
	CGTTCTGCAATCCAAC-BrainstemNS-Astrocyte	0	0	0	2.93689	0	0	0	0	0	0	0	0	0
	CGTTCTGCACGGTGTC-BrainstemNS-VSMCA	5.58386	0	0	0	0	0	3.41625	0	0	0	0	0	0
	CGTTCTGGTGTCAATC-BrainstemNS-Endothelial	4.97894	0	0	0	0	0	0	0	3.18955	0	0	0	0
	CGTTCTGTCAGCTGGC-BrainstemNS-Astrocyte	1.74852	0	0	0	2.35063	0	0	2.99495	3.20803	0	0	0	0
	CGTTCTGTCGGACAAG-BrainstemNS-Microglia	3.3062	0	0	0	0	0	0	0	0	0	0	2.64905	0
	CGTTCTGTCTACTCAT-BrainstemNS-Astrocyte	3.40845	0	0	4.20083	0	0	0	0	0	0	0	0	0
	CGTTGGGAGACAAGCC-BrainstemNS-Pericyte	3.48724	0	0	0	2.82422	0	0	4.96725	0	0	0	0	0
	CGTTGGGAGCAGATCG-BrainstemNS-Endothelial	2.9352	0	0	0	0	0	0	0	4.28084	2.9352	0	0	0
	CGTTGGGGTACTCAAC-BrainstemNS-Microglia	4.19993	0	0	0	0	0	0	0	0	0	0	2.85764	0
	CGTTGGGGTAGAGTGC-BrainstemNS-Endothelial	3.76057	0	0	0	0	0	0	3.09042	2.44175	0	0	0	0
	CGTTGGGGTCGCTTTC-BrainstemNS-Microglia	0	0	0	0	0	0	0	0	0	0	0	2.52105	0
	CGTTGGGGTTACCGAT-BrainstemNS-VSMCA	3.69044	0	0	2.01629	0	0	4.82589	0	0	0	0	0	0
	CGTTGGGGTTAGAACA-BrainstemNS-Macrophage	4.01516	0	0	0	0	0	0	0	0	0	0	2.80651	5.7179
	CGTTGGGTCAGCCTAA-BrainstemNS-VSMCA	3.10049	0	0	0	2.08811	0	5.45659	0	0	0	0	0	0
	CGTTGGGTCCGTAGTA-BrainstemNS-VSMCA	3.47428	0	0	0	0	0	4.02052	0	0	0	0	0	0
	CGTTGGGTCTGCTTGC-BrainstemNS-Microglia	3.83256	0	0	0	0	0	0	0	0	0	0	2.77635	0
	CGTTGGGTCTGGCGTG-BrainstemNS-Endothelial	2.96786	0	0	0	0	0	0	0	0	0	0	0	0
	CTAACTTAGACTGGGT-BrainstemNS-Endothelial	4.80726	0	0	0	0	0	0	0	3.44518	0	0	0	0
	CTAACTTAGGACCACA-BrainstemNS-Endothelial	5.51616	0	0	0	0	0	0	0	2.42656	0	0	0	0
	CTAACTTCATCTACGA-BrainstemNS-Pericyte	4.60895	0	0	0	2.59692	0	0	0	0	0	0	0	0
	CTAACTTGTAGCTAAA-BrainstemNS-Microglia	6.00735	0	0	0	0	0	0	0	0	0	0	4.62841	3.54915
	CTAACTTTCAGTCCCT-BrainstemNS-Microglia	4.59444	0	0	0	0	2.47497	0	0	0	0	0	3.79606	0
	CTAACTTTCTTGAGGT-BrainstemNS-Astrocyte	4.69771	0	0	4.69771	0	0	0	0	0	0	0	0	0
	CTAAGACAGAAAGTGG-BrainstemNS-Endothelial	5.28751	0	0	0	0	0	0	0	3.02941	0	0	0	0
	CTAAGACAGCTGATAA-BrainstemNS-Endothelial	5.74215	0	0	0	0	0	0	2.7163	0	0	0	0	0
	CTAAGACAGTCCTCCT-BrainstemNS-Microglia	3.61014	0	0	0	0	0	0	0	0	0	0	3.33143	0
	CTAAGACAGTGAAGTT-BrainstemNS-Macrophage	6.25969	0	0	0	0	0	2.12261	0	0	0	0	0	3.63137
	CTAAGACCACGGACAA-BrainstemNS-Endothelial	3.2569	0	0	0	0	0	0	0	1.97992	0	0	0	0
	CTAAGACCATTGAGCT-BrainstemNS-Endothelial	5.12251	0	0	0	0	0	0	0	2.46457	0	0	0	0
	CTAAGACGTCTGCAAT-BrainstemNS-Endothelial	5.23862	0	0	0	1.75879	0	1.75879	2.73542	0	0	0	0	0
	CTAAGACTCTTTACAC-BrainstemNS-Microglia	5.93839	0	0	0	0	0	0	0	0	0	0	4.28462	0
	CTAATGGAGCAGCGTA-BrainstemNS-EPC	1.98749	0	0	0	3.65799	1.98749	0	0	0	0	0	0	0
	CTAATGGAGCCCAACC-BrainstemNS-VSMCA	5.42656	0	0	0	0	0	4.39313	2.66135	0	0	0	0	0
	CTAATGGAGTCAAGGC-BrainstemNS-Microglia	3.95039	0	0	0	0	0	2.62023	0	2.62023	0	0	0	0
	CTAATGGAGTGGTCCC-BrainstemNS-Endothelial	2.34592	0	0	0	0	0	0	0	3.65768	0	0	0	0
	CTAATGGCACCACGTG-BrainstemNS-Macrophage	3.64062	0	0	0	0	0	0	0	0	0	0	0	0
	CTAATGGCATTCGACA-BrainstemNS-Microglia	4.13427	0	0	0	0	0	0	0	0	0	0	3.45701	2.7949
	CTAATGGGTAAAGGAG-BrainstemNS-Pericyte	5.44574	0	0	0	3.4585	0	0	5.37706	2.79634	0	0	0	2.79634
	CTAATGGGTGAAGGCT-BrainstemNS-Pericyte	4.73056	0	0	0	2.98197	0	0	4.3295	0	0	0	0	0
	CTAATGGGTTCCCGAG-BrainstemNS-Astrocyte	0	0	0	2.79779	0	0	0	0	0	0	0	0	0
	CTAATGGTCCAAACTG-BrainstemNS-Macrophage	6.83167	0	0	0	0	0	0	0	0	0	0	0	3.06086
	CTACACCAGACCCACC-BrainstemNS-Microglia	3.21352	0	0	0	0	0	0	0	0	0	0	0	0
	CTACACCAGCGCCTCA-BrainstemNS-Endothelial	2.93633	0	0	0	0	0	0	0	4.19626	0	0	0	2.55705
	CTACACCAGTCCTCCT-BrainstemNS-Pericyte	4.12674	0	0	0	3.62661	0	0	3.90762	0	0	0	0	0
	CTACACCAGTGAACGC-BrainstemNS-Astrocyte	0	0	0	2.68393	0	0	0	0	0	0	0	0	0
	CTACACCAGTGGGATC-BrainstemNS-Pericyte	4.31701	0	0	0	0	0	0	5.00347	0	0	0	0	0
	CTACACCCAATGTAAG-BrainstemNS-Astrocyte	3.63766	0	0	3.85553	0	0	0	0	0	0	0	0	0
	CTACACCCAGCTCCGA-BrainstemNS-Endothelial	3.76983	0	0	0	0	0	0	0	3.09948	0	0	0	0
	CTACACCGTAAAGTCA-BrainstemNS-Pericyte	4.91589	0	0	0	3.16012	0	0	4.05063	0	0	0	0	0
	CTACACCGTACACCGC-BrainstemNS-Microglia	3.53504	0	0	0	0	0	2.4931	0	0	0	0	4.03413	0
	CTACACCGTAGGCTGA-BrainstemNS-Astrocyte	2.74718	0	0	3.40775	0	0	0	0	0	0	0	0	2.74718
	CTACACCGTCCCTTGT-BrainstemNS-Astrocyte	3.03317	0	0	3.70194	0	0	0	0	0	0	0	2.02652	0
	CTACACCTCAGTACGT-BrainstemNS-Pericyte	4.77064	0	0	0	0	0	1.96818	3.45909	1.96818	0	0	0	0
	CTACACCTCTGCCCTA-BrainstemNS-Microglia	2.93436	0	0	0	0	0	0	0	0	0	0	2.29301	0
	CTACACCTCTTGAGAC-BrainstemNS-Endothelial	4.38658	0	0	0	0	0	0	0	0	0	0	0	0
	CTACATTAGTACACCT-BrainstemNS-Endothelial	5.10939	0	0	0	0	0	0	0	0	0	0	0	0
	CTACATTCAAAGAATC-BrainstemNS-Microglia	5.84023	0	0	0	0	0	0	0	0	0	0	2.72692	0
	CTACATTCAGATCCAT-BrainstemNS-Astrocyte	3.86668	0	0	2.54128	0	0	0	0	0	0	0	0	0
	CTACATTCAGTCACTA-BrainstemNS-Macrophage	5.50727	0	0	0	0	0	0	0	0	0	0	0	4.18357
	CTACATTCAGTGAGTG-BrainstemNS-Macrophage	5.77473	0	0	0	0	0	0	0	0	0	0	1.74422	5.31823
	CTACATTGTACAGTGG-BrainstemNS-Pericyte	4.68522	0	0	0	0	0	0	2.93858	0	0	0	0	0
	CTACATTGTAGTACCT-BrainstemNS-Microglia	6.28039	0	0	2.61669	0	0	0	0	0	0	0	4.16592	0
	CTACATTGTCCATGAT-BrainstemNS-EPC	4.05991	0	0	0	0	2.15129	0	1.56819	0	0	0	0	0
	CTACATTGTTATCGGT-BrainstemNS-Neuron Glutamatergic	0	0	0	0	0	0	0	0	0	0	0	0	0
	CTACATTGTTGAACTC-BrainstemNS-Neuron Other	0	0	0	0	0	0	0	0	0	0	0	0	0
	CTACATTGTTTAGGAA-BrainstemNS-Oligodendrocyte	4.87804	0	0	0	0	0	0	0	0	0	1.50931	0	0
	CTACATTTCGAGAACG-BrainstemNS-EPC	4.67465	0	0	0	3.59452	0	2.92848	0	0	0	0	0	0
	CTACATTTCGGAAACG-BrainstemNS-Endothelial	5.05887	0	0	0	0	0	0	2.43603	3.08443	0	0	0	0
	CTACCCACAAGACACG-BrainstemNS-Microglia	4.10793	0	0	0	0	0	0	0	0	0	0	2.39517	0
	CTACCCACAGTAGAGC-BrainstemNS-Microglia	4.41729	0	0	0	0	0	0	0	0	0	0	3.19425	2.54128
	CTACCCACAGTCTTCC-BrainstemNS-Astrocyte	0	0	0	3.57915	0	0	0	0	0	0	0	0	0
	CTACCCAGTGGTTTCA-BrainstemNS-Endothelial	0	0	0	0	0	0	0	0	0	0	0	0	0
	CTACCCATCTGGCGAC-BrainstemNS-Microglia	3.61014	0	0	0	0	0	0	0	0	0	0	0	2.94368
	CTACCCATCTGGTGTA-BrainstemNS-VSMCA	4.28436	0	0	0	1.94061	0	3.21294	0	0	0	0	0	0
	CTACGTCAGAGCTATA-BrainstemNS-Endothelial	4.16031	0	0	0	0	0	0	2.81976	2.81976	0	0	0	0
	CTACGTCAGATCGATA-BrainstemNS-Endothelial	5.42153	0	0	0	0	0	0	0	0	0	0	0	0
	CTACGTCGTCTGCCAG-BrainstemNS-Microglia	0	0	0	0	0	0	0	2.69031	0	0	0	2.69031	0
	CTACGTCGTTCAACCA-BrainstemNS-Endothelial	3.57722	0	0	0	2.39201	0	0	3.70725	1.78636	0	0	0	0
	CTACGTCTCACCTTAT-BrainstemNS-Microglia	4.93626	0	0	0	0	0	2.7949	0	0	0	0	0	2.7949
	CTAGAGTAGTCCATAC-BrainstemNS-Microglia	5.88093	0	0	0	0	0	2.98553	0	0	0	0	3.6531	0
	CTAGAGTCAAGCTGAG-BrainstemNS-Microglia	5.11373	0	0	0	0	0	0	0	0	0	0	3.92369	0
	CTAGAGTGTAGAGTGC-BrainstemNS-Neuron Glutamatergic	2.85147	0	0	0	0	0	0	0	0	0	0	0	0
	CTAGAGTTCCTAGAAC-BrainstemNS-VSMCA	6.30596	0	0	0	0	0	3.97699	0	0	0	0	0	0
	CTAGAGTTCTCTGTCG-BrainstemNS-Endothelial	4.24123	0	0	0	0	0	0	0	0	0	0	0	0
	CTAGCCTAGCTACCGC-BrainstemNS-Macrophage	5.5708	0	0	0	0	0	0	0	0	0	0	0	0
	CTAGCCTCAAGGACAC-BrainstemNS-Endothelial	0	0	0	0	0	0	0	0	3.7058	0	0	0	0
	CTAGCCTCAGATCCAT-BrainstemNS-Neuron Glutamatergic	3.54784	0	2.67382	0	0	0	0	0	0	0	0	3.33187	0
	CTAGCCTGTGACGCCT-BrainstemNS-EPC	3.2575	0	0	0	0	2.60211	0	0	0	0	0	0	0
	CTAGCCTGTGTGAATA-BrainstemNS-Microglia	4.46262	0	0	0	0	0	0	0	0	0	0	3.38681	0
	CTAGCCTGTGTTGGGA-BrainstemNS-Oligodendrocyte	2.80032	0	0	0	0	0	0	1.58155	0	0	2.16619	1.58155	1.58155
	CTAGCCTTCCTACAGA-BrainstemNS-Endothelial	4.04179	0	0	0	0	0	0	0	2.50026	0	0	2.50026	0
	CTAGCCTTCTCGTATT-BrainstemNS-Pericyte	5.19057	0	0	0	2.29542	0	2.29542	3.60317	0	0	0	0	0
	CTAGCCTTCTTAGCCC-BrainstemNS-Astrocyte	3.18643	0	0	2.53377	0	0	0	0	0	0	0	0	0
	CTAGTGAAGCAACGGT-BrainstemNS-Endothelial	4.02033	0	0	0	0	0	0	0	3.34497	0	0	0	0
	CTAGTGAAGCGTGAAC-BrainstemNS-VSMCA	4.79753	0	0	0	2.14161	2.14161	5.0675	0	0	0	0	0	0
	CTAGTGAAGGAGTCTG-BrainstemNS-VSMCA	5.9908	0	0	0	0	0	3.94416	0	0	0	0	0	0
	CTAGTGAAGTAACCCT-BrainstemNS-Microglia	5.53724	0	0	0	0	2.76512	0	2.76512	0	0	0	3.42628	0
	CTAGTGACAGCATGAG-BrainstemNS-Endothelial	3.82962	0	0	0	0	0	0	0	0	0	0	0	0
	CTAGTGACAGTCAGCC-BrainstemNS-Endothelial	2.23844	0	0	0	0	0	0	0	2.23844	0	0	0	0
	CTAGTGAGTACGCTGC-BrainstemNS-Endothelial	2.63572	0	0	0	0	0	0	0	2.63572	0	0	0	0
	CTAGTGAGTCCGAATT-BrainstemNS-Pericyte	4.8726	0	0	0	0	0	0	4.18707	0	0	0	0	0
	CTAGTGAGTTCCCTTG-BrainstemNS-Astrocyte	3.19875	0	0	3.59051	0	0	0	0	0	0	0	0	0
	CTAGTGATCATGTGGT-BrainstemNS-Microglia	5.71358	0	0	0	0	0	0	0	0	0	0	2.93183	0
	CTAGTGATCGGACAAG-BrainstemNS-Astrocyte	0	0	0	3.70968	0	0	0	0	0	0	0	0	0
	CTAGTGATCGTTTAGG-BrainstemNS-Macrophage	5.68479	0	0	0	0	0	0	0	0	0	0	2.26469	6.23453
	CTCACACAGTACACCT-BrainstemNS-VSMCA	4.74685	0	0	0	3.17154	0	2.89774	0	0	0	0	0	1.90375
	CTCACACCACATCCAA-BrainstemNS-Endothelial	5.15397	0	0	0	0	0	0	0	2.90206	0	0	0	0
	CTCACACCATGAAGTA-BrainstemNS-Endothelial	5.05096	0	0	0	0	0	0	0	3.56905	0	0	0	0
	CTCACACCATTGGGCC-BrainstemNS-Endothelial	0	0	0	0	0	0	0	0	2.59234	0	0	0	0
	CTCACACGTTCCATGA-BrainstemNS-Pericyte	4.30397	0	0	0	0	0	0	2.74718	0	0	0	0	0
	CTCACACGTTCTGTTT-BrainstemNS-HbVC	3.63776	0	0	0	0	1.63156	0	1.63156	1.63156	2.59043	0	0	0
	CTCACACTCCCATTAT-BrainstemNS-Endothelial	4.30848	0	0	0	0	0	0	0	2.31904	0	0	0	0
	CTCACACTCCTCTAGC-BrainstemNS-Oligodendrocyte	3.76218	0	0	0	0	0	0	0	0	0	2.56587	0	0
	CTCAGAAAGCGCCTCA-BrainstemNS-VSMCA	5.26839	0	0	0	2.69416	0	0	0	0	0	0	0	0
	CTCAGAACAACTGCTA-BrainstemNS-Microglia	5.05203	0	0	0	0	0	0	2.37106	0	0	0	3.4054	0
	CTCAGAACACAGGCCT-BrainstemNS-Endothelial	3.05025	0	0	0	0	0	0	0	0	0	0	0	0
	CTCAGAACACGTAAGG-BrainstemNS-Astrocyte	4.10187	0	1.93807	4.88126	0	0	0	0	0	0	0	0	0
	CTCAGAACATACTCTT-BrainstemNS-Microglia	5.56908	0	0	0	0	0	0	0	0	0	0	0	0
	CTCAGAACATCTACGA-BrainstemNS-VSMCA	5.9703	0	0	0	0	0	3.41104	0	0	0	0	0	0
	CTCAGAAGTACCAGTT-BrainstemNS-Endothelial	5.28795	0	0	0	0	0	0	1.86725	3.34471	0	0	0	0
	CTCAGAAGTTCCAACA-BrainstemNS-Endothelial	3.0541	0	0	0	2.40704	0	0	0	3.44371	0	0	0	0
	CTCAGAATCACGCATA-BrainstemNS-Endothelial	0	0	0	0	0	0	0	0	3.69044	0	0	3.02195	0
	CTCAGAATCCAGTATG-BrainstemNS-Microglia	5.65514	0	0	0	0	0	0	0	0	0	0	2.87641	0
	CTCATTAAGAGCAATT-BrainstemNS-EPC	4.28004	0	0	0	3.50806	2.63572	0	0	0	0	0	0	2.01179
	CTCATTAAGGTGCTTT-BrainstemNS-Astrocyte	4.87187	0	0	2.54777	0	0	0	0	0	0	0	2.54777	0
	CTCATTACAAGCGTAG-BrainstemNS-Astrocyte	5.30791	0	0	2.80069	0	0	0	0	0	0	0	0	0
	CTCATTACACGAAAGC-BrainstemNS-Macrophage	4.6719	0	0	0	0	0	0	0	0	0	0	0	0
	CTCATTACATTTCACT-BrainstemNS-VSMCA	5.83788	0	0	0	0	0	4.40039	0	0	0	0	0	0
	CTCATTAGTCGAAAGC-BrainstemNS-Microglia	5.43787	0	0	0	0	0	0	0	0	0	0	2.12651	0
	CTCATTAGTTAAAGTG-BrainstemNS-Endothelial	5.16429	0	0	0	0	0	0	0	2.74037	0	0	0	2.74037
	CTCATTATCAGGATCT-BrainstemNS-Endothelial	5.63649	0	0	0	0	0	0	0	0	0	0	0	0
	CTCATTATCCGCATAA-BrainstemNS-Endothelial	4.74741	0	0	0	0	0	2.99811	0	2.99811	0	0	0	0
	CTCCTAGAGACTACAA-BrainstemNS-Astrocyte	5.09206	0	0	4.00567	0	0	0	0	0	0	0	0	0
	CTCCTAGAGGAATGGA-BrainstemNS-Microglia	5.41557	0	0	0	0	0	0	0	0	0	0	4.10597	0
	CTCCTAGAGTGCAAGC-BrainstemNS-VSMCA	4.18336	0	0	0	0	0	3.50534	0	0	0	0	0	0
	CTCCTAGCAGTCGTGC-BrainstemNS-Microglia	4.23738	0	0	0	0	0	0	0	0	0	0	3.02009	0
	CTCCTAGGTACTTAGC-BrainstemNS-Endothelial	3.35693	0	0	0	0	0	0	0	3.35693	0	0	0	0
	CTCCTAGGTAGCTGCC-BrainstemNS-Endothelial	4.15258	0	0	0	0	0	0	0	3.08493	0	0	0	0
	CTCCTAGGTTCCGGCA-BrainstemNS-Oligodendrocyte	2.85532	0	0	0	0	0	0	0	0	0	2.02181	0	0
	CTCCTAGTCGGCGCAT-BrainstemNS-Microglia	2.65272	0	0	0	0	0	0	0	0	0	0	3.70322	0
	CTCGAAAAGAACTGTA-BrainstemNS-HbVC	0	0	0	0	0	0	1.12306	0	0	2.2297	0	0	0
	CTCGAAAAGCTCAACT-BrainstemNS-VSMCA	4.8209	0	0	0	2.42094	0	3.4585	0	0	0	0	0	0
	CTCGAAAAGCTGAAAT-BrainstemNS-Microglia	5.16602	0	0	0	0	0	0	0	0	0	0	2.91352	0
	CTCGAAAAGTATCGAA-BrainstemNS-Microglia	6.14207	0	0	0	2.34849	0	0	0	0	0	0	2.34849	0
	CTCGAAACAGCTGGCT-BrainstemNS-Endothelial	3.54457	0	0	0	0	0	0	2.04446	2.67069	0	0	0	0
	CTCGAAACATACGCCG-BrainstemNS-Endothelial	4.74553	0	0	0	0	0	0	0	0	0	0	0	0
	CTCGAAATCAGCGATT-BrainstemNS-VSMCA	4.59195	0	0	0	0	0	2.42328	0	0	0	0	0	0
	CTCGAGGCATCCTTGC-BrainstemNS-Astrocyte	3.09898	0	0	3.76932	0	0	0	3.09898	0	0	0	0	0
	CTCGAGGGTACGACCC-BrainstemNS-VSMCA	2.38348	0	0	0	0	0	4.24703	2.38348	0	0	0	0	0
	CTCGAGGGTGCAACGA-BrainstemNS-Endothelial	2.39699	0	0	0	0	0	0	0	3.04357	0	0	0	0
	CTCGAGGGTTCCAACA-BrainstemNS-Microglia	4.03522	0	0	0	0	0	0	2.70062	0	0	0	4.43478	0
	CTCGAGGTCACATGCA-BrainstemNS-Macrophage	3.76159	0	0	0	0	0	2.44271	0	0	0	0	3.48163	4.84458
	CTCGAGGTCCGAATGT-BrainstemNS-Microglia	3.51268	0	0	0	0	2.47199	2.47199	0	0	0	0	4.4747	0
	CTCGAGGTCGTTTAGG-BrainstemNS-Endothelial	2.98911	0	0	0	0	0	0	0	0	0	0	0	0
	CTCGAGGTCTTCCTTC-BrainstemNS-VSMCA	4.16811	0	0	0	1.84046	0	4.32004	0	0	0	0	0	0
	CTCGGAGAGACGACGT-BrainstemNS-Endothelial	3.40352	0	0	0	0	0	2.74309	0	4.0799	0	0	0	2.74309
	CTCGGAGAGGTGACCA-BrainstemNS-VSMCA	2.75449	0	0	0	1.77569	0	3.80975	1.77569	0	0	0	0	0
	CTCGGAGAGGTTACCT-BrainstemNS-Microglia	2.5821	0	0	0	0	0	1.96185	0	0	0	0	0	2.96204
	CTCGGAGAGTCGATAA-BrainstemNS-Pericyte	4.76291	0	0	0	3.92694	0	0	2.86698	0	0	0	0	0
	CTCGGAGCAAAGCGGT-BrainstemNS-Astrocyte	3.42197	0	0	4.78347	0	0	0	0	0	0	0	0	0
	CTCGGAGGTAAATACG-BrainstemNS-Pericyte	4.88392	0	0	0	2.47897	0	0	4.96338	0	0	0	0	0
	CTCGGAGGTTCATGGT-BrainstemNS-VSMCA	3.7657	0	0	0	1.94986	0	2.94881	0	0	0	0	0	0
	CTCGGGAAGAGACTAT-BrainstemNS-Microglia	5.12087	0	0	0	0	0	0	0	2.4931	0	0	3.8154	0
	CTCGGGAAGCACAGGT-BrainstemNS-Endothelial	3.48503	0	0	0	0	0	2.08286	2.08286	0	0	0	1.50712	0
	CTCGGGAAGCGATCCC-BrainstemNS-Microglia	4.1163	0	0	0	0	0	0	0	0	0	0	3.43932	0
	CTCGGGAAGTTTCCTT-BrainstemNS-Endothelial	2.83171	0	0	0	0	2.83171	0	0	2.83171	0	0	0	0
	CTCGGGACACATGGGA-BrainstemNS-Microglia	3.34453	0	0	0	0	0	0	0	0	0	0	4.41935	2.3141
	CTCGGGAGTCCAGTAT-BrainstemNS-Microglia	4.05917	0	0	0	0	0	0	0	2.9945	0	0	0	0
	CTCGGGAGTTAAGACA-BrainstemNS-Pericyte	4.65238	0	0	0	0	0	0	2.1958	0	0	0	2.1958	0
	CTCGGGATCGCTTGTC-BrainstemNS-VSMCA	3.07159	0	0	0	0	0	3.34762	0	0	0	0	0	2.06162
	CTCGGGATCTAACCGA-BrainstemNS-EPC	2.2058	0	0	0	3.22814	3.22814	0	0	0	0	0	0	0
	CTCGTACAGCTTTGGT-BrainstemNS-Endothelial	3.91242	0	0	0	0	0	0	0	0	0	0	0	0
	CTCGTACAGGAATGGA-BrainstemNS-Endothelial	4.85056	0	0	0	0	0	0	0	4.29679	0	0	0	0
	CTCGTACAGGCATGGT-BrainstemNS-Neuron Other	4.03741	0	0	0	2.49616	0	0	0	3.14724	0	0	0	2.49616
	CTCGTACAGTGTGGCA-BrainstemNS-VSMCA	5.61553	0	0	0	0	0	4.74515	0	0	0	0	0	0
	CTCGTACCATAAGACA-BrainstemNS-Endothelial	4.33767	0	0	0	0	0	0	0	3.83551	0	0	0	0
	CTCGTACGTCATATGC-BrainstemNS-EPC	3.44371	0	0	0	0	0	0	0	2.57423	0	0	0	0
	CTCGTACGTCGCCATG-BrainstemNS-Endothelial	3.81504	0	0	0	0	0	0	0	2.75956	0	0	0	2.75956
	CTCGTACGTGTTGGGA-BrainstemNS-VSMCA	3.90762	0	0	0	0	0	4.23834	0	0	0	0	0	0
	CTCGTACGTTGGGACA-BrainstemNS-Endothelial	3.43205	0	0	0	0	0	0	0	2.56311	0	0	0	0
	CTCGTACTCTGCTGCT-BrainstemNS-Endothelial	0	0	0	0	0	0	0	2.63332	3.96423	0	0	0	0
	CTCGTACTCTGGGCCA-BrainstemNS-Endothelial	0	0	0	0	2.49719	0	0	0	3.14831	2.49719	0	0	0
	CTCGTCACATAGTAAG-BrainstemNS-Astrocyte	0	0	0	2.63092	0	0	0	2.63092	0	0	0	0	0
	CTCGTCACATGCTGGC-BrainstemNS-Endothelial	0	0	0	0	0	0	0	0	0	0	0	0	0
	CTCGTCAGTTCGGGCT-BrainstemNS-Endothelial	2.67382	0	0	0	0	0	0	2.67382	3.72535	0	0	0	0
	CTCGTCAGTTGAGGTG-BrainstemNS-VSMCA	3.93576	0	0	0	0	0	5.02126	0	0	0	0	0	0
	CTCGTCATCCTCATTA-BrainstemNS-Endothelial	4.81785	0	0	0	0	0	0	0	3.30662	0	0	0	0
	CTCTAATAGCGTTGCC-BrainstemNS-Microglia	3.68664	0	0	0	0	0	0	0	0	0	0	0	3.68664
	CTCTAATAGGCTCATT-BrainstemNS-Microglia	5.89654	0	0	0	0	0	0	0	0	0	0	4.38033	0
	CTCTAATGTAAATGTG-BrainstemNS-VSMCA	6.14289	0	0	0	0	0	3.46448	4.14186	0	0	0	0	0
	CTCTAATGTTAAGATG-BrainstemNS-Microglia	5.61997	0	0	0	0	0	0	0	2.34934	0	0	2.9936	0
	CTCTAATTCGTTTATC-BrainstemNS-Endothelial	5.03927	0	1.83868	0	0	0	1.83868	1.83868	1.83868	0	0	0	0
	CTCTACGAGCGTGAGT-BrainstemNS-Microglia	6.10463	0	0	0	0	0	0	0	2.97665	0	0	3.64399	0
	CTCTACGAGTGCCAGA-BrainstemNS-Microglia	5.04243	0	0	0	0	0	0	0	0	0	0	0	2.89558
	CTCTACGAGTGGCACA-BrainstemNS-Microglia	2.92346	0	0	0	0	0	0	0	0	0	0	4.38484	0
	CTCTACGCAGGGTTAG-BrainstemNS-Microglia	3.76077	0	0	0	0	0	0	0	0	0	0	2.24032	2.24032
	CTCTACGCATGTCTCC-BrainstemNS-Neuron Glutamatergic	0	0	0	0	0	0	0	0	0	0	0	0	0
	CTCTACGGTCTGGAGA-BrainstemNS-Microglia	4.66592	0	0	0	0	0	0	0	0	0	0	3.30746	0
	CTCTACGTCAGGATCT-BrainstemNS-Pericyte	5.22674	0	0	0	0	0	2.97136	4.71949	0	0	0	0	0
	CTCTACGTCTCCAACC-BrainstemNS-Endothelial	4.82619	0	0	0	0	0	0	0	0	0	0	0	0
	CTCTGGTAGAACAACT-BrainstemNS-Endothelial	4.7662	0	0	0	0	0	2.87011	0	2.87011	0	0	0	0
	CTCTGGTAGCCACCTG-BrainstemNS-Endothelial	0	0	0	0	0	0	0	0	0	0	0	0	0
	CTCTGGTAGTACGATA-BrainstemNS-Astrocyte	4.75799	0	0	3.52646	0	0	0	0	0	0	0	0	0
	CTCTGGTAGTCTCGGC-BrainstemNS-Endothelial	3.31766	0	0	0	0	0	0	0	3.31766	0	0	0	0
	CTCTGGTAGTGTTGAA-BrainstemNS-EPC	4.41414	0	0	1.86264	3.66574	3.33945	0	0	0	0	0	0	0
	CTCTGGTAGTTGAGAT-BrainstemNS-Endothelial	4.59984	0	0	0	0	0	0	0	0	0	0	0	0
	CTCTGGTCAATAGCAA-BrainstemNS-Astrocyte	3.98128	0	0	3.98128	3.30662	0	0	0	0	0	0	0	0
	CTCTGGTCAGATCGGA-BrainstemNS-VSMCA	4.69301	0	2.04915	0	2.04915	0	4.75309	0	0	0	0	0	0
	CTCTGGTCAGGTCTCG-BrainstemNS-Neuron Glutamatergic	0	0	0	0	0	0	0	0	0	0	0	0	0
	CTCTGGTCATGAGCGA-BrainstemNS-Microglia	3.91723	0	0	0	0	0	0	0	0	0	0	4.42007	0
	CTCTGGTCATTGCGGC-BrainstemNS-Microglia	2.69545	0	0	0	0	0	0	0	0	0	0	2.69545	0
	CTCTGGTGTTTGTTGG-BrainstemNS-Neuron Glutamatergic	0	0	2.99992	0	0	0	0	0	0	0	0	0	0
	CTCTGGTTCAGGCGAA-BrainstemNS-Oligodendrocyte	0	0	0	0	0	0	0	0	0	0	3.69235	0	0
	CTCTGGTTCGGTGTCG-BrainstemNS-Neuron Glutamatergic	2.5609	0	3.21466	2.5609	0	0	0	0	0	0	0	0	0
	CTCTGGTTCGTTGACA-BrainstemNS-Microglia	3.29038	0	0	1.8198	0	0	2.80408	0	0	0	0	1.8198	0
	CTCTGGTTCTCTGAGA-BrainstemNS-VSMCA	5.61872	0	0	0	0	0	3.89272	0	0	0	0	0	0
	CTGAAACAGTATCGAA-BrainstemNS-VSMCA	6.37406	0	0	0	2.05507	0	5.21927	0	0	0	0	0	0
	CTGAAACAGTCACGCC-BrainstemNS-Microglia	3.31638	0	2.65887	0	0	0	0	0	0	0	0	3.31638	2.65887
	CTGAAACCACAGACTT-BrainstemNS-Neuron Other	2.5776	0	3.90524	0	0	0	1.95766	1.95766	0	0	0	0	0
	CTGAAACCATGGAATA-BrainstemNS-VSMCA	6.10272	0	0	0	0	0	3.71227	0	0	0	0	0	0
	CTGAAACGTATATGGA-BrainstemNS-Microglia	6.10263	0	0	0	0	0	0	0	0	0	0	2.93605	3.32366
	CTGAAACGTCCATCCT-BrainstemNS-Microglia	0	0	0	0	0	0	0	0	0	0	0	3.04262	0
	CTGAAACGTCCGTTAA-BrainstemNS-EPC	3.62188	0	0	0	3.22969	2.57535	1.95557	0	0	0	0	0	0
	CTGAAGTAGCGCTCCA-BrainstemNS-Endothelial	2.9963	0	0	0	0	0	0	0	1.99295	0	0	0	1.99295
	CTGAAGTAGTCAAGGC-BrainstemNS-Neuron Other	0	0	0	0	0	0	0	0	0	0	0	0	0
	CTGAAGTAGTTAAGTG-BrainstemNS-Astrocyte	3.54261	0	0	3.54261	0	0	0	0	0	0	0	0	0
	CTGAAGTCAATAGAGT-BrainstemNS-Microglia	6.34922	0	0	2.65887	0	0	0	0	0	0	0	3.31638	2.65887
	CTGAAGTCACATAACC-BrainstemNS-Astrocyte	0	0	0	2.84687	0	0	0	0	2.84687	0	0	0	0
	CTGAAGTTCAGCTCGG-BrainstemNS-Microglia	2.64783	0	0	0	0	0	0	0	0	0	0	2.64783	0
	CTGATAGAGCTCCTCT-BrainstemNS-Endothelial	4.24123	0	0	0	0	0	0	0	3.17099	0	0	0	0
	CTGATAGCACAAGTAA-BrainstemNS-Endothelial	5.06251	0	0	0	0	0	2.81532	0	3.47807	0	0	0	0
	CTGATAGCATCCCACT-BrainstemNS-Endothelial	3.67159	0	0	0	0	0	2.62259	0	2.62259	0	0	0	0
	CTGATAGGTCTCCCTA-BrainstemNS-Microglia	4.21624	0	0	0	0	0	0	0	0	0	0	3.53774	0
	CTGATAGGTTGTACAC-BrainstemNS-Microglia	5.49449	0	0	0	0	0	0	0	0	0	0	3.27753	0
	CTGATAGTCGTAGATC-BrainstemNS-Microglia	5.87501	0	0	0	0	0	0	3.03129	0	0	0	3.42054	3.03129
	CTGATCCAGGCGTACA-BrainstemNS-Macrophage	2.58664	0	0	0	0	0	0	0	0	0	0	2.58664	4.91365
	CTGATCCCAGTGAGTG-BrainstemNS-EPC	3.40403	0	0	0	3.93648	3.21072	0	0	0	0	0	2.44897	0
	CTGATCCCATATGCTG-BrainstemNS-Endothelial	4.21085	0	0	0	0	0	0	0	2.9945	0	0	0	0
	CTGATCCGTAAGGATT-BrainstemNS-VSMCA	6.50464	0	0	0	0	0	4.64104	0	0	0	0	0	0
	CTGATCCGTAGCCTAT-BrainstemNS-EPC	2.916	0	0	3.97784	2.916	2.27559	0	0	0	0	0	0	0
	CTGATCCGTTTGACTG-BrainstemNS-Microglia	4.45484	0	0	0	0	0	0	0	0	0	0	3.045	2.39835
	CTGATCCTCATCGATG-BrainstemNS-Endothelial	5.82394	0	0	0	0	0	0	0	0	0	0	0	0
	CTGCCTAAGAGTACCG-BrainstemNS-VSMCA	4.22213	0	0	0	2.36056	0	4.35383	0	0	0	0	0	2.36056
	CTGCCTAAGCTCCTCT-BrainstemNS-Pericyte	4.47341	0	0	0	0	0	0	2.90859	0	0	0	0	0
	CTGCCTAAGGGAGTAA-BrainstemNS-Pericyte	4.03386	0	0	0	2.07126	0	0	4.58586	0	0	0	0	0
	CTGCCTACAAGGCTCC-BrainstemNS-Microglia	2.69674	0	0	0	0	0	0	0	0	0	0	0	2.69674
	CTGCCTAGTAAACGCG-BrainstemNS-Endothelial	0	0	0	0	0	0	0	0	0	0	0	0	0
	CTGCCTAGTCTTGCGG-BrainstemNS-VSMCA	3.55134	0	0	0	0	0	4.7834	0	0	0	0	1.89361	0
	CTGCCTAGTGGGTCAA-BrainstemNS-EPC	3.5997	0	0	0	2.55431	3.20781	0	0	0	0	0	0	0
	CTGCCTAGTTAGAACA-BrainstemNS-Pericyte	5.71524	0	0	0	0	0	4.05544	2.9909	0	0	0	2.9909	0
	CTGCGGACACCTTGTC-BrainstemNS-EPC	2.5402	0	0	0	3.30634	3.92493	1.92295	0	0	0	0	0	1.36623
	CTGCGGACAGCCAGAA-BrainstemNS-Oligodendrocyte	0	0	0	0	0	0	0	0	0	0	2.62497	0	0
	CTGCGGACAGTTCATG-BrainstemNS-VSMCA	3.3183	0	0	0	0	0	3.04262	3.3183	0	0	0	0	2.03514
	CTGCGGAGTACTCTCC-BrainstemNS-Endothelial	2.97312	0	0	0	0	0	2.97312	0	2.97312	0	0	0	0
	CTGCGGAGTAGGCATG-BrainstemNS-Pericyte	2.62854	0	0	0	0	0	0	5.19821	0	0	0	0	0
	CTGCGGATCAAGAAGT-BrainstemNS-Endothelial	2.62417	0	0	0	0	0	1.66097	0	2.62417	0	0	0	0
	CTGCGGATCACATACG-BrainstemNS-Endothelial	2.62094	0	0	0	0	0	0	0	3.36891	0	0	0	0
	CTGCGGATCCAAATGC-BrainstemNS-Microglia	3.12178	0	0	0	0	0	1.22661	0	1.22661	0	0	2.10765	4.87612
	CTGCTGTAGGATGTAT-BrainstemNS-Endothelial	5.53997	0	0	0	0	0	0	0	3.32151	0	0	0	0
	CTGCTGTGTCTTCGTC-BrainstemNS-VSMCA	2.85996	0	0	0	0	0	4.4225	2.22251	0	0	0	0	0
	CTGCTGTTCAGGCGAA-BrainstemNS-EPC	3.17757	0	0	2.52527	4.06854	3.84966	0	0	0	0	0	0	0
	CTGCTGTTCCTAAGTG-BrainstemNS-Microglia	4.71056	0	0	0	0	0	0	0	0	0	0	4.12995	0
	CTGCTGTTCCTCAACC-BrainstemNS-Neuron Other	2.57957	0	3.34747	1.39819	0	1.39819	0	0	0	0	0	1.39819	0
	CTGCTGTTCTTCCTTC-BrainstemNS-Microglia	4.89739	0	0	0	0	0	0	0	0	0	0	2.75818	0
	CTGGTCTAGCCAGTAG-BrainstemNS-Microglia	3.6278	0	0	0	0	0	0	0	0	0	0	3.41128	2.11938
	CTGGTCTAGTGCTGCC-BrainstemNS-Microglia	0	0	0	0	2.65395	0	0	0	0	0	0	3.98602	0
	CTGGTCTCAAGTAGTA-BrainstemNS-Microglia	5.73794	0	0	0	0	0	0	0	0	0	0	4.04758	2.71235
	CTGGTCTCACACTGCG-BrainstemNS-Endothelial	3.0541	0	0	0	0	0	0	0	0	0	0	0	0
	CTGGTCTCACATCCAA-BrainstemNS-Macrophage	4.37324	0	0	0	0	0	0	0	0	0	0	0	0
	CTGGTCTCAGGAACGT-BrainstemNS-Microglia	4.0325	0	0	0	0	0	0	0	0	0	0	3.75071	2.69803
	CTGGTCTGTTAAAGTG-BrainstemNS-Microglia	5.39081	0	0	0	0	0	0	0	0	0	0	2.95482	0
	CTGGTCTGTTCCACTC-BrainstemNS-Microglia	5.43849	0	0	0	0	0	0	0	0	0	0	3.84629	0
	CTGGTCTGTTTGGCGC-BrainstemNS-Microglia	0	0	0	0	0	0	0	0	0	0	0	3.21696	3.60897
	CTGTGCTAGCTGATAA-BrainstemNS-Microglia	3.79784	0	0	0	0	0	0	0	0	0	0	4.0799	0
	CTGTGCTAGTGGCACA-BrainstemNS-Macrophage	2.9511	0	0	1.95193	0	0	0	0	0	0	0	0	5.60912
	CTGTGCTCACGCCAGT-BrainstemNS-Endothelial	2.96698	0	0	0	0	0	0	0	0	0	0	0	0
	CTGTGCTCATCGGGTC-BrainstemNS-Microglia	0	0	0	0	0	0	0	0	0	0	0	0	0
	CTGTGCTTCTGCGACG-BrainstemNS-Endothelial	2.3658	0	0	0	0	0	0	0	2.3658	0	0	0	0
	CTGTGCTTCTGGTTCC-BrainstemNS-Microglia	3.6154	0	0	0	0	0	0	0	0	0	0	4.69592	0
	CTGTTTACACCCTATC-BrainstemNS-Microglia	5.54382	0	0	0	0	0	0	0	0	0	0	3.41388	2.37902
	CTGTTTACACCGGAAA-BrainstemNS-Pericyte	4.71478	0	0	0	2.82125	0	0	4.56212	0	0	0	0	0
	CTGTTTACAGTCCTTC-BrainstemNS-VSMCA	6.03402	0	0	0	3.03631	0	4.94019	0	0	0	0	2.02938	0
	CTGTTTATCAGGATCT-BrainstemNS-EPC	4.46161	0	0	0	3.91062	2.96262	0	0	0	0	0	0	0
	CTGTTTATCCCGGATG-BrainstemNS-Microglia	3.81898	0	0	0	0	0	0	1.99679	0	0	0	3.27569	3.00053
	CTTAACTAGTACGCGA-BrainstemNS-Pericyte	4.97085	0	0	0	2.41814	0	0	4.13276	0	0	0	0	0
	CTTAACTCAAGGACAC-BrainstemNS-Endothelial	3.85304	0	0	0	0	0	0	0	2.52845	0	0	0	0
	CTTAACTCAATCGAAA-BrainstemNS-Neuron Glutamatergic	5.69325	0	0	0	3.42054	0	2.75956	4.0972	0	0	0	0	0
	CTTAACTGTACAGTTC-BrainstemNS-Oligodendrocyte	4.3332	0	0	0	0	0	0	0	0	0	0	0	0
	CTTAACTGTCTCACCT-BrainstemNS-Oligodendrocyte	4.38211	0	0	0	0	1.05818	1.05818	1.05818	0	0	2.50852	1.05818	0
	CTTAACTGTCTTGTCC-BrainstemNS-Pericyte	4.83216	0	0	0	0	0	0	3.74936	0	0	0	0	0
	CTTAACTTCAAGATCC-BrainstemNS-Microglia	5.64368	0	0	0	0	0	0	0	0	0	0	3.71879	0
	CTTAACTTCGTGGACC-BrainstemNS-Neuron Other	2.68097	2.05408	4.01453	1.18373	0	0	0	0	1.18373	0	0	0	0
	CTTAACTTCTAAGCCA-BrainstemNS-Microglia	5.29505	0	0	0	0	0	0	0	0	0	0	0	0
	CTTACCGAGCTACCGC-BrainstemNS-VSMCA	4.04344	0	0	0	2.33574	0	3.36768	2.33574	0	0	0	0	0
	CTTACCGAGGTTACCT-BrainstemNS-VSMCA	4.30294	0	0	0	3.08344	0	3.08344	0	0	0	0	0	0
	CTTACCGAGTCCAGGA-BrainstemNS-Pericyte	4.11679	0	0	0	4.40039	0	0	4.95474	0	0	0	0	0
	CTTACCGCAAGTCTGT-BrainstemNS-Microglia	4.19325	0	0	0	0	0	0	0	0	0	0	3.36588	2.97753
	CTTACCGCACGGTAAG-BrainstemNS-Microglia	3.3813	0	0	0	0	0	0	0	0	0	0	3.77537	0
	CTTACCGCACGTCTCT-BrainstemNS-Macrophage	2.59577	0	0	0	0	0	0	0	0	0	0	0	4.14369
	CTTACCGCAGGACGTA-BrainstemNS-HbVC	2.35364	0	0	0	0	0	0	0	2.35364	0	0	2.35364	2.35364
	CTTACCGCAGTGGAGT-BrainstemNS-Endothelial	2.79851	0	0	0	0	0	1.27257	0	3.07085	0	0	1.27257	0
	CTTACCGGTGCCTGCA-BrainstemNS-Microglia	3.69426	0	0	0	0	0	0	0	0	0	0	3.47731	0
	CTTACCGGTGCGAAAC-BrainstemNS-VSMCA	3.39304	0	0	0	0	0	3.93815	0	0	0	0	0	0
	CTTACCGGTGTAAGTA-BrainstemNS-VSMCA	5.45133	0	0	0	0	0	4.71635	0	0	0	0	0	0
	CTTACCGGTGTCCTCT-BrainstemNS-Endothelial	3.11856	0	0	0	0	0	0	0	3.11856	0	0	0	0
	CTTACCGGTTCCATGA-BrainstemNS-Endothelial	4.80715	0	0	0	0	0	0	0	3.36768	0	0	0	0
	CTTACCGTCAACGAAA-BrainstemNS-Endothelial	5.22674	0	0	0	0	0	0	0	3.24615	0	0	0	0
	CTTACCGTCCTGTACC-BrainstemNS-VSMCA	6.05654	0	0	0	0	0	2.89236	0	0	0	0	0	0
	CTTACCGTCGTCTGAA-BrainstemNS-Endothelial	2.71806	0	0	0	0	0	2.71806	3.37765	2.71806	0	0	0	0
	CTTACCGTCTAAGCCA-BrainstemNS-Microglia	4.32214	0	0	0	0	0	0	0	0	0	0	3.64217	0
	CTTAGGAAGGGTGTTG-BrainstemNS-Astrocyte	4.10011	0	0	4.31994	0	0	0	2.76234	0	0	0	0	0
	CTTAGGACAATGCCAT-BrainstemNS-Microglia	3.59452	0	0	0	0	0	0	0	0	0	0	0	0
	CTTAGGACACGTTGGC-BrainstemNS-Pericyte	0	0	0	0	2.18173	0	0	3.47959	0	0	0	0	0
	CTTAGGACAGGCGATA-BrainstemNS-VSMCA	2.34677	0	0	0	0	0	4.65367	0	0	0	0	0	0
	CTTAGGACAGGGATTG-BrainstemNS-Endothelial	3.60317	0	0	0	0	0	0	0	0	0	0	0	0
	CTTAGGACATCGACGC-BrainstemNS-Endothelial	3.39513	0	0	2.73497	0	0	0	0	3.39513	0	0	0	0
	CTTAGGACATCTCCCA-BrainstemNS-Microglia	4.84876	0	0	0	0	0	0	0	0	0	0	4.16342	2.82273
	CTTAGGAGTAAGCACG-BrainstemNS-Pericyte	5.59715	0	0	0	2.76791	0	2.76791	3.42916	0	0	0	0	0
	CTTAGGAGTATAGGTA-BrainstemNS-Microglia	6.03317	0	0	0	0	0	0	0	0	0	0	3.16517	4.11927
	CTTAGGAGTGAAATCA-BrainstemNS-Endothelial	5.19428	0	0	0	0	0	2.13633	0	2.13633	0	0	0	0
	CTTCTCTCAGGGCATA-BrainstemNS-VSMCA	4.26083	0	0	0	2.27559	0	3.30325	2.27559	0	0	0	0	0
	CTTCTCTGTCACAAGG-BrainstemNS-VSMCA	5.32765	0	0	0	0	0	3.55988	0	0	0	0	0	0
	CTTCTCTGTTCGAATC-BrainstemNS-Microglia	5.40616	0	0	0	0	0	0	0	0	0	0	0	0
	CTTCTCTTCCCATTAT-BrainstemNS-Astrocyte	4.4293	0	0	2.96611	0	0	0	0	2.32318	0	0	0	0
	CTTGGCTCAGCTTCGG-BrainstemNS-VSMCA	3.83936	0	0	0	0	0	4.30127	0	0	0	2.31245	0	2.31245
	CTTGGCTGTGGCAAAC-BrainstemNS-Pericyte	2.55321	0	0	0	2.55321	0	0	4.67875	0	0	0	0	0
	CTTGGCTGTGGTACAG-BrainstemNS-Neuron Other	0	0	2.77776	0	0	0	0	0	0	0	0	0	0
	CTTGGCTGTGTAACGG-BrainstemNS-Microglia	3.41578	0	0	0	0	0	0	0	0	0	0	3.69521	3.02661
	CTTGGCTGTTCATGGT-BrainstemNS-Pericyte	3.43728	0	0	0	0	0	0	0	0	0	0	0	0
	CTTGGCTTCAAACGGG-BrainstemNS-Endothelial	3.51215	0	0	2.8484	0	0	0	0	3.51215	0	0	0	0
	CTTGGCTTCTAACTCT-BrainstemNS-Macrophage	5.06563	0	0	0	0	0	0	0	0	0	0	0	4.90422
	CTTTGCGAGAAAGTGG-BrainstemNS-Pericyte	2.98375	0	0	0	0	0	0	4.55186	0	0	0	0	0
	CTTTGCGAGACTTGAA-BrainstemNS-Microglia	4.35228	0	0	0	0	0	0	0	0	0	0	3.08676	0
	CTTTGCGAGTCCATAC-BrainstemNS-Microglia	5.10374	0	0	0	0	0	0	0	0	0	0	3.6207	0
	CTTTGCGCAAACAACA-BrainstemNS-Endothelial	4.16218	0	0	2.61317	0	0	0	0	0	0	0	0	0
	CTTTGCGCAATAAGCA-BrainstemNS-Astrocyte	0	0	0	0	0	0	0	0	0	0	0	0	0
	CTTTGCGCAGTCGTGC-BrainstemNS-Endothelial	2.60038	0	0	0	0	0	0	0	2.60038	0	0	0	0
	CTTTGCGCATGCAATC-BrainstemNS-VSMCA	4.28967	0	0	0	1.87702	0	3.35586	0	0	0	0	0	0
	CTTTGCGGTCCTAGCG-BrainstemNS-Endothelial	0	0	0	2.02082	0	0	2.02082	0	3.69553	0	0	0	0
	CTTTGCGGTGCTAGCC-BrainstemNS-Astrocyte	3.31894	0	0	3.71227	0	0	0	0	0	0	0	0	0
	CTTTGCGTCATGTGGT-BrainstemNS-Pericyte	3.71916	0	0	0	2.52527	0	0	3.71916	0	0	1.90912	0	0
	CTTTGCGTCGCTGATA-BrainstemNS-Microglia	3.56737	0	0	0	0	0	0	0	0	0	0	3.96338	0
	GAAACTCCAAGGACAC-BrainstemNS-Astrocyte	0	0	0	2.65887	0	0	0	0	0	0	0	0	0
	GAAACTCCACCACCAG-BrainstemNS-Endothelial	3.4585	0	0	0	0	0	0	0	2.42094	0	0	0	0
	GAAACTCCATTAGGCT-BrainstemNS-Microglia	5.29138	0	0	0	0	0	0	0	1.36255	0	0	1.36255	0
	GAAACTCGTCGGATCC-BrainstemNS-Astrocyte	0	0	0	3.33317	0	0	0	0	0	0	0	0	0
	GAAACTCGTCTTCAAG-BrainstemNS-Pericyte	5.09513	0	0	0	0	0	0	3.5769	0	0	0	0	0
	GAAACTCTCCTCCTAG-BrainstemNS-Microglia	4.87917	0	0	0	0	0	0	0	0	0	0	0	0
	GAAATGAAGATGTGTA-BrainstemNS-Pericyte	5.8079	0	0	0	3.09948	0	0	4.45139	0	0	0	0	0
	GAAATGAAGGATGTAT-BrainstemNS-Neuron Other	4.0775	0	3.45078	1.39933	1.39933	0	0	0	0	0	0	0	0
	GAAATGACAAACTGCT-BrainstemNS-Microglia	4.69636	0	0	0	0	0	0	0	0	0	0	3.73063	0
	GAAATGACACCGTTGG-BrainstemNS-VSMCA	4.9121	0	0	0	0	0	4.54764	0	0	0	0	0	2.43175
	GAAATGACACGGCCAT-BrainstemNS-Endothelial	3.17647	0	0	0	0	0	0	0	2.52421	0	0	0	0
	GAAATGACACTCGACG-BrainstemNS-Endothelial	3.19987	0	0	0	0	0	0	0	0	0	0	2.54668	0
	GAAATGACAGGACGTA-BrainstemNS-Microglia	4.95474	0	0	0	0	0	0	0	0	0	0	2.5838	3.23847
	GAAATGAGTGCAACGA-BrainstemNS-Microglia	4.29251	0	0	0	0	0	0	0	0	0	0	2.73631	0
	GAAATGAGTTAAAGTG-BrainstemNS-VSMCA	6.36494	0	0	0	0	0	3.35426	0	0	0	0	0	0
	GAAATGATCACGATGT-BrainstemNS-Endothelial	4.76926	0	0	0	0	0	0	0	2.90737	0	0	0	0
	GAAATGATCGCTTGTC-BrainstemNS-Pericyte	4.79381	0	0	0	0	0	0	0	0	0	0	0	0
	GAAATGATCGGAGGTA-BrainstemNS-Microglia	4.90253	0	0	0	0	0	0	0	0	0	0	3.14724	0
	GAAATGATCGTAGATC-BrainstemNS-Endothelial	5.36874	0	0	0	0	0	0	0	0	0	0	0	0
	GAAATGATCTCGAGTA-BrainstemNS-Pericyte	5.20849	0	0	0	0	0	0	4.42658	0	0	0	0	0
	GAACATCAGGCTCTTA-BrainstemNS-Astrocyte	3.72239	0	0	3.94069	0	0	0	0	0	0	0	0	0
	GAACATCCAATAACGA-BrainstemNS-Microglia	5.02576	0	0	0	0	0	0	0	0	0	0	2.78059	0
	GAACATCCAATGGAAT-BrainstemNS-EPC	4.74741	0	0	0	0	0	0	0	0	0	0	0	0
	GAACATCGTCCCTTGT-BrainstemNS-VSMCA	3.99967	0	0	0	0	0	5.08599	0	0	0	0	0	0
	GAACATCGTCTCATCC-BrainstemNS-Microglia	2.39699	0	0	0	0	0	0	0	2.39699	0	0	2.39699	0
	GAACATCTCATTGCCC-BrainstemNS-Endothelial	2.18313	0	0	0	0	0	0	0	3.48112	0	0	0	0
	GAACCTAAGATCGGGT-BrainstemNS-Astrocyte	3.509	0	0	2.84534	0	0	0	0	0	0	0	0	2.84534
	GAACCTAAGCGTTGCC-BrainstemNS-VSMCA	5.34048	0	0	0	2.90696	0	4.4717	2.90696	0	0	0	0	0
	GAACCTAAGGGCATGT-BrainstemNS-Astrocyte	3.75206	0	0	3.35826	0	0	0	0	0	0	0	0	0
	GAACCTAAGGTGTTAA-BrainstemNS-Microglia	6.14296	0	0	0	0	0	0	0	0	0	0	2.38706	2.38706
	GAACCTAAGGTTACCT-BrainstemNS-Pericyte	5.44268	0	0	0	0	0	0	4.35269	0	0	0	0	0
	GAACCTAAGTCCGTAT-BrainstemNS-Endothelial	4.49565	0	0	0	0	0	0	0	0	0	0	0	0
	GAACCTACAAGGACAC-BrainstemNS-Microglia	4.50151	0	0	0	0	0	0	0	0	0	0	0	0
	GAACCTACAGCGTTCG-BrainstemNS-Pericyte	3.74666	0	0	0	0	0	0	4.248	0	0	0	0	0
	GAACCTACAGCTCCGA-BrainstemNS-EPC	2.90859	0	0	1.91354	2.53004	3.39736	0	0	0	0	0	0	1.91354
	GAACCTATCACCTTAT-BrainstemNS-Endothelial	5.07585	0	0	0	0	0	0	0	0	0	0	0	0
	GAACGGACAAGCTGAG-BrainstemNS-Microglia	2.916	0	0	0	0	0	0	0	0	0	0	3.79926	0
	GAACGGACATTCCTCG-BrainstemNS-Endothelial	3.71487	0	0	0	0	0	0	0	2.66383	0	0	2.66383	0
	GAACGGAGTACAGTGG-BrainstemNS-Endothelial	2.79346	0	0	0	0	0	0	0	3.45552	0	0	0	0
	GAACGGAGTACTTCTT-BrainstemNS-Endothelial	4.492	0	0	0	0	0	0	0	2.75472	0	0	0	0
	GAACGGATCCATGAGT-BrainstemNS-Astrocyte	3.32862	0	0	4.00368	0	0	0	0	2.04446	0	0	0	0
	GAACGGATCTCAAACG-BrainstemNS-Microglia	2.73093	0	0	0	0	0	0	0	0	0	0	3.78513	0
	GAAGCAGAGCGAGAAA-BrainstemNS-Microglia	4.15824	0	0	0	0	0	0	0	0	0	0	2.44175	2.44175
	GAAGCAGAGGACCACA-BrainstemNS-Endothelial	0	0	0	0	0	0	0	0	3.07061	0	0	0	0
	GAAGCAGAGGATGGTC-BrainstemNS-Endothelial	2.32944	0	0	0	0	0	0	0	3.63991	0	0	0	0
	GAAGCAGCAAAGCAAT-BrainstemNS-Endothelial	4.27	0	0	0	0	0	0	0	3.37447	0	0	0	0
	GAAGCAGCACAGCCCA-BrainstemNS-HbVC	1.9587	0	0	0	0	0	0	0	0	2.95857	0	0	0
	GAAGCAGCAGTCCTTC-BrainstemNS-Neuron Glutamatergic	2.80944	0	0	0	0	0	0	2.80944	0	0	0	0	0
	GAAGCAGGTAAATGAC-BrainstemNS-Endothelial	4.00699	0	0	0	0	0	0	0	3.33187	0	0	0	0
	GAAGCAGGTCCTCTTG-BrainstemNS-Microglia	0	0	0	0	0	0	0	0	0	0	0	2.73631	3.79076
	GAAGCAGGTTAGTGGG-BrainstemNS-Astrocyte	0	0	0	4.89792	0	0	0	0	0	0	0	0	0
	GAAGCAGTCAGCTCTC-BrainstemNS-Endothelial	4.0573	0	0	0	0	0	0	0	0	0	0	0	0
	GAAGCAGTCTTCTGGC-BrainstemNS-VSMCA	3.14724	0	0	0	0	0	3.64073	0	0	0	0	0	0
	GAATAAGAGTAACCCT-BrainstemNS-Endothelial	5.33664	0	0	0	0	0	2.5776	0	2.5776	0	0	0	0
	GAATAAGAGTGATCGG-BrainstemNS-Astrocyte	4.46999	0	0	2.90532	0	0	0	0	0	0	0	0	0
	GAATAAGCAGACACTT-BrainstemNS-Astrocyte	4.27016	0	0	0	0	0	0	0	2.17895	0	0	0	0
	GAATAAGCAGATCGGA-BrainstemNS-Microglia	4.78658	0	0	0	0	0	0	0	0	0	0	3.31128	0
	GAATAAGCAGGTCGTC-BrainstemNS-Oligodendrocyte	2.78283	0	0	1.15259	0	0	1.15259	0	0	0	1.15259	0	0
	GAATAAGGTCATATGC-BrainstemNS-Endothelial	4.96549	0	0	0	0	0	0	0	2.87641	0	0	0	0
	GAATAAGGTGATGCCC-BrainstemNS-VSMCA	4.88892	0	0	0	0	0	4.13535	0	0	0	0	0	0
	GAATGAAAGCGTTGCC-BrainstemNS-Microglia	2.73902	0	0	0	0	0	0	0	0	0	0	3.39931	0
	GAATGAAAGGACACCA-BrainstemNS-Endothelial	4.90563	0	0	0	0	0	0	0	3.60403	0	0	0	0
	GAATGAAAGGCATTGG-BrainstemNS-VSMCA	6.14154	0	0	0	0	0	2.74037	0	0	0	0	3.40071	0
	GAATGAACAATGGTCT-BrainstemNS-Endothelial	4.19509	0	0	0	0	0	0	2.33574	0	0	0	0	0
	GAATGAACACCTATCC-BrainstemNS-Endothelial	4.60108	0	0	0	0	0	0	0	2.08471	0	0	0	0
	GAATGAACAGCTCGCA-BrainstemNS-Endothelial	0	0	0	0	0	0	0	0	2.84229	0	0	0	0
	GAATGAATCACATGCA-BrainstemNS-VSMCA	6.39754	0	0	0	0	0	5.0672	0	0	0	0	0	0
	GAATGAATCGCCGTGA-BrainstemNS-Pericyte	2.83171	0	0	0	0	0	0	4.57313	0	0	0	0	0
	GAATGAATCGCTGATA-BrainstemNS-EPC	4.1067	0	0	0	3.42988	3.64653	0	0	0	0	0	0	0
	GAATGAATCGTCTGAA-BrainstemNS-Macrophage	5.95846	0	0	0	0	0	4.77254	1.10559	0	0	0	1.10559	3.62109
	GACACGCAGCCAGTTT-BrainstemNS-Endothelial	2.52739	0	0	0	0	0	0	0	2.52739	0	0	0	0
	GACACGCCAGACGCAA-BrainstemNS-Neuron Glutamatergic	0	0	0	0	2.36492	0	0	0	0	0	0	0	0
	GACACGCGTTCCACAA-BrainstemNS-Microglia	2.12977	0	0	0	0	0	0	0	0	0	0	2.12977	0
	GACACGCTCCAAACTG-BrainstemNS-Endothelial	3.19089	0	0	0	2.53805	0	0	0	0	0	0	0	0
	GACACGCTCCATGAAC-BrainstemNS-Astrocyte	0	0	0	4.04896	0	0	0	2.98464	0	0	0	0	0
	GACACGCTCGCTTAGA-BrainstemNS-Endothelial	2.54236	0	0	0	2.92125	0	0	4.08678	2.54236	0	0	0	0
	GACAGAGAGGTCATCT-BrainstemNS-Microglia	4.0017	0	0	2.66881	0	0	0	0	0	0	0	0	0
	GACAGAGCACTTCTGC-BrainstemNS-Microglia	4.23283	0	0	0	2.88914	0	0	0	0	0	0	2.88914	0
	GACAGAGCATGACATC-BrainstemNS-VSMCA	4.4389	0	1.94266	0	0	0	5.08998	1.94266	0	0	0	0	0
	GACAGAGGTCGCATAT-BrainstemNS-Pericyte	0	0	0	0	2.66881	0	0	2.66881	0	0	0	0	0
	GACCAATAGGTGGGTT-BrainstemNS-Microglia	4.79579	0	0	0	0	0	0	0	0	0	0	3.32023	0
	GACCAATAGTCAATAG-BrainstemNS-Microglia	5.45343	0	0	0	0	0	0	0	0	0	0	2.53591	2.53591
	GACCAATCATTGTGCA-BrainstemNS-Endothelial	3.59509	0	0	2.54994	0	0	0	0	3.20326	0	0	0	0
	GACCAATGTCCTAGCG-BrainstemNS-Microglia	2.31574	0	0	0	0	0	0	0	0	0	0	2.95828	0
	GACCAATGTTAAAGAC-BrainstemNS-Endothelial	4.99437	0	0	0	0	0	0	0	0	0	0	0	0
	GACCAATTCGAGGTAG-BrainstemNS-Endothelial	3.27876	0	0	0	0	0	0	0	0	0	0	0	0
	GACCTGGGTCCATCCT-BrainstemNS-Endothelial	2.43603	0	0	0	0	0	0	0	0	0	0	0	2.43603
	GACCTGGGTCGCGGTT-BrainstemNS-Endothelial	0	0	0	0	0	0	0	2.79058	0	0	0	0	0
	GACCTGGTCGAATGCT-BrainstemNS-Microglia	5.42893	0	0	0	0	0	0	0	0	0	0	0	0
	GACCTGGTCGGACAAG-BrainstemNS-Oligodendrocyte	3.02288	0	0	0	0	0	0	0	0	0	3.23624	0	0
	GACCTGGTCTACCTGC-BrainstemNS-Neuron Glutamatergic	0	0	0	0	0	0	0	0	0	0	0	0	0
	GACGCGTAGACAATAC-BrainstemNS-Pericyte	4.70234	0	0	0	3.86706	0	2.80944	3.86706	0	0	0	0	0
	GACGCGTCACAACGCC-BrainstemNS-Microglia	3.60839	0	0	0	0	0	0	0	0	0	0	2.30025	0
	GACGCGTCAGTAAGCG-BrainstemNS-Microglia	4.0615	0	0	0	0	0	0	0	0	0	0	4.86282	0
	GACGCGTGTAAACACA-BrainstemNS-Microglia	2.87011	0	0	0	0	0	0	2.87011	0	0	0	3.5345	0
	GACGCGTGTCTGGAGA-BrainstemNS-Endothelial	0	0	0	0	0	0	0	0	3.02381	0	0	0	0
	GACGCGTTCATGGTCA-BrainstemNS-Endothelial	2.4098	0	0	0	0	0	0	0	3.05699	0	0	0	0
	GACGCGTTCCGGCACA-BrainstemNS-Astrocyte	2.36842	0	0	3.55197	0	0	3.2269	0	0	0	0	0	0
	GACGCGTTCGTAGATC-BrainstemNS-Endothelial	3.44225	0	0	0	0	0	0	0	0	0	0	0	0
	GACGCGTTCTGCGGCA-BrainstemNS-Endothelial	2.90859	0	0	0	0	0	0	0	2.90859	0	0	0	0
	GACGGCTAGTGTCCAT-BrainstemNS-Macrophage	3.05795	0	0	0	0	0	0	2.04915	0	0	0	0	3.54981
	GACGGCTCACAGCGTC-BrainstemNS-Microglia	3.57072	0	0	0	0	0	0	0	0	0	0	3.57072	0
	GACGGCTCACGAGGTA-BrainstemNS-VSMCA	3.98343	0	0	0	0	0	4.78396	0	0	0	0	0	0
	GACGGCTCAGACAGGT-BrainstemNS-Endothelial	4.58778	0	0	0	0	0	0	0	0	0	0	0	0
	GACGGCTTCAAACGGG-BrainstemNS-Endothelial	2.9945	0	0	0	0	0	0	0	2.9945	0	0	0	0
	GACGTGCAGGGATACC-BrainstemNS-Endothelial	3.13454	0	0	0	0	0	0	0	3.13454	0	0	0	0
	GACGTGCAGTGGTAAT-BrainstemNS-Astrocyte	0	0	0	3.71553	0	0	0	0	0	0	0	0	0
	GACGTGCCAAGGTGTG-BrainstemNS-Endothelial	4.48934	0	0	0	0	0	0	0	3.02381	0	0	0	2.37813
	GACGTGCCACAGAGGT-BrainstemNS-Astrocyte	4.01542	0	0	2.95224	0	0	0	0	0	0	0	2.95224	0
	GACGTGCCAGATCCAT-BrainstemNS-Microglia	3.9241	0	0	0	0	0	0	0	0	0	0	0	2.22655
	GACGTGCTCCTTGACC-BrainstemNS-EPC	2.85416	0	0	0	4.88189	4.36577	1.62727	0	0	0	0	0	1.62727
	GACGTGCTCTCAAACG-BrainstemNS-Endothelial	2.88594	0	0	0	0	0	0	0	2.88594	0	0	0	0
	GACGTTAAGCTGTTCA-BrainstemNS-Endothelial	4.85473	0	0	0	0	0	0	0	2.04153	0	0	3.86947	0
	GACGTTACATGTTGAC-BrainstemNS-Endothelial	4.17491	0	0	0	0	0	0	1.84628	1.84628	0	0	0	0
	GACGTTAGTAGCGTAG-BrainstemNS-Endothelial	5.05165	0	0	0	0	0	0	2.42939	0	0	0	0	0
	GACGTTATCAACCATG-BrainstemNS-Endothelial	4.16967	0	0	0	0	0	0	0	2.82871	0	0	0	0
	GACGTTATCCTTAATC-BrainstemNS-Macrophage	5.43784	0	0	0	0	0	0	0	0	0	0	0	4.19589
	GACGTTATCGAGGTAG-BrainstemNS-EPC	3.87936	0	0	0	3.87936	0	0	0	0	0	0	0	0
[truncated: 8,522 more rows]

## Sheet: Fig. 3c
Fig. 3c	Astrocyte							Endothelial							EPC							HbVC							Macrophage							Microglia							Neuron
		p_val	avg_logFC	pct.1	pct.2	p_val_adj			p_val	avg_logFC	pct.1	pct.2	p_val_adj			p_val	avg_logFC	pct.1	pct.2	p_val_adj			p_val	avg_logFC	pct.1	pct.2	p_val_adj			p_val	avg_logFC	pct.1	pct.2	p_val_adj			p_val	avg_logFC	pct.1	pct.2	p_val_adj			p_val	avg_logFC	pct.1	pct.2	p_val_adj
	Dbp	4.64034e-15	-0.822675	0.1	0.324	7.87559e-11		Bsg	2.08125e-30	-0.305042	0.964	0.991	3.53229e-26		Mt1	1.12943e-24	0.520358	1	0.982	1.91686e-20		mt-Co3	2.96286e-05	0.559675	1	0.974	0.502856		Malat1	2.02339e-07	0.387246	1	0.984	0.00343409		mt-Co3	4.40598e-26	0.378167	0.978	0.968	7.47783e-22		Malat1	8.3902e-09	0.934803	0.959	0.855	0.000142398
	Mt1	4.90837e-15	0.422992	0.976	0.948	8.33048e-11		mt-Co3	2.06913e-29	0.343347	0.998	0.998	3.51173e-25		Tsc22d3	5.49739e-21	0.970116	0.763	0.386	9.33017e-17		mt-Co1	3.54918e-05	0.649176	0.98	0.921	0.602367		mt-Co3	1.4435e-05	0.417888	1	0.992	0.24499		Cd9	3.62334e-24	-0.514475	0.469	0.741	6.14953e-20		Celf4	2.96859e-07	0.898927	0.473	0.183	0.00503828
	Mt2	5.07461e-12	0.459965	0.828	0.727	8.61263e-08		Itm2a	1.71804e-24	-0.351883	0.886	0.953	2.91586e-20		Gm21149	9.82573e-12	1.24968	0.417	0.14	1.66762e-07		mt-Atp6	6.50118e-05	0.528011	1	0.974	1		H2-D1	2.29509e-05	-0.613052	0.508	0.752	0.389522		P2ry12	1.24174e-21	-0.427766	0.629	0.832	2.10749e-17		mt-Co2	3.72933e-07	-0.499787	0.986	0.992	0.00632942
	Glul	6.75064e-11	0.47967	0.816	0.736	1.14572e-06		Pltp	2.78342e-24	-0.463991	0.517	0.763	4.72403e-20		Tmem212	3.30965e-11	0.424927	0.946	0.825	5.61714e-07		mt-Cytb	0.000266745	0.664285	0.98	0.921	1		Sft2d1	2.36449e-05	-0.781191	0.078	0.288	0.4013		Rsrp1	7.69791e-18	-0.44925	0.367	0.621	1.30649e-13		Vps8	1.6728e-06	1.12313	0.555	0.351	0.0283908
	Cpe	1.13377e-09	-0.478035	0.497	0.712	1.92424e-05		H2-D1	3.50154e-18	-0.383823	0.435	0.656	5.94281e-14		Cst3	1.35636e-10	-0.408954	0.946	0.988	2.30201e-06		mt-Nd1	0.000584698	0.598143	0.941	0.921	1		Chchd2	3.68918e-05	-0.648747	0.195	0.448	0.626127		Hspa1a	1.37815e-16	-0.947724	0.019	0.134	2.339e-12		Meg3	2.71096e-06	0.67994	0.63	0.359	0.0460104
	Nnat	1.21024e-08	0.531772	0.635	0.479	0.000205401		Ptn	1.56005e-17	-0.332504	0.665	0.824	2.64772e-13		Mt3	3.86187e-10	0.282874	1	0.994	6.55437e-06		Bnip3l	0.00151767	-0.586483	0.275	0.632	1		Pfn1	4.98138e-05	-0.355868	0.625	0.872	0.84544		Lgmn	5.89739e-15	-0.253424	0.839	0.937	1.0009e-10		Tcf7l2	5.71154e-06	1.21869	0.253	0.053	0.0969362
	Erdr1	2.81781e-06	-0.547586	0.03	0.112	0.0478238		Rsrp1	3.43624e-14	-0.39208	0.36	0.549	5.83198e-10		Sparc	1.15573e-09	0.69217	0.619	0.357	1.9615e-05		Rpl37a	0.00206287	0.526346	0.902	0.816	1		Tmsb4x	5.69133e-05	-0.258325	1	1	0.965933		Hbb-bs	3.48028e-14	-0.40178	0.551	0.761	5.90673e-10		Rufy3	1.65423e-05	0.734861	0.274	0.076	0.280756
	Adgrb1	1.26176e-05	-0.479982	0.08	0.185	0.214145		Dbp	2.25788e-13	-0.456343	0.101	0.235	3.83208e-09		Gsn	2.02753e-09	0.888116	0.504	0.228	3.44112e-05		Yipf4	0.0031624	-0.982316	0.059	0.289	1		Mpc1	5.97409e-05	-0.608382	0.086	0.296	1		mt-Cytb	4.68728e-13	0.347757	0.908	0.903	7.95526e-09		Pbx1	1.65649e-05	0.933429	0.329	0.115	0.28114
	Id3	1.49571e-05	-0.465522	0.132	0.255	0.253852		Rplp0	5.52527e-13	-0.347029	0.284	0.469	9.37749e-09		Gm9780	4.47036e-09	0.582405	0.737	0.462	7.58709e-05		Rpl41	0.00327719	0.438811	0.98	0.947	1		Cox5a	6.9118e-05	-0.507946	0.109	0.328	1		Bsg	7.77168e-13	-0.353256	0.329	0.554	1.31901e-08		Ube3a	1.97341e-05	1.03755	0.384	0.168	0.334927
	Hes5	1.57841e-05	-0.488877	0.16	0.285	0.267888		Pcp4l1	6.46688e-13	-0.339688	0.327	0.515	1.09756e-08		Msx1	1.21335e-08	-0.731502	0.036	0.199	0.000205931		Ly6c1	0.00397964	0.774696	0.804	0.763	1		Psmb6	8.31454e-05	-0.611001	0.07	0.264	1		Aif1	2.31418e-12	-0.359374	0.476	0.671	3.92763e-08		mt-Nd1	2.11628e-05	-0.37816	1	1	0.359175
	Lrrc8a	1.61214e-05	0.540152	0.403	0.285	0.273612		Hbb-bs	6.81631e-13	-0.309598	0.559	0.749	1.15686e-08		Pde6d	1.35303e-08	-0.811325	0.255	0.485	0.000229636		Usmg5	0.00407366	1.00391	0.373	0.105	1		Hbb-bs	8.70353e-05	-0.411611	0.594	0.808	1		Ubc	1.69516e-11	-0.3897	0.305	0.497	2.87702e-07		Gria2	2.88884e-05	0.52502	0.685	0.481	0.490295
	Fasn	2.76741e-05	-0.484173	0.046	0.127	0.469684		Gsta4	1.46122e-12	-0.458123	0.15	0.294	2.47997e-08		Etnppl	1.42461e-08	0.772298	0.216	0.023	0.000241784		Gm42418	0.00518851	1.04227	0.235	0.026	1		Gpx4	9.96904e-05	-0.513248	0.141	0.376	1		Ly86	2.76218e-11	-0.292644	0.557	0.747	4.68797e-07		Nrgn	3.70585e-05	1.22694	0.226	0.053	0.628957
	Rab34	3.09158e-05	-0.470036	0.056	0.142	0.524702		Rpl3	1.79838e-12	-0.308163	0.414	0.605	3.0522e-08		Pcp4	2.5536e-08	-1.09558	0.14	0.339	0.000433397		Map1lc3b	0.00569894	-0.68541	0.137	0.421	1		Nnat	0.00010215	1.1648	0.164	0.024	1		Tmem119	3.29507e-11	-0.32651	0.43	0.647	5.59239e-07		mt-Atp6	4.13556e-05	-0.358839	1	1	0.701887
	Fabp7	5.04579e-05	-0.585632	0.054	0.133	0.856371		H2-K1	6.18004e-12	-0.38927	0.199	0.35	1.04888e-07		Apoe	3.21e-08	0.426943	0.953	0.848	0.000544802		Rps27	0.00570932	0.459173	0.941	0.816	1		mt-Nd1	0.000103557	0.461475	0.93	0.96	1		Evi2a	1.09732e-10	-0.485762	0.081	0.201	1.86237e-06		Cst3	4.48614e-05	-0.309233	0.918	0.947	0.761387
	Mpc1	5.09759e-05	-0.361043	0.156	0.285	0.865163		Lamp1	1.03403e-11	-0.358146	0.177	0.327	1.75495e-07		Hist1h4h	5.6894e-08	0.510932	0.665	0.45	0.000965604		Vps8	0.00687235	1.01118	0.176	0	1		Psmb9	0.000191747	-0.761468	0.016	0.144	1		Ecscr	7.05817e-10	-0.451538	0.106	0.23	1.19791e-05		Fubp1	4.83107e-05	0.744962	0.226	0.053	0.819928
	Sepw1	6.85401e-05	-0.284586	0.226	0.376	1		Gm8730	1.82096e-11	-0.369599	0.197	0.348	3.09054e-07		Ube2b	6.31879e-08	0.546652	0.586	0.333	0.00107242		Pik3c2a	0.00687235	0.827922	0.176	0	1		Ssr3	0.000217892	-0.648078	0.023	0.16	1		Sepp1	2.03129e-09	-0.260744	0.568	0.754	3.4475e-05		Armcx2	5.12056e-05	0.51617	0.158	0.015	0.869062
	Sparc	8.28336e-05	0.330861	0.713	0.648	1		Nnat	2.249e-11	0.616464	0.134	0.048	3.817e-07		Hsp90aa1	1.85581e-07	0.355321	0.946	0.912	0.00314968		Atox1	0.00729289	0.689077	0.667	0.526	1		Prkar1a	0.000263449	-0.618557	0.039	0.184	1		Serpine2	3.18389e-09	-0.375564	0.239	0.403	5.40369e-05		Usp9x	5.27083e-05	0.624713	0.233	0.053	0.894566
	Tmed2	0.000120577	-0.425092	0.08	0.17	1		Tsc22d1	3.40633e-11	-0.271166	0.686	0.809	5.78123e-07		Hotairm1	3.57576e-07	-0.680385	0.007	0.111	0.00606878		mt-Nd4	0.00767252	0.53099	0.824	0.816	1		Psmb8	0.000296282	-0.661159	0.133	0.328	1		mt-Nd1	3.29906e-09	0.269975	0.899	0.892	5.59917e-05		Zfhx3	5.34568e-05	0.793409	0.212	0.046	0.907269
	Ndufab1	0.000145141	-0.313751	0.102	0.203	1		Apoe	9.65567e-11	-0.293299	0.638	0.782	1.63876e-06		Hspa1a	3.68882e-07	-0.753815	0.022	0.146	0.00626066		Sepp1	0.00771607	0.66242	0.745	0.553	1		Ube2n	0.000307806	-0.647796	0.055	0.208	1		Gnas	3.491e-09	-0.38925	0.153	0.289	5.92493e-05		Rps27	6.49972e-05	0.518678	0.637	0.405	1
	Luc7l3	0.000200026	-0.312877	0.124	0.23	1		Ubc	1.3954e-10	-0.311508	0.315	0.481	2.36827e-06		S100b	4.48973e-07	0.397475	0.809	0.655	0.00761997		Prr13	0.00805518	-0.90377	0.02	0.184	1		Mrpl18	0.000317385	-0.607292	0.016	0.136	1		Jun	3.71756e-09	-0.394984	0.188	0.328	6.30945e-05		mt-Cytb	7.87934e-05	-0.343035	1	1	1
	mt-Atp8	0.00022507	-0.307188	0.122	0.224	1		Gnas	3.02311e-10	-0.262213	0.364	0.544	5.13082e-06		Pax6	5.09894e-07	-0.572244	0.014	0.129	0.00865392		Ctsl	0.00829992	-0.538366	0	0.132	1		Rnaset2b	0.000324462	-0.655003	0.109	0.296	1		Zeb2os	4.17718e-09	-0.43146	0.079	0.186	7.08952e-05		Hnrnpc	8.57264e-05	0.599088	0.233	0.061	1
	Hnrnpl	0.000229421	-0.399056	0.05	0.121	1		Tmbim6	3.79694e-10	-0.304592	0.227	0.38	6.44416e-06		mt-Nd5	1.40625e-06	-0.448187	0.453	0.643	0.0238668		Mrps18a	0.00829992	-0.604396	0	0.132	1		Gm10263	0.000434054	0.392061	0.82	0.808	1		Hspa8	5.06128e-09	-0.352531	0.242	0.398	8.59e-05		Plcxd2	9.10955e-05	0.716036	0.164	0.023	1
	mt-Nd4	0.000235906	-0.284666	0.9	0.915	1		Ctss	5.0184e-10	-0.274408	0.111	0.227	8.51723e-06		Gstm1	1.48691e-06	0.462244	0.759	0.573	0.0252358		Igf2bp3	0.00829992	-0.605986	0	0.132	1		Prr13	0.000527337	-0.712596	0.102	0.272	1		Ddit4	5.82796e-09	0.685821	0.141	0.06	9.89121e-05		Wbp5	0.00010207	0.651709	0.301	0.107	1
	Mt3	0.000238734	0.277244	0.862	0.797	1		Car4	7.05253e-10	-0.416897	0.38	0.514	1.19695e-05		3300002A11Rik	1.53815e-06	-0.461701	0.424	0.614	0.0261056		Ctbp1	0.00829992	-0.752619	0	0.132	1		Pnp	0.00056276	-0.653148	0.016	0.128	1		Rbm3	7.10499e-09	-0.423825	0.069	0.17	0.000120586		Agt	0.000138264	0.734947	0.144	0.015	1
	Hmgcr	0.000313617	-0.32404	0.05	0.121	1		Spock2	9.92395e-10	-0.252945	0.412	0.583	1.68429e-05		Hbb-bs	2.5498e-06	-0.293846	0.827	0.918	0.0432752		Alox5ap	0.00829992	-0.76169	0	0.132	1		Ergic3	0.000595919	-0.637257	0.023	0.144	1		Tmbim6	9.9977e-09	-0.300538	0.306	0.479	0.000169681		Nnat	0.000149392	0.511061	0.342	0.137	1
	Per3	0.000408224	-0.351143	0.158	0.267	1		Ltbp4	1.35617e-09	-0.344021	0.164	0.293	2.3017e-05		Rbm3	3.20864e-06	-0.553738	0.165	0.345	0.054457		Lpcat2	0.00829992	-0.913584	0	0.132	1		Rpl5	0.000636424	-0.556574	0.297	0.52	1		H2-D1	1.27775e-08	-0.285246	0.329	0.501	0.000216859		Brinp3	0.000167613	0.793133	0.199	0.046	1
	Hmgcs1	0.000412426	-0.357227	0.074	0.155	1		Cav2	1.50253e-09	-0.268254	0.303	0.461	2.55009e-05		Itm2b	3.65198e-06	-0.317407	0.845	0.93	0.0619813		Coro1a	0.00829992	-0.989196	0	0.132	1		Efhd2	0.000711338	-0.279295	0.031	0.16	1		Ctsh	1.80779e-08	-0.279911	0.322	0.498	0.000306817		Marcks	0.000215909	0.497382	0.342	0.145	1
	Atp5b	0.000431371	-0.280034	0.196	0.318	1		Fcgrt	1.6865e-09	-0.308859	0.241	0.384	2.86233e-05		Sdpr	4.04296e-06	0.68614	0.277	0.099	0.068617		S100a6	0.00829992	-2.27895	0	0.132	1		Ppib	0.000757779	-0.602822	0.078	0.232	1		Gm10263	2.20022e-08	0.369227	0.567	0.512	0.000373422		Chd3os	0.00022042	0.63734	0.322	0.13	1
	Bola3	0.000472879	-0.373365	0.048	0.115	1		Cnbp	2.05903e-09	-0.314549	0.177	0.309	3.49459e-05		Ckb	4.1994e-06	-0.504467	0.655	0.766	0.0712722		Prdx5	0.00846268	-1.44064	0.02	0.184	1		Atp6v1f	0.000794098	-0.593937	0.164	0.36	1		Olfml3	2.6628e-08	-0.301895	0.295	0.46	0.00045193		Map2k4	0.000222588	0.702843	0.151	0.023	1
	Atp5a1	0.000533772	-0.285442	0.126	0.227	1		Cthrc1	2.26714e-09	-0.378958	0.034	0.107	3.8478e-05		Hn1	8.89201e-06	-0.505385	0.094	0.246	0.150915		Fis1	0.00859988	-0.756272	0.118	0.368	1		Gm8730	0.000844118	-0.474652	0.391	0.608	1		Tspan4	3.28688e-08	-0.402596	0.086	0.188	0.00055785		Pak3	0.00024091	0.714622	0.281	0.107	1
	Ntrk2	0.000572264	0.300506	0.569	0.5	1		Srgn	2.42928e-09	-0.275114	0.3	0.457	4.12297e-05		Calml4	1.42564e-05	-0.476485	0.446	0.614	0.241959		Gabarapl2	0.0089511	-0.331256	0.176	0.5	1		S100a13	0.000977013	-0.513426	0.133	0.32	1		Prkar1a	3.30602e-08	-0.334654	0.055	0.143	0.000561097		Hbb-bs	0.00024721	-1.2761	0.76	0.885	1
	Metrn	0.000580899	-0.279518	0.118	0.212	1		Ctsh	2.82932e-09	-0.313644	0.186	0.316	4.80192e-05		Meg3	1.71246e-05	-0.620887	0.248	0.421	0.290638		Dnajb9	0.00933338	-0.558781	0.02	0.184	1		Mt3	0.000995632	1.03496	0.164	0.04	1		Itm2c	3.38432e-08	-0.263137	0.173	0.314	0.000574387		mt-Nd3	0.000250355	-0.546622	0.568	0.718	1
	Tst	0.000642131	-0.3179	0.1	0.188	1		Pls3	3.71296e-09	-0.285413	0.149	0.271	6.30164e-05		Dpysl2	1.82738e-05	0.552856	0.507	0.333	0.310143		Myeov2	0.00934142	-0.665404	0.059	0.263	1		Sh3bgrl3	0.00114955	-0.299056	0.555	0.8	1		Slc3a2	8.18969e-08	-0.424112	0.091	0.189	0.00138995		mt-Nd4	0.000256185	-0.372269	0.952	0.962	1
	Rac1	0.000729025	-0.347635	0.068	0.142	1		Rbm3	7.66223e-09	-0.341119	0.153	0.268	0.000130043		Dync1i2	2.21071e-05	0.543761	0.55	0.386	0.375202		Isg20	0.00971542	-0.474041	0.059	0.263	1		Fos	0.00118265	1.40183	0.227	0.088	1		Cd37	8.84611e-08	-0.324993	0.127	0.24	0.00150136		Meis2	0.000272459	0.695641	0.164	0.031	1
	Chka	0.000739773	-0.364669	0.068	0.142	1		Gbp3	1.603e-08	-0.36516	0.036	0.105	0.000272061		Cltb	2.61178e-05	-0.431703	0.032	0.14	0.443271		Grn	0.0103446	-0.859854	0.039	0.211	1		Atp5a1	0.00121954	-0.547422	0.062	0.2	1		Cd52	1.11572e-07	-0.292341	0.243	0.396	0.00189359		Vat1l	0.000299684	0.871321	0.185	0.046	1
	Impact	0.000879029	-0.26733	0.042	0.103	1		Cd59a	2.48266e-08	0.478775	0.397	0.309	0.000421356		Dnah5	2.64878e-05	0.374563	0.356	0.175	0.449551		Atp5j	0.0106335	0.887467	0.51	0.316	1		BC028528	0.00128375	-0.758038	0.062	0.2	1		Gnb2	1.12285e-07	-0.354395	0.095	0.197	0.00190571		Snhg11	0.000309056	0.620349	0.479	0.26	1
	Capza2	0.0010178	-0.313111	0.072	0.145	1		Pdia3	2.55625e-08	-0.28622	0.147	0.258	0.000433847		Nuf2	3.38263e-05	0.503438	0.424	0.246	0.574101		Sucla2	0.011318	0.845063	0.157	0	1		Edf1	0.00133897	-0.487256	0.117	0.288	1		Dynll1	1.26004e-07	-0.289427	0.222	0.363	0.00213855		Lrrc17	0.000332451	0.668355	0.144	0.023	1
	Mkln1	0.00106983	-0.33503	0.054	0.118	1		Tpd52l1	2.87959e-08	-0.33559	0.041	0.111	0.000488725		Rmst	3.45661e-05	-0.572421	0.097	0.24	0.586657		Tgm2	0.011318	0.737174	0.157	0	1		Ppp1r11	0.00156318	-0.6683	0.031	0.144	1		Rnaset2a	1.32661e-07	-0.285725	0.334	0.501	0.00225153		Timm22	0.000358499	0.620034	0.171	0.038	1
	Pea15a	0.00107094	-0.301862	0.07	0.142	1		Ushbp1	4.02329e-08	-0.294233	0.054	0.131	0.000682832		1700019G24Rik	3.46755e-05	0.519365	0.345	0.164	0.588512		Mt3	0.011318	0.630409	0.157	0	1		Arhgdib	0.00159007	-0.458224	0.18	0.368	1		Adap2	1.48575e-07	-0.321262	0.132	0.248	0.00252162		Smg7	0.00038052	0.611712	0.13	0.015	1
	Gpi1	0.00137301	-0.333038	0.072	0.142	1		Vim	4.2068e-08	-0.296562	0.172	0.29	0.000713977		Cd27	3.83202e-05	-0.665852	0.115	0.257	0.65037		Ly6a	0.0131273	0.725798	0.706	0.553	1		mt-Cytb	0.00160841	0.419566	0.93	0.952	1		Cnbp	1.76677e-07	-0.34862	0.098	0.2	0.00299857		Ankrd17	0.000393268	0.612258	0.11	0.008	1
	Vwa1	0.0015499	-0.377437	0.09	0.164	1		Rps2	5.01011e-08	-0.262686	0.274	0.411	0.000850316		Scn7a	3.98964e-05	0.666262	0.259	0.105	0.677121		Ctnna1	0.0142133	1.09666	0.196	0.026	1		Arhgdia	0.00161526	-0.559308	0.078	0.224	1		Itm2a	1.82391e-07	-0.355491	0.069	0.157	0.00309555		Ogt	0.000396469	0.697545	0.308	0.137	1
	Pgam1	0.0016404	-0.414162	0.074	0.142	1		Glrx3	2.16727e-07	-0.293571	0.055	0.127	0.0036783		Hspa4	5.27676e-05	-0.522898	0.068	0.193	0.895572		Sptan1	0.0142133	1.0914	0.196	0.026	1		Myl12a	0.00164615	-0.468218	0.18	0.36	1		Necap2	1.96118e-07	-0.402368	0.033	0.102	0.00332851		Atp6ap1	0.000444083	-0.442817	0.452	0.641	1
	Atp5d	0.00171481	-0.295226	0.12	0.206	1		Eno1	2.48256e-07	-0.250839	0.108	0.203	0.0042134		Gadd45g	5.74483e-05	-0.582462	0.065	0.187	0.975013		Golim4	0.0145879	1.0732	0.275	0.079	1		Smc6	0.00173477	-0.628987	0.016	0.112	1		Gusb	2.16555e-07	-0.37747	0.047	0.125	0.00367537		Sgcz	0.000447468	0.661002	0.123	0.015	1
	Appl2	0.00174306	-0.340829	0.122	0.206	1		Cldnd1	2.61025e-07	-0.307331	0.075	0.154	0.00443011		Uvssa	6.68453e-05	-0.481214	0.115	0.257	1		Brk1	0.0147966	0.864656	0.196	0.026	1		Ly6c1	0.0017908	-0.451813	0.07	0.216	1		Ldhb	2.22838e-07	-0.278383	0.232	0.378	0.00378201		Celf2	0.00046209	0.49212	0.418	0.206	1
	Ptprb	0.00177193	0.453131	0.238	0.158	1		Tmem238	4.66773e-07	-0.253832	0.045	0.111	0.00792208		Calb1	8.01582e-05	0.406397	0.475	0.287	1		Actr2	0.0152887	-1.04333	0.02	0.158	1		Hba-a2	0.00179096	-0.452652	0.219	0.424	1		Evl	3.17524e-07	-0.360429	0.068	0.153	0.00538901		Thy1	0.000470768	-0.507039	0.445	0.634	1
	Ctss	0.00186974	-0.296335	0.134	0.221	1		Rnaset2a	6.66394e-07	-0.26496	0.069	0.144	0.01131		Gpx8	8.12754e-05	0.450883	0.342	0.175	1		Atp1a2	0.0153856	0.56788	0.255	0.053	1		Psma4	0.00180105	-0.606345	0.023	0.128	1		Hist1h2bc	3.82457e-07	-0.413859	0.105	0.203	0.00649105		Plppr2	0.000482621	0.595681	0.199	0.053	1
	Itm2a	0.00191408	-0.294359	0.096	0.176	1		Btg2	7.3181e-07	-0.276408	0.071	0.147	0.0124203		Sod1	9.20544e-05	0.543809	0.428	0.263	1		Dnajb6	0.0155546	-0.48334	0.118	0.342	1		Tubb5	0.00188137	-0.446711	0.227	0.416	1		Gng10	7.06835e-07	-0.348441	0.037	0.104	0.0119964		Atp2b4	0.000488475	0.470491	0.144	0.023	1
	Gria2	0.00201035	-0.31696	0.265	0.364	1		Git2	7.39357e-07	-0.300575	0.073	0.149	0.0125484		Tmem47	9.71989e-05	0.348687	0.637	0.474	1		Itch	0.0160534	-0.760933	0.02	0.158	1		Ly86	0.00201177	-0.319947	0.195	0.408	1		Junb	7.10483e-07	-0.260097	0.259	0.387	0.0120583		1700020I14Rik	0.000498802	0.488516	0.233	0.076	1
	Zfp706	0.00213188	-0.283663	0.064	0.13	1		Pnkd	8.34883e-07	-0.287152	0.13	0.224	0.0141696		Ccdc124	9.79102e-05	-0.50846	0.072	0.193	1		Sox17	0.0163129	0.872922	0.294	0.105	1		Maf	0.00205314	0.672865	0.477	0.336	1		Hbb-bt	8.76871e-07	-0.403261	0.062	0.14	0.0148822		Bex2	0.000501418	0.680355	0.404	0.221	1
	Adgrb2	0.00217881	-0.283138	0.054	0.115	1		Dnajb11	8.51319e-07	-0.259334	0.051	0.117	0.0144486		Comt	9.79836e-05	-0.512773	0.176	0.333	1		Rpl37	0.0163981	0.392016	0.843	0.789	1		Zfp706	0.00220722	-0.419531	0.117	0.28	1		Nnat	1.00081e-06	0.587533	0.118	0.055	0.0169858		Spock3	0.000518661	-0.696848	0.192	0.374	1
	Ncam1	0.00229335	-0.257003	0.19	0.294	1		Hba-a1	1.5999e-06	-0.254685	0.278	0.406	0.0271535		Glul	9.98192e-05	0.492267	0.41	0.24	1		C1qb	0.016587	-0.571722	0.196	0.447	1		Arpc2	0.00226952	-0.506321	0.281	0.472	1		Itgam	1.32801e-06	-0.284263	0.104	0.2	0.0225389		Syp	0.00058934	-0.470917	0.623	0.786	1
	Srrm2	0.00231119	-0.268645	0.164	0.255	1		Pde2a	2.27181e-06	-0.266071	0.086	0.161	0.0385572		Cystm1	0.000103799	-0.376454	0.367	0.544	1		Srrm2	0.0170809	-0.789967	0.098	0.289	1		Atp2c1	0.00236113	0.663931	0.109	0.016	1		Hba-a1	1.49543e-06	-0.375442	0.245	0.38	0.0253805		Scg5	0.000622875	-0.613766	0.336	0.504	1
	H2-K1	0.0029695	-0.351408	0.066	0.127	1		Slc22a8	2.38571e-06	-0.264275	0.134	0.224	0.0404902		Lmo4	0.000105852	0.43333	0.622	0.48	1		Gpx4	0.0172193	-0.849251	0.157	0.395	1		Pole4	0.00255508	-0.668227	0.039	0.152	1		Ophn1	1.71373e-06	-0.293786	0.056	0.131	0.0290853		Kmt2c	0.000632556	0.491724	0.137	0.023	1
	Hadhb	0.00311113	-0.34046	0.09	0.161	1		Gm9844	2.4123e-06	-0.282779	0.227	0.331	0.0409415		Dner	0.000114297	-0.615556	0.133	0.263	1		Rps23	0.0174477	0.61831	0.706	0.711	1		Xbp1	0.00281687	-0.600202	0.016	0.104	1		Irf8	2.20606e-06	-0.303672	0.158	0.27	0.0374412		Luc7l2	0.000684584	0.692314	0.274	0.115	1
	Hnrnpr	0.00314696	-0.318572	0.064	0.124	1		Cops6	2.45075e-06	-0.266118	0.09	0.166	0.0415942		H2-D1	0.000121422	-0.420043	0.068	0.187	1		Rps29	0.0177998	0.428869	0.882	0.895	1		Arl6ip5	0.00283221	-0.571964	0.055	0.176	1		Arpc4	3.62492e-06	-0.266415	0.16	0.27	0.0615221		Enc1	0.000746326	0.491486	0.103	0.008	1
	Cd27	0.00319846	0.589119	0.184	0.115	1		Psmc4	2.52051e-06	-0.256858	0.058	0.124	0.042778		Marcksl1	0.000126846	-0.504805	0.155	0.304	1		Alas2	0.0180681	-0.547766	0.275	0.5	1		Oaz1	0.00284048	-0.292995	0.391	0.64	1		Hcls1	3.76982e-06	-0.375594	0.045	0.109	0.0639813		Lhx9	0.000769621	0.662151	0.116	0.015	1
	Plce1	0.00325526	-0.28383	0.05	0.106	1		Per3	2.62799e-06	-0.268471	0.091	0.167	0.0446023		Kbtbd11	0.000127839	0.534825	0.349	0.193	1		Bmp2k	0.018553	1.39681	0.137	0	1		Sp100	0.0028558	-0.625841	0.016	0.104	1		Ppfia4	3.90701e-06	-0.264006	0.075	0.154	0.0663098		2310035C23Rik	0.000771099	0.428871	0.178	0.046	1
	Bsg	0.00335759	-0.281345	0.385	0.521	1		Gbp7	2.747e-06	-0.298281	0.073	0.143	0.0466221		S100a6	0.000128758	0.537855	0.388	0.228	1		Ptp4a2	0.018553	0.977218	0.137	0	1		Tmbim6	0.00301735	-0.3088	0.156	0.344	1		Gna15	6.68962e-06	-0.339776	0.056	0.124	0.113536		mt-Co1	0.000975327	-0.368447	0.993	1	1
	Sdc2	0.00385275	-0.277856	0.07	0.133	1		Mpzl1	3.81101e-06	-0.318041	0.112	0.192	0.0646805		Trp53bp2	0.000131162	-0.50367	0.281	0.439	1		Jag1	0.018553	0.862723	0.137	0	1		Ndufc2	0.00314472	-0.432353	0.125	0.288	1		Lamtor1	9.3755e-06	-0.276903	0.05	0.116	0.159121		Akap6	0.00104628	0.488641	0.116	0.015	1
	Msmo1	0.00391121	-0.315579	0.269	0.37	1		Smpdl3a	3.85414e-06	-0.27579	0.072	0.142	0.0654125		Zfp36l1	0.000151522	0.414555	0.647	0.526	1		0610012G03Rik	0.018553	-0.56969	0.02	0.158	1		Arpc1b	0.00315435	-0.319237	0.266	0.472	1		Ran	9.99132e-06	-0.293706	0.063	0.133	0.169573		Rps12	0.00106212	0.448827	0.212	0.069	1
	Ptms	0.00414265	-0.29711	0.096	0.167	1		Il10rb	4.09624e-06	-0.261166	0.114	0.198	0.0695214		Tm4sf1	0.00015401	0.284703	0.773	0.667	1		Eif4ebp1	0.018553	-0.632712	0.02	0.158	1		G3bp1	0.00324153	-0.434164	0.023	0.12	1		Lman2l	1.07383e-05	-0.34637	0.045	0.106	0.18225		Srsf2	0.00108051	0.536859	0.253	0.099	1
	Crip1	0.00440849	-0.273762	0.158	0.242	1		Vamp5	5.13982e-06	-0.252921	0.134	0.221	0.087233		Wls	0.000158743	-0.503638	0.173	0.327	1		Gpi1	0.0190175	-0.348093	0	0.105	1		Rpl3	0.00335014	-0.314461	0.602	0.792	1		Lcp1	1.16369e-05	-0.295567	0.161	0.262	0.197502		Ctsd	0.00114012	-0.454161	0.37	0.565	1
	Rab14	0.00451217	-0.308453	0.052	0.106	1		Edn3	5.58921e-06	-0.254938	0.048	0.106	0.0948601		Hspa5	0.000174882	-0.442349	0.259	0.427	1		Idh3a	0.0190175	-0.350274	0	0.105	1		Pglyrp1	0.00340853	-0.617184	0.016	0.104	1		Rps2	1.29458e-05	-0.260254	0.242	0.356	0.219717		Spock2	0.00115148	-0.345782	0.5	0.687	1
	Vcl	0.0045272	0.449768	0.106	0.052	1		Timp3	6.59903e-06	0.432407	0.531	0.48	0.111999		Tpm4	0.000196575	-0.44211	0.09	0.216	1		Derl2	0.0190175	-0.440522	0	0.105	1		Rpl27-ps3	0.00348053	-0.251588	0.383	0.632	1		Ccl12	1.36563e-05	-0.504911	0.065	0.132	0.231775		Klhl9	0.00122761	0.611658	0.178	0.053	1
	Haghl	0.0045883	-0.254847	0.058	0.115	1		Sub1	1.38814e-05	0.281536	0.565	0.534	0.235595		Slc14a1	0.00020981	-0.400387	0.036	0.129	1		Eftud2	0.0190175	-0.475823	0	0.105	1		Crip1	0.00348906	-0.30902	0.453	0.688	1		Emc7	1.41147e-05	-0.250519	0.065	0.135	0.239556		Elavl2	0.00125239	0.700884	0.295	0.137	1
	Srsf2	0.00531086	-0.319023	0.15	0.227	1		Akap9	1.43477e-05	-0.256977	0.058	0.117	0.243509		Mb	0.000213475	-0.447859	0.061	0.17	1		Top2b	0.0190175	-0.485805	0	0.105	1		mt-Atp6	0.00381753	0.311358	0.984	1	1		Mt1	1.56499e-05	0.396542	0.396	0.335	0.265609		Hap1	0.00130432	0.550077	0.233	0.092	1
	Tagln3	0.00568295	-0.339655	0.058	0.112	1		Eif4h	1.43704e-05	-0.255062	0.054	0.111	0.243895		Gng5	0.000215304	0.260835	0.863	0.825	1		Dcaf8	0.0190175	-0.543885	0	0.105	1		Arpc3	0.00400068	-0.31383	0.188	0.368	1		Psma1	2.01031e-05	-0.3291	0.073	0.144	0.34119		Dnmt3a	0.00131558	0.601577	0.151	0.038	1
	Id2	0.0056931	0.262681	0.289	0.215	1		Max	1.50253e-05	-0.284942	0.09	0.158	0.255009		Ccdc191	0.000219775	0.529584	0.252	0.117	1		Golm1	0.0190175	-0.548996	0	0.105	1		Lamtor1	0.00410045	-0.554153	0.039	0.144	1		Hsp90aa1	2.07914e-05	-0.357688	0.092	0.168	0.352871		Ache	0.00133132	-0.505872	0.253	0.443	1
	Dmd	0.00600418	-0.269242	0.06	0.115	1		Mt3	2.05582e-05	0.432894	0.108	0.056	0.348913		Cdhr4	0.000228911	0.511429	0.424	0.251	1		Prcp	0.0190175	-0.603476	0	0.105	1		H13	0.00429636	-0.540548	0.031	0.128	1		Pros1	2.42135e-05	-0.276971	0.083	0.158	0.410952		Jtb	0.00134473	-0.422757	0.027	0.13	1
	H2-D1	0.00604492	-0.272103	0.058	0.112	1		Dnm3	2.06755e-05	-0.289087	0.14	0.218	0.350904		Cebpb	0.000249307	0.492053	0.378	0.216	1		Irf8	0.0190175	-0.612807	0	0.105	1		Gabarapl2	0.00432021	-0.412864	0.07	0.2	1		Ube2k	3.26938e-05	-0.277646	0.046	0.104	0.55488		Dopey1	0.00138438	0.611384	0.11	0.015	1
	Pbxip1	0.00656185	-0.289408	0.108	0.179	1		Leprot	3.60029e-05	-0.254549	0.076	0.137	0.61104		Mid1ip1	0.00025341	-0.473007	0.216	0.368	1		Adss	0.0190175	-0.618186	0	0.105	1		Spcs2	0.0043652	-0.393489	0.133	0.288	1		Ppcdc	3.6006e-05	-0.282184	0.055	0.117	0.611094		Srsf1	0.00143071	0.728281	0.219	0.084	1
	Ap2s1	0.00675451	-0.258354	0.052	0.103	1		9430020K01Rik	3.85589e-05	0.348139	0.464	0.416	0.654422		Dynlrb2	0.000254913	0.287045	0.888	0.807	1		Dapk3	0.0190175	-0.656139	0	0.105	1		Cyb5a	0.00453579	-0.262873	0.109	0.264	1		Actr3	4.01198e-05	-0.334256	0.062	0.124	0.680913		Dhx36	0.00149928	0.560302	0.164	0.046	1
	Cnbp	0.00699637	-0.277845	0.092	0.155	1		Ssbp4	3.86463e-05	-0.289757	0.057	0.111	0.655906		Sec61b	0.000261273	-0.398948	0.381	0.556	1		Rab10	0.0190175	-0.657677	0	0.105	1		Fis1	0.00457975	-0.517024	0.086	0.216	1		Btg2	4.10496e-05	-0.359623	0.094	0.166	0.696694		Hnrnpu	0.00157502	0.483404	0.24	0.099	1
	Pnpla7	0.00788606	0.329617	0.124	0.067	1		S1pr1	5.09653e-05	0.398623	0.405	0.356	0.864984		Cetn4	0.000332307	0.375044	0.59	0.444	1		Tsc22d4	0.0190175	-0.660664	0	0.105	1		Ywhaq	0.00483964	-0.352053	0.102	0.248	1		Cd74	4.50446e-05	-0.516308	0.056	0.116	0.764498		Wsb1	0.00157613	0.677358	0.178	0.053	1
	Acp1	0.00873154	-0.285047	0.06	0.112	1		Cgnl1	5.2005e-05	-0.28482	0.062	0.116	0.882628		Tubb4b	0.000345886	0.29675	0.77	0.637	1		Emp3	0.0190175	-0.725766	0	0.105	1		Ndufs7	0.00503553	-0.47569	0.102	0.24	1		Ramp1	5.49923e-05	-0.270051	0.055	0.114	0.933329		Zfp322a	0.00166003	0.46617	0.11	0.015	1
	BC005561	0.00883997	-0.301388	0.064	0.118	1		Psma5	5.97395e-05	-0.266522	0.083	0.145	1		Dnajb6	0.000350522	0.369634	0.543	0.409	1		Rgs2	0.0190175	-0.81691	0	0.105	1		Alg5	0.00510314	-0.524182	0.031	0.128	1		Git2	6.79213e-05	-0.275615	0.078	0.145	1		Uchl1	0.00166405	0.482335	0.288	0.13	1
	Pgm2	0.00937419	0.37016	0.228	0.164	1		Sdha	6.28706e-05	-0.260491	0.058	0.111	1		Cd24a	0.000402281	0.401441	0.601	0.48	1		Rps8	0.0192862	0.741255	0.529	0.342	1		Mff	0.00512024	-0.534655	0.023	0.112	1		Itpripl1	6.88353e-05	-0.324712	0.068	0.13	1		Hnrnpa2b1	0.00172544	0.528027	0.363	0.198	1
	Wsb1	0.0122101	0.387844	0.158	0.1	1		Cdkn1a	8.53675e-05	0.391927	0.218	0.157	1		Rps18	0.000443519	-0.25836	0.658	0.754	1		Oaz2	0.0194588	-0.416276	0.02	0.158	1		Sap18	0.00528011	-0.453905	0.07	0.192	1		Ubl3	7.23992e-05	-0.313919	0.065	0.126	1		RP23-407N2.2	0.00193409	0.592086	0.151	0.038	1
	Mdh2	0.0124942	-0.27094	0.076	0.13	1		Ifnar1	9.72671e-05	-0.265429	0.058	0.109	1		2700029M09Rik	0.000521532	-0.376112	0.047	0.14	1		4933434E20Rik	0.0194588	-0.477845	0.02	0.158	1		Atp6v0e	0.00539407	-0.413757	0.258	0.44	1		Fgd2	8.93485e-05	-0.288823	0.079	0.146	1		Kcna6	0.00193847	-0.868349	0.041	0.145	1
	Itgb8	0.0136807	0.440217	0.206	0.148	1		Psmc2	0.000105059	-0.260138	0.056	0.106	1		Rgcc	0.000531919	-0.496491	0.245	0.38	1		Dbp	0.020002	-0.595695	0.059	0.237	1		Actg1	0.00552232	-0.417465	0.219	0.384	1		Rab11a	9.03685e-05	-0.291557	0.099	0.171	1		Unc5c	0.00204481	0.582279	0.137	0.031	1
	Rhob	0.0143589	0.377409	0.198	0.136	1		B4galt4	0.000513754	-0.252214	0.077	0.127	1		Pcp4l1	0.000601525	-0.377278	0.612	0.702	1		Psmc5	0.0204029	-0.385779	0.02	0.158	1		Cd52	0.00554393	-0.366542	0.461	0.64	1		Atp1a2	9.59572e-05	0.44578	0.131	0.076	1		AI314180	0.00204533	0.651293	0.144	0.038	1
	Pcbp2	0.0167076	0.502387	0.13	0.082	1		Atp1a2	0.00174653	0.370879	0.206	0.158	1		Atp1a1	0.0006062	-0.348271	0.371	0.556	1		Luc7l2	0.0207591	-0.452311	0.059	0.237	1		Psmd7	0.00565062	-0.434013	0.031	0.128	1		Arsb	0.000181455	-0.270082	0.055	0.108	1		Krit1	0.00220354	0.579905	0.178	0.061	1
	Btbd17	0.0169491	-0.275273	0.19	0.261	1		Gkn3	0.00185745	-0.506528	0.087	0.134	1		Rnaset2b	0.000665	-0.344137	0.054	0.146	1		Arf6	0.021541	-0.702386	0.059	0.237	1		Mpc2	0.00567433	-0.56176	0.047	0.152	1		Nxf1	0.000340678	-0.289569	0.053	0.103	1		Zcchc7	0.00225022	0.614634	0.116	0.023	1
	Ppib	0.0171874	-0.268807	0.182	0.255	1		Rgs5	0.00250074	0.429727	0.268	0.219	1		Ppm1k	0.000681218	0.432469	0.122	0.029	1		Cd59a	0.0223731	0.74467	0.235	0.053	1		Itpripl1	0.00571461	-0.407899	0.031	0.128	1		Cebpb	0.000367213	0.342353	0.37	0.324	1		Tra2a	0.00226131	0.474521	0.205	0.076	1
	5031439G07Rik	0.0173902	0.378616	0.263	0.206	1		Eif2s2	0.00256488	0.280137	0.377	0.345	1		1810010H24Rik	0.000693645	0.544992	0.165	0.058	1		Gm10116	0.0229223	-0.459181	0.412	0.711	1		Hspe1	0.00588409	-0.409514	0.117	0.264	1		Picalm	0.000986241	0.270588	0.391	0.353	1		Rab11a	0.00230612	0.423779	0.185	0.061	1
	Htra1	0.0179519	0.329967	0.373	0.318	1		Pabpc1	0.00343312	0.359168	0.265	0.228	1		Rabgap1l	0.000697855	0.451538	0.101	0.018	1		Ndufa5	0.023154	-0.55838	0.078	0.263	1		Psenen	0.00595732	-0.531213	0.18	0.336	1		Pabpc1	0.0012459	0.369712	0.325	0.284	1		Bsg	0.00234157	-0.282263	0.712	0.824	1
	Atp13a4	0.0185066	-0.263969	0.062	0.109	1		Exosc2	0.00488025	0.372577	0.164	0.126	1		Wasf3	0.00072188	-0.478491	0.04	0.123	1		1810037I17Rik	0.0234693	0.991348	0.412	0.211	1		Lyz1	0.0059745	-0.456233	0.188	0.36	1		Pnkd	0.0019533	-0.263786	0.058	0.101	1		Oxct1	0.0023734	0.624223	0.144	0.038	1
	Vps8	0.019724	0.451797	0.134	0.085	1		Klhl2	0.00755196	0.251505	0.114	0.079	1		Scg5	0.000751108	-0.505255	0.101	0.211	1		Spcs2	0.0239584	-0.49511	0.078	0.263	1		Psmb5	0.00632928	-0.523229	0.039	0.136	1		Hba-a2	0.00243643	-0.292663	0.237	0.326	1		Nfat5	0.00250066	0.558538	0.13	0.031	1
	Adgrb3	0.0198427	-0.34284	0.074	0.121	1		Higd1b	0.0107873	0.317412	0.141	0.105	1		Pcdh10	0.000751762	0.377133	0.101	0.018	1		Prdx2	0.0243266	-0.734545	0.118	0.316	1		Skap2	0.00650428	-0.506947	0.07	0.184	1		Skil	0.00683519	0.365387	0.243	0.207	1		Snx27	0.00255306	0.589439	0.13	0.031	1
	Pabpc1	0.0223305	0.33547	0.152	0.1	1		Vps8	0.01153	0.351301	0.118	0.086	1		Erdr1	0.000761114	-0.363188	0.029	0.105	1		Paqr5	0.0245618	0.86678	0.216	0.053	1		Stard3nl	0.00666907	-0.411585	0.047	0.152	1		Crybb1	0.00698209	0.318747	0.247	0.209	1		Ccnt2	0.00255532	0.654343	0.205	0.076	1
	Tsc22d3	0.0231525	0.348466	0.443	0.421	1		Arap2	0.0123757	0.291348	0.106	0.075	1		Pid1	0.000790716	-0.384784	0.036	0.117	1		Card19	0.0253978	-0.727448	0.039	0.184	1		H2-T23	0.00670154	-0.407032	0.094	0.224	1		Dstn	0.0545579	0.346227	0.223	0.206	1		Clk4	0.00262818	0.614795	0.116	0.023	1
	Canx	0.0253717	0.409674	0.214	0.164	1		Prr13	0.0149153	0.359238	0.106	0.077	1		Cisd1	0.0008186	-0.436281	0.144	0.263	1		Eno1	0.0253978	-0.759074	0.039	0.184	1		Ssb	0.00687215	-0.341774	0.047	0.152	1		Dbi	0.11029	0.27149	0.292	0.291	1		Ergic3	0.00266625	-0.850412	0.13	0.26	1
	Kmt2c	0.0266101	-0.264534	0.078	0.124	1		Cp	0.0172973	0.253643	0.197	0.161	1		Folr1	0.000859622	-0.3219	0.108	0.228	1		Psmb5	0.0253978	-0.838713	0.039	0.184	1		Bmyc	0.00693876	-0.646464	0.055	0.16	1		Nsa2	0.115817	0.291236	0.118	0.099	1		Psd	0.00272257	0.449115	0.103	0.015	1
	Rps29	0.0305544	0.263423	0.549	0.521	1		Tmem252	0.0184692	0.341742	0.109	0.08	1		Ppp1cb	0.000866682	0.452755	0.486	0.345	1		Cdc42	0.0262546	-0.349333	0.118	0.342	1		Cmtm6	0.00711231	-0.488288	0.039	0.136	1		mt-Nd3	0.130989	0.253316	0.154	0.134	1		Cstf2	0.0027226	0.477707	0.103	0.015	1
	Cd38	0.0331745	0.378008	0.162	0.115	1		2010-09-01	0.0216814	0.297422	0.115	0.086	1		1190007I07Rik	0.000959771	-0.359996	0.054	0.146	1		Uqcr10	0.0263961	0.562828	0.353	0.132	1		Luc7l3	0.00765483	-0.447601	0.039	0.136	1		Arpp19	0.136117	0.27719	0.273	0.265	1		Dhcr24	0.00279903	-0.680497	0.089	0.214	1
	Mfsd2a	0.0335597	0.283108	0.23	0.179	1		Wbp5	0.0242644	0.292879	0.286	0.257	1		Tbcel	0.000974919	0.336153	0.237	0.111	1		Rap1b	0.0265465	-0.626149	0.157	0.368	1		Wfdc17	0.00766326	-0.640879	0.305	0.488	1		mt-Nd4l	0.149299	0.332507	0.153	0.136	1		Thra	0.00280446	0.434185	0.322	0.168	1
	Rrbp1	0.0350903	-0.252499	0.118	0.173	1		Ucp2	0.0278722	0.287996	0.228	0.199	1		Kcnj16	0.00104763	0.380886	0.155	0.053	1		Rpl39	0.0265738	0.252197	0.588	0.368	1		Hcst	0.00771598	-0.653636	0.109	0.232	1		Ddx3x	0.163706	0.284387	0.105	0.089	1		Foxp2	0.00290994	0.505643	0.158	0.046	1
	Chpt1	0.0359311	-0.256949	0.19	0.258	1		Ier3ip1	0.0311888	0.288563	0.249	0.223	1		Nfic	0.00106495	-0.497698	0.058	0.146	1		Rps3	0.0272993	0.810371	0.451	0.237	1		Atp5f1	0.00791087	-0.361789	0.094	0.224	1		Abcf1	0.165733	0.297269	0.104	0.086	1		Taok1	0.00297126	0.467959	0.226	0.092	1
	Abhd14b	0.0377791	-0.321532	0.066	0.106	1		Ndufa4l2	0.0377542	0.310154	0.105	0.08	1		Itih3	0.00107657	0.370748	0.108	0.023	1		Nfkbia	0.0273046	1.42443	0.373	0.211	1		Khdrbs1	0.00833985	-0.46737	0.031	0.12	1		Notch2	0.195345	0.279768	0.194	0.182	1		Hnrnph1	0.0030287	0.349868	0.212	0.084	1
	Kcnt1	0.0381337	0.283103	0.13	0.085	1		Cald1	0.0563778	0.294007	0.177	0.152	1		Deb1	0.00108143	0.383701	0.23	0.111	1		Arpc2	0.0278694	0.893943	0.255	0.079	1		Idh2	0.0086615	-0.593821	0.023	0.104	1		Ivns1abp	0.261649	0.262354	0.216	0.215	1		Ctxn1	0.00305816	0.423441	0.144	0.038	1
	Mrpl41	0.0388196	0.368737	0.142	0.097	1		Drap1	0.0574571	0.26315	0.137	0.112	1		Yipf4	0.00110752	0.427582	0.245	0.123	1		Pdia3	0.0286886	-0.686535	0.039	0.184	1		Ccnd2	0.00894487	-0.567186	0.062	0.168	1		Pet100	0.31605	0.293003	0.145	0.137	1		Slc25a36	0.00311766	0.40994	0.144	0.038	1
	Pola2	0.0409484	0.43669	0.22	0.182	1		Chmp3	0.0587657	0.276525	0.246	0.224	1		Lrriq1	0.00110962	-0.375243	0.147	0.275	1		Gm10269	0.0287622	1.05608	0.255	0.079	1		Serf2	0.00911641	-0.26677	0.586	0.752	1		Clasp2	0.496006	0.261728	0.122	0.118	1		Nap1l5	0.0031957	0.514871	0.445	0.29	1
	Ost4	0.0495313	0.292739	0.156	0.112	1		Ctla2a	0.0750357	0.283269	0.343	0.334	1		Hnrnpa2b1	0.00111824	0.30325	0.59	0.444	1		Ube2d2a	0.0288223	0.801268	0.176	0.026	1		Uqcc2	0.00931458	-0.392549	0.086	0.208	1									Stmn2	0.00332095	0.421452	0.356	0.191	1
	Gabarap	0.0502419	0.358323	0.176	0.133	1		Mgp	0.102524	0.396433	0.21	0.187	1		Mmadhc	0.00114735	-0.281236	0.047	0.135	1		Unc50	0.0298643	-0.482209	0.039	0.184	1		Coro1a	0.00942906	-0.379437	0.086	0.208	1									2010107G23Rik	0.00332164	0.530206	0.137	0.038	1
	Sec62	0.0522984	0.258628	0.305	0.258	1		Ptgds	0.102533	0.443481	0.171	0.154	1		Cry1	0.00115689	-0.270002	0.043	0.129	1		Ifi27	0.0299477	0.595241	0.176	0.026	1		Tspan3	0.00987062	-0.472512	0.023	0.104	1									Crebbp	0.00334061	0.384852	0.116	0.023	1
	Exosc2	0.0545781	0.306694	0.112	0.073	1		Dstn	0.10677	0.259606	0.34	0.335	1		Dnajc7	0.00121513	0.419203	0.435	0.287	1		Sgms1	0.030135	0.871334	0.451	0.289	1		Tmem258	0.00994849	-0.351631	0.242	0.416	1									Snhg9	0.00335024	0.586793	0.219	0.092	1
	Spon1	0.069152	0.282649	0.184	0.142	1		Ckb	0.112385	0.292132	0.15	0.131	1		Luzp2	0.00122079	-0.489749	0.043	0.123	1		Rbm15	0.0303209	1.05366	0.118	0	1		Rbm8a	0.0101784	-0.426148	0.078	0.192	1									Sdhc	0.0033987	0.380938	0.144	0.038	1
	Hist1h2bc	0.0729365	0.286492	0.22	0.179	1		Jag1	0.1558	0.298491	0.144	0.13	1		Chek2	0.00125783	0.512505	0.381	0.251	1		Tef	0.0303209	0.931362	0.118	0	1		Ube2d3	0.0101847	-0.345681	0.156	0.304	1									Vcp	0.00340896	0.516243	0.233	0.099	1
	Cbs	0.0778617	0.322395	0.12	0.085	1		Wtap	0.177735	0.256589	0.204	0.188	1		Igfbp2	0.00127567	-0.277135	0.115	0.234	1		Lsm5	0.0303209	0.903557	0.118	0	1		Psma1	0.0102527	-0.45869	0.047	0.144	1									Dnajc6	0.00342075	0.503845	0.185	0.069	1
	Atp6v0e	0.0863632	0.26105	0.311	0.273	1		Edn1	0.310817	0.285436	0.142	0.13	1		Akr1a1	0.0013331	-0.450062	0.065	0.158	1		Rock1	0.0303209	0.856628	0.118	0	1		Med28	0.0104399	-0.529002	0.125	0.248	1									Hnrnpr	0.00345359	0.571383	0.219	0.092	1
	Hsd17b11	0.099902	0.401762	0.116	0.085	1		Mcf2l	0.337285	0.261441	0.121	0.111	1		Nap1l5	0.0014332	-0.417236	0.173	0.292	1		Ddc	0.0303209	0.685843	0.118	0	1		Ranbp1	0.0105778	-0.380479	0.117	0.248	1									Zbtb7a	0.00349578	0.689365	0.219	0.099	1
	Dync1i2	0.100516	0.317711	0.202	0.167	1		Fxyd5	0.459433	0.252443	0.231	0.231	1		Atp6v1c1	0.00143496	-0.370937	0.05	0.135	1		Itgb1	0.0303209	0.66838	0.118	0	1		Emc6	0.0105916	-0.412107	0.023	0.104	1									Cx3cl1	0.00352014	-0.516944	0.281	0.45	1
	Ptch1	0.101616	0.255437	0.287	0.248	1		Cdkn1b	0.59247	0.250422	0.122	0.119	1		Rnps1	0.00143585	-0.449522	0.058	0.146	1		Palm	0.0303209	0.633085	0.118	0	1		Hexb	0.0109195	-0.334973	0.242	0.424	1									Cdk5r1	0.0035586	0.663437	0.226	0.099	1
	Rps21	0.114317	0.292313	0.218	0.185	1		Apod	0.789163	0.252274	0.112	0.111	1		Acly	0.00144155	-0.4704	0.054	0.14	1		Psmd1	0.0303209	0.581128	0.118	0	1		Hmha1	0.0118293	-0.558418	0.141	0.264	1									Srsf10	0.00384075	0.560075	0.137	0.038	1
	Id4	0.116051	0.367949	0.192	0.164	1									Meig1	0.00157098	0.264139	0.73	0.608	1		Fam220a	0.0306219	-0.252339	0.098	0.289	1		Timm10b	0.012061	-0.35502	0.117	0.248	1									Cep170	0.00415687	0.558146	0.123	0.031	1
	Alcam	0.118873	0.251579	0.124	0.091	1									Dnah2	0.0016075	-0.312307	0.05	0.135	1		Klf2	0.0316644	-0.578859	0.373	0.632	1		Gm11273	0.0121709	-0.379303	0.07	0.176	1									Dzip3	0.0041878	0.372384	0.178	0.061	1
	Fut9	0.120582	0.283724	0.234	0.2	1									Hspa8	0.00160957	-0.328752	0.673	0.76	1		Iscu	0.0337276	-0.28537	0.157	0.395	1		Lair1	0.0123022	-0.694579	0.047	0.136	1									Chchd10	0.00419326	0.563918	0.356	0.206	1
	Sox2	0.126418	0.303412	0.128	0.097	1									Apex1	0.00164206	-0.431706	0.032	0.105	1		Thap3	0.034977	-0.691658	0.02	0.132	1		H2-DMa	0.0123118	-0.357834	0.227	0.392	1									Fam19a1	0.00419914	0.516515	0.123	0.031	1
	Plcd4	0.127398	0.275844	0.102	0.073	1									Cmtm8	0.0016962	-0.299571	0.05	0.135	1		Gm10076	0.0350047	0.361365	0.902	0.868	1		Med30	0.0129544	-0.424435	0.031	0.112	1									Rps27rt	0.00424511	0.463767	0.404	0.229	1
	Kcnj16	0.130292	0.293714	0.114	0.085	1									Exosc1	0.00170439	-0.273852	0.032	0.105	1		Tomm7	0.0357102	-0.462087	0.216	0.447	1		Rbm39	0.0130851	-0.34143	0.273	0.44	1									Klf7	0.00431263	0.508493	0.11	0.023	1
	Pcdh10	0.160148	0.317539	0.15	0.121	1									Dtna	0.00172766	0.364736	0.158	0.058	1		Arhgap5	0.0360481	-0.558	0.059	0.211	1		H2-Aa	0.0130927	-0.526418	0.43	0.528	1									Tnik	0.00432828	0.486281	0.123	0.031	1
	Pmm1	0.176521	0.262495	0.19	0.161	1									Gpm6b	0.00173975	0.285891	0.482	0.333	1		Bad	0.0360481	-0.626177	0.059	0.211	1		Ormdl2	0.0132377	-0.523049	0.031	0.112	1									Gm42418	0.00433325	-0.296249	0.308	0.527	1
	Mtg2	0.183755	0.309148	0.116	0.091	1									Psph	0.00174564	0.328944	0.281	0.158	1		Nsmce4a	0.0366589	-0.680734	0.02	0.132	1		Snrpd2	0.0135105	-0.409807	0.141	0.28	1									Elavl4	0.00435126	0.571188	0.247	0.115	1
	Hspa5	0.203234	0.3023	0.124	0.1	1									Sepp1	0.00177007	0.528764	0.309	0.199	1		Hbb-bs	0.0369716	-0.280925	1	1	1		Mrps14	0.0136388	-0.368798	0.086	0.2	1									Dync1i2	0.00443682	0.548154	0.226	0.099	1
	Rps17	0.20787	0.28476	0.188	0.164	1									Hipk1	0.00178799	0.379213	0.576	0.474	1		Slc16a4	0.0384093	-0.473458	0.02	0.132	1		Nptn	0.0136929	-0.289567	0.086	0.2	1									9330159F19Rik	0.00444384	0.49498	0.158	0.053	1
	Gabbr1	0.24814	0.328866	0.178	0.158	1									C330006A16Rik	0.0017999	-0.307792	0.043	0.123	1		Gltscr2	0.0384093	-0.63967	0.02	0.132	1		Ddrgk1	0.014138	-0.327845	0.055	0.152	1									B2m	0.00450251	-0.593085	0.137	0.275	1
	Rpl17	0.308822	0.252348	0.178	0.161	1									Ctsb	0.00181003	-0.404299	0.169	0.287	1		Mien1	0.0384093	-0.827663	0.02	0.132	1		Coro1b	0.0142729	-0.306251	0.031	0.112	1									Sphkap	0.00455155	0.453884	0.123	0.031	1
	Tma7	0.317597	0.284525	0.13	0.112	1									Pvalb	0.0019012	0.42189	0.255	0.135	1		Cd52	0.0384093	-1.61625	0.02	0.132	1		Lat2	0.0143096	-0.347177	0.039	0.128	1									Itm2b	0.00455452	-0.307669	0.616	0.725	1
	Cpq	0.359063	0.260755	0.11	0.094	1									Nrxn3	0.00193244	0.258323	0.129	0.041	1		Tbca	0.0388133	0.269291	0.294	0.105	1		Supt4a	0.0143294	-0.484745	0.133	0.256	1									Snap91	0.00459145	0.462051	0.212	0.092	1
	Rpn2	0.366866	0.296958	0.144	0.13	1									Rps2	0.0019798	-0.294331	0.396	0.532	1		Hspa8	0.038839	-0.299905	0.294	0.526	1		Ptpre	0.0146394	-0.386844	0.086	0.2	1									Mapk8ip3	0.00465912	0.540628	0.192	0.076	1
	Itpkb	0.372602	0.26283	0.12	0.103	1									Hba-a2	0.00209926	-0.272228	0.424	0.567	1		Ddx3y	0.0393113	1.0691	0.157	0.026	1		Mrpl14	0.0147782	-0.492375	0.07	0.168	1									Zcchc18	0.00476939	0.364692	0.356	0.191	1
	H2afv	0.389534	0.282397	0.13	0.115	1									Ifit3b	0.00217503	0.413293	0.108	0.029	1		Actn4	0.0393113	1.00448	0.157	0.026	1		Trem2	0.0150381	-0.412349	0.133	0.256	1									Ndufb9	0.00479005	0.394874	0.26	0.122	1
	Crip2	0.392498	0.308229	0.132	0.118	1									Fxr1	0.00219048	0.414663	0.201	0.094	1		Ppp2r2d	0.0393113	0.947842	0.157	0.026	1		Ostc	0.0152165	-0.32705	0.031	0.112	1									Slc32a1	0.0050607	-0.532412	0.116	0.244	1
	Tcf4	0.394727	0.285209	0.222	0.212	1									Nat14	0.00226708	-0.452099	0.068	0.158	1		Eef1d	0.0393113	0.919029	0.157	0.026	1		Stx4a	0.015379	-0.374776	0.031	0.112	1									Lin7c	0.00511847	0.292417	0.11	0.023	1
	Cnp	0.484853	0.265524	0.102	0.091	1									B2m	0.00239334	-0.385732	0.187	0.31	1		Eef1b2	0.0393113	0.852019	0.157	0.026	1		Fcgr3	0.0160487	-0.34931	0.18	0.328	1									Mef2c	0.00522017	0.532319	0.171	0.061	1
	Tomm7	0.515795	0.28531	0.156	0.152	1									Mrpl17	0.00241278	-0.380772	0.18	0.304	1		Ndufs4	0.0402302	-0.542812	0.02	0.132	1		Mat2b	0.0161403	-0.383345	0.062	0.16	1									Cadm2	0.00527638	-0.475807	0.274	0.412	1
															Elmod1	0.00256149	0.390235	0.356	0.222	1		Pdxk	0.0402302	-0.54311	0.02	0.132	1		Smdt1	0.0163983	-0.316865	0.18	0.328	1									Gnaq	0.00531586	0.37097	0.219	0.092	1
															Tapbpl	0.00256918	-0.363897	0.219	0.339	1		Glrx5	0.0402302	-0.59976	0.02	0.132	1		Prmt1	0.0166344	-0.36702	0.062	0.16	1									C1galt1c1	0.00534232	-0.602194	0.034	0.122	1
															Gmpr	0.00267281	0.446095	0.115	0.035	1		Selm	0.0408489	0.77069	0.157	0.026	1		Tnfaip8	0.0168647	-0.49258	0.047	0.136	1									Auts2	0.0054233	0.374636	0.158	0.053	1
															Mns1	0.00271765	0.371607	0.396	0.269	1		Malat1	0.0408938	0.446427	1	0.974	1		Rplp0	0.0170558	-0.279737	0.523	0.728	1									Tia1	0.00551229	0.366534	0.185	0.069	1
															Reep5	0.00276693	0.412313	0.403	0.287	1		Rpl31	0.0412979	0.685572	0.471	0.316	1		2610001J05Rik	0.0172643	-0.367273	0.047	0.136	1									Rmst	0.00565083	0.520567	0.144	0.046	1
															Aldoa	0.00285508	-0.332679	0.41	0.556	1		Myl6	0.0414336	0.265322	0.706	0.526	1		Slc25a5	0.0174849	-0.364555	0.211	0.36	1									Crebrf	0.00565083	0.448934	0.144	0.046	1
															Aurkaip1	0.00285989	-0.338092	0.165	0.287	1		Ube2e3	0.0421238	-0.380084	0.02	0.132	1		Rcan2	0.0176722	-0.31069	0.047	0.136	1									Rps12-ps3	0.00571892	0.317173	0.123	0.031	1
															Srebf1	0.00286645	-0.300108	0.133	0.246	1		Eif5a	0.0421238	-0.407834	0.02	0.132	1		Mrps36	0.0181083	-0.455053	0.039	0.12	1									1810037I17Rik	0.00582778	0.522295	0.233	0.107	1
															Zfp24	0.00293108	-0.2918	0.061	0.146	1		Vamp4	0.0421238	-0.575867	0.02	0.132	1		Gm10094	0.0188388	-0.388687	0.039	0.12	1									Ndufa5	0.0058753	0.350124	0.356	0.198	1
															Got1l1	0.00296934	0.533912	0.255	0.146	1		Gm10094	0.0421238	-0.580729	0.02	0.132	1		Fam96a	0.0189643	-0.477974	0.055	0.144	1									Whsc1l1	0.00596635	0.66221	0.116	0.031	1
															Crocc	0.00309796	-0.399625	0.101	0.199	1		Ptges3	0.0434946	1.02679	0.196	0.053	1		Eif5a	0.0193344	-0.298501	0.156	0.288	1									Tnrc6a	0.0059738	0.642299	0.185	0.076	1
															Nadk2	0.00316453	0.445685	0.205	0.105	1		Kat6a	0.0440923	-0.348601	0.02	0.132	1		Cited2	0.0195635	0.879833	0.141	0.056	1									Tnpo2	0.00611102	0.410621	0.158	0.053	1
															Ntrk2	0.00322721	0.345367	0.561	0.439	1		Rpl3	0.0452644	0.728074	0.49	0.342	1		Psmd4	0.019595	-0.374441	0.039	0.12	1									Runx1t1	0.00623409	0.382429	0.226	0.099	1
															Spred1	0.00336204	0.407974	0.122	0.041	1		Lyz2	0.0465172	-1.502	0.098	0.263	1		Rac2	0.0197949	-0.29698	0.141	0.272	1									Aplp2	0.00627922	-0.378204	0.514	0.634	1
															Cd36	0.00337556	0.563934	0.183	0.088	1		Ptn	0.0466021	0.292701	0.706	0.474	1		Metrnl	0.0199829	-0.371815	0.039	0.12	1									Npdc1	0.00632387	-0.510555	0.158	0.29	1
															Luc7l2	0.00343857	-0.294503	0.313	0.427	1		Snca	0.0466333	-0.455931	0.275	0.447	1		Zfos1	0.0201575	0.650069	0.211	0.112	1									Tceal3	0.00639649	0.483169	0.103	0.023	1
															Svbp	0.00347948	-0.332398	0.097	0.193	1		Eef1a1	0.0469648	0.651878	0.549	0.421	1		Cnn2	0.0201794	-0.344592	0.039	0.12	1									Amigo1	0.0063969	-0.439008	0.034	0.122	1
															Ssr1	0.00355901	-0.44626	0.108	0.205	1		Ndufa1	0.0472213	0.735264	0.235	0.079	1		Prpf40a	0.0205774	-0.324278	0.039	0.12	1									Zfr	0.00659431	0.273837	0.192	0.076	1
															Fam103a1	0.00357643	-0.293968	0.255	0.38	1		Id1	0.0476357	0.786327	0.294	0.132	1		Rap2b	0.0209033	-0.384612	0.055	0.144	1									Arf1	0.00660144	0.59242	0.295	0.168	1
															Pdcd4	0.00367834	-0.32879	0.338	0.474	1		Tyrobp	0.0485593	-0.91968	0.157	0.342	1		Smap1	0.0211871	-0.341054	0.039	0.12	1									Atp13a2	0.00664933	0.486124	0.158	0.053	1
															C1qc	0.00368399	-0.471015	0.18	0.298	1		Hnrnpa2b1	0.048924	0.820248	0.294	0.132	1		Rbm3	0.0218679	-0.297838	0.18	0.32	1									Tspyl5	0.0066744	0.621787	0.103	0.023	1
															Timm10b	0.00407134	0.390043	0.176	0.082	1		Pbx1	0.0494925	-0.746156	0.039	0.158	1		Uqcr11	0.0218758	-0.270966	0.359	0.544	1									Kif5a	0.00674599	0.396055	0.192	0.076	1
															Fez1	0.00425645	-0.373222	0.219	0.345	1		Eef1g	0.0496413	0.65676	0.196	0.053	1		Zeb2os	0.0228452	-0.26952	0.086	0.192	1									Purb	0.00687893	0.399395	0.233	0.107	1
															Ly6h	0.00427808	-0.422005	0.302	0.404	1		Pkig	0.050128	0.717912	0.235	0.079	1		Cybb	0.0230654	-0.281273	0.148	0.28	1									Srgap3	0.00696311	0.420047	0.103	0.023	1
															Hmg20b	0.00432022	-0.272826	0.072	0.158	1		Aldoa	0.0502401	-0.326129	0.078	0.237	1		Neat1	0.0233085	0.6422	0.234	0.136	1									Ubqln2	0.00711216	0.353911	0.192	0.076	1
															Tmx2	0.00439801	-0.370541	0.083	0.17	1		Txn1	0.0508776	-0.517219	0.098	0.263	1		Sdhb	0.0233348	-0.257421	0.07	0.168	1									Eef1a2	0.00713767	0.576873	0.315	0.183	1
															Mettl7a1	0.00443029	0.301211	0.216	0.105	1		Cst3	0.0514031	-0.562474	0.804	0.921	1		Rab7	0.0234454	-0.485602	0.047	0.128	1									Zswim8	0.00733975	0.48783	0.103	0.023	1
															Mpc2	0.00449115	-0.469388	0.165	0.269	1		Tcf12	0.0514621	-0.639733	0.039	0.158	1		Gins1	0.024292	-0.411196	0.062	0.152	1									Pi4k2a	0.00733975	0.349362	0.103	0.023	1
															Polr3h	0.00452169	-0.345948	0.194	0.31	1		Aif1	0.0514621	-0.77709	0.039	0.158	1		Sepw1	0.0247169	-0.259669	0.164	0.304	1									Gabarap	0.0074327	0.426642	0.178	0.069	1
															Rpl15	0.00455864	-0.295581	0.522	0.637	1		Ndrg1	0.0518206	1.13561	0.275	0.132	1		Nfkb1	0.0251353	-0.410005	0.055	0.136	1									Efr3b	0.00749223	0.477762	0.13	0.038	1
															Rgs2	0.00480944	-0.432843	0.05	0.123	1		Wdr89	0.0521329	-0.406443	0.235	0.447	1		Trappc6b	0.0254533	-0.260477	0.047	0.128	1									Rnf11	0.00758084	0.430955	0.199	0.084	1
															Ndrg2	0.00481484	0.338579	0.5	0.368	1		Rsrc2	0.0539684	0.975269	0.235	0.079	1		Txndc15	0.0259324	-0.258358	0.031	0.104	1									Fabp5	0.00783156	0.387668	0.164	0.061	1
															Ccdc107	0.00483038	-0.377988	0.129	0.228	1		Gpcpd1	0.0540077	0.945111	0.333	0.184	1		Prorsd1	0.0259996	-0.489841	0.039	0.112	1									Prkar1a	0.00807955	0.486606	0.295	0.16	1
															Atp2b4	0.0048675	0.470178	0.18	0.088	1		Smarce1	0.0555983	-0.445903	0.039	0.158	1		Lman2	0.0261738	-0.423815	0.062	0.152	1									Cant1	0.00829308	-0.736261	0.034	0.115	1
															0610012G03Rik	0.00493278	-0.323221	0.108	0.205	1		Uqcrc1	0.0555983	-0.470873	0.039	0.158	1		Arhgap31	0.0267365	-0.275719	0.031	0.104	1									Tef	0.00832272	0.462358	0.185	0.076	1
															Stk39	0.0050401	0.416901	0.133	0.053	1		Hint2	0.0555983	-0.588182	0.039	0.158	1		mt-Nd4	0.0268478	0.305609	0.766	0.808	1									Tpbg	0.00835968	0.359086	0.13	0.038	1
															Psmc5	0.00507625	-0.337778	0.115	0.211	1		Rps27rt	0.0566331	0.325702	0.824	0.711	1		Psma5	0.0268731	-0.291484	0.047	0.128	1									Phyhipl	0.00835968	0.278992	0.13	0.038	1
															Gm10020	0.00522747	-0.426154	0.187	0.292	1		Ube2l6	0.0567095	-0.262782	0.176	0.395	1		Jak1	0.0275487	-0.48787	0.039	0.112	1									Trem2	0.00840031	-0.469714	0.041	0.13	1
															Aldoc	0.00527648	0.303317	0.277	0.164	1		Pabpc1	0.0586106	-0.410605	0.216	0.421	1		Pycard	0.028108	-0.305492	0.086	0.184	1									Podxl2	0.00843937	-0.51584	0.295	0.412	1
															Yaf2	0.00533347	-0.283597	0.047	0.117	1		Psma3	0.0589038	-0.519607	0.098	0.263	1		Tspo	0.0281396	-0.253746	0.18	0.32	1									Cstf3	0.00851941	0.469173	0.137	0.046	1
															Txnip	0.00537082	0.388652	0.356	0.234	1		Psap	0.0596014	-0.468404	0.196	0.395	1		Hspa8	0.0286355	-0.253114	0.445	0.616	1									Huwe1	0.00861999	0.361143	0.164	0.061	1
															Ctnnb1	0.00559292	0.271205	0.331	0.211	1		Gpx1	0.059661	-0.405365	0.157	0.342	1		Ccl12	0.0287171	-0.673239	0.125	0.232	1									Hnrnpm	0.0087627	0.434723	0.171	0.069	1
															Nr2f2	0.00563228	-0.311655	0.09	0.175	1		Hnrnpa1	0.0600078	-0.526047	0.039	0.158	1		Ncoa3	0.0292326	0.386819	0.148	0.064	1									Gprasp2	0.00893487	0.527072	0.233	0.115	1
															Slc25a4	0.00574069	-0.260268	0.396	0.532	1		Caprin1	0.0600078	-0.546802	0.039	0.158	1		Abhd12	0.0295907	-0.434721	0.062	0.152	1									Pura	0.00900969	0.490271	0.418	0.282	1
															Anxa5	0.00585783	0.286325	0.665	0.55	1		Rab18	0.0621624	1.01658	0.216	0.079	1		Abca1	0.029623	0.594071	0.133	0.056	1									Camk2d	0.00904733	0.436893	0.288	0.16	1
															Rnf152	0.00625763	0.383059	0.108	0.035	1		Cisd2	0.0623191	-0.49929	0.039	0.158	1		Commd8	0.0297374	-0.388623	0.039	0.112	1									Chd4	0.00909428	0.464753	0.137	0.046	1
															Ntm	0.00625763	0.289711	0.108	0.035	1		Ctla2a	0.0623785	1.18279	0.275	0.132	1		Ube2e1	0.0300213	-0.379075	0.039	0.112	1									Serbp1	0.00929569	0.480661	0.233	0.115	1
															Eif4a1	0.00628397	-0.366077	0.155	0.257	1		Itih5	0.0634504	0.652414	0.255	0.105	1		Tmsb10	0.0307741	-0.288697	0.414	0.552	1									mt-Nd5	0.00952573	-0.373439	0.432	0.565	1
															Actg1	0.00628749	-0.349246	0.345	0.462	1		Btg2	0.0641311	-0.850635	0.078	0.211	1		Mrpl20	0.0308868	-0.401328	0.039	0.112	1									mt-Atp8	0.00968462	-0.401483	0.178	0.313	1
															Lgals3	0.00641468	-0.396537	0.065	0.14	1		Ndufb8	0.064317	-0.35201	0.118	0.289	1		Arl6ip1	0.0313976	-0.407537	0.195	0.328	1									Mapk8	0.0097232	0.378752	0.151	0.053	1
															Tomm20	0.00662502	-0.309417	0.126	0.222	1		Lamp1	0.064317	-0.422347	0.118	0.289	1		Atp5o	0.0319556	-0.356375	0.141	0.248	1									Klhl13	0.00972912	0.468018	0.123	0.038	1
															Mthfd1l	0.00667792	-0.260451	0.04	0.105	1		Akap9	0.0647036	0.928194	0.137	0.026	1		Rpl36a	0.0321379	-0.290037	0.586	0.712	1									Pfdn6	0.00987751	0.520415	0.158	0.061	1
															Nr3c1	0.00685151	0.253584	0.115	0.041	1		Fam32a	0.0647036	0.774678	0.137	0.026	1		Pebp1	0.0323219	-0.332567	0.07	0.16	1									Rpl36a	0.0099513	0.534153	0.288	0.16	1
															Gm10260	0.00686465	-0.300436	0.061	0.135	1		Tcea1	0.0647036	0.716537	0.137	0.026	1		Ddit4	0.0323937	0.544989	0.125	0.048	1									Pde1b	0.00998678	0.555833	0.11	0.031	1
															1700001C02Rik	0.00691422	0.266884	0.673	0.55	1		Nap1l1	0.0647036	0.660054	0.137	0.026	1		Tomm22	0.0325305	-0.518584	0.078	0.16	1									Zfhx4	0.01	0.433856	0.137	0.046	1
															Psmd11	0.00695501	-0.404355	0.079	0.158	1		Atp1b3	0.0647036	0.621791	0.137	0.026	1		Nudt21	0.0326822	-0.280337	0.039	0.112	1									Jund	0.0101716	0.472754	0.281	0.153	1
															Oaz2	0.00697542	-0.440653	0.144	0.24	1		Gypa	0.0647036	-0.332538	0.039	0.158	1		Eef1b2	0.0327319	-0.316354	0.133	0.24	1									Tmx2	0.0102424	-0.271912	0.39	0.565	1
															Sox2	0.00707598	0.278398	0.468	0.339	1		Glo1	0.0647036	-0.380477	0.039	0.158	1		Cct5	0.0333558	-0.317489	0.055	0.136	1									Elof1	0.0102738	0.390673	0.123	0.038	1
															Chtop	0.00708665	-0.302603	0.058	0.129	1		Ifitm3	0.0650652	0.283034	0.588	0.421	1		Lgals3	0.0335574	-0.637398	0.117	0.216	1									Unc80	0.0102779	0.258773	0.301	0.153	1
															U2af2	0.00724817	-0.337017	0.068	0.146	1		mt-Atp8	0.0660656	-0.361201	0.059	0.184	1		Erp29	0.0337583	-0.306861	0.094	0.192	1									Pcbp2	0.0103247	0.452327	0.281	0.153	1
															Grcc10	0.00742756	-0.271296	0.349	0.474	1		Atp2a2	0.0661663	0.355996	0.196	0.053	1		Sra1	0.0339102	-0.486029	0.062	0.144	1									Rad21	0.0104377	0.278146	0.137	0.046	1
															Camk2n1	0.00777683	0.295924	0.162	0.076	1		Rwdd1	0.0664696	0.798104	0.176	0.053	1		Glmp	0.0342061	-0.250121	0.055	0.136	1									Sst	0.0104409	0.907262	0.158	0.061	1
															Cops5	0.00781062	0.340919	0.151	0.07	1		Nrip1	0.0671628	-0.377639	0.039	0.158	1		Fbl	0.0345664	-0.255531	0.039	0.112	1									Soga3	0.0104649	0.390222	0.151	0.053	1
															Pfdn6	0.00793931	-0.296027	0.112	0.205	1		Rps5	0.0684142	0.421386	0.549	0.447	1		Wdr1	0.0348892	-0.280643	0.039	0.112	1									Safb	0.0108536	0.417292	0.171	0.069	1
															Rab9	0.00811355	-0.366033	0.047	0.111	1		Bcl2l1	0.0698657	0.822177	0.216	0.079	1		Tmem167	0.0358599	0.610994	0.18	0.096	1									Tpr	0.0109966	0.478114	0.11	0.031	1
															Rd3	0.0081872	-0.263654	0.065	0.14	1		Fn1	0.0715639	0.60423	0.314	0.158	1		Lamtor5	0.0361664	-0.379881	0.062	0.144	1									Baiap3	0.0109966	0.398391	0.11	0.031	1
															Nxf1	0.00826026	-0.276351	0.115	0.211	1		Cd24a	0.0719093	-0.692706	0.098	0.237	1		Rpl26	0.0370517	0.267895	0.781	0.816	1									Ddx17	0.0111387	0.450051	0.185	0.084	1
															Tpm3	0.00832019	-0.28739	0.101	0.187	1		Tpr	0.0723122	0.716835	0.137	0.026	1		Gpx1	0.0374292	-0.345493	0.211	0.336	1									Plekhb2	0.0113555	0.403572	0.171	0.069	1
															Pomp	0.00835342	-0.264524	0.302	0.415	1		Pglyrp1	0.0726997	0.856318	0.51	0.368	1		Mrps16	0.0377809	-0.286057	0.078	0.168	1									Skp1a	0.0113614	0.372741	0.315	0.176	1
															S100a1	0.00888951	0.345968	0.396	0.281	1		Bmyc	0.0730375	-0.499634	0.059	0.184	1		Rnf130	0.0395257	-0.428133	0.07	0.152	1									Zranb2	0.0115317	0.315948	0.226	0.107	1
															Prorsd1	0.00890267	0.332027	0.101	0.035	1		Esyt2	0.0731778	0.655337	0.176	0.053	1		F630028O10Rik	0.0404419	0.640501	0.148	0.072	1									mt-Nd4l	0.0115812	-0.369849	0.466	0.588	1
															Ttc16	0.00908908	-0.329408	0.047	0.111	1		Akr1a1	0.0748458	-0.58398	0.078	0.211	1		Spi1	0.0408463	-0.278676	0.141	0.256	1									Ptges3	0.0117239	0.374481	0.24	0.122	1
															Rbm7	0.00913425	0.275471	0.162	0.076	1		Rpl26	0.0749002	0.48948	0.608	0.5	1		Akr1a1	0.0415917	-0.287617	0.102	0.2	1									Ptbp2	0.0118687	0.33422	0.11	0.031	1
															Mro	0.00913629	0.276194	0.266	0.158	1		Foxc1	0.0750056	0.6231	0.137	0.026	1		Rps13	0.041739	-0.257519	0.625	0.792	1									Chga	0.0121462	-0.415016	0.281	0.427	1
															Pomc	0.00927929	-0.34339	0.043	0.105	1		Abcb1a	0.0762737	0.500492	0.392	0.237	1		Glul	0.0422471	0.627801	0.328	0.248	1									Lnp	0.0122113	0.377088	0.11	0.031	1
															Sun1	0.00931453	-0.283275	0.047	0.111	1		Hbb-bt	0.0765736	-0.423558	0.98	0.947	1		H2-DMb1	0.04463	-0.338252	0.211	0.328	1									R3hdm1	0.0123007	0.557479	0.164	0.069	1
															Phtf1	0.0093222	-0.315212	0.094	0.175	1		Vdac3	0.0771552	-0.459522	0.078	0.211	1		Msr1	0.0455869	-0.400975	0.039	0.104	1									Cops8	0.0124445	0.311946	0.11	0.031	1
															Fxyd1	0.00935967	0.290151	0.421	0.316	1		Hnrnpab	0.0777804	0.647612	0.137	0.026	1		Tacc1	0.0459806	0.547956	0.148	0.072	1									Synj1	0.0124477	0.271066	0.212	0.099	1
															Aldh2	0.00941103	0.310383	0.183	0.094	1		Slc31a1	0.0780116	-0.357197	0.059	0.184	1		Hspa1a	0.0460317	-0.390402	0.055	0.128	1									Oxr1	0.0128633	0.555984	0.205	0.099	1
															Sar1b	0.0094904	-0.284967	0.176	0.281	1		Cgnl1	0.0780116	-0.397142	0.059	0.184	1		Mdh2	0.0463254	-0.304137	0.07	0.152	1									Sncb	0.0129072	0.291945	0.466	0.305	1
															Znhit1	0.00951786	0.37189	0.403	0.31	1		Rrbp1	0.0780116	-0.448588	0.059	0.184	1		Cript	0.0463447	-0.279205	0.086	0.176	1									mt-Nd2	0.0129177	-0.265924	0.856	0.885	1
															Gm11837	0.00959669	-0.268492	0.054	0.123	1		S100a13	0.0800033	0.687474	0.412	0.263	1		Bag1	0.0464087	-0.35327	0.055	0.128	1									Tenm2	0.0129542	-0.692103	0.11	0.214	1
															5031425E22Rik	0.00962534	-0.386707	0.119	0.205	1		Lims2	0.08043	0.664146	0.176	0.053	1		Spr	0.0464273	-0.382172	0.039	0.104	1									Timp2	0.0135258	-0.458765	0.384	0.511	1
															Dctn6	0.0100724	-0.301535	0.054	0.123	1		Mkrn1	0.0804933	-0.579048	0.255	0.421	1		Lamp2	0.0469147	-0.278002	0.148	0.264	1									Hdac2	0.0135603	0.571097	0.116	0.038	1
															Mif	0.0101207	0.323058	0.5	0.404	1		Arhgdia	0.0806002	-0.414769	0.059	0.184	1		Rock1	0.0499209	-0.317454	0.039	0.104	1									Pgam1	0.0136383	0.339452	0.295	0.16	1
															Crtc3	0.0102416	0.351782	0.119	0.047	1		Myo10	0.0806383	0.58302	0.137	0.026	1		Cox7b	0.0503837	-0.334058	0.156	0.264	1									Rbm25	0.0136725	0.442521	0.226	0.115	1
															Anp32a	0.0103396	-0.308652	0.234	0.345	1		Capza2	0.0821765	0.677025	0.373	0.211	1		Pnn	0.0507304	-0.371627	0.055	0.128	1									Atf2	0.0136803	0.464048	0.144	0.053	1
															Gm26670	0.0104842	0.328681	0.101	0.035	1		Rps27l	0.0825163	0.609783	0.275	0.132	1		Eif4e	0.0510094	-0.269344	0.07	0.152	1									Eri3	0.0136803	0.365288	0.144	0.053	1
															Gm16124	0.0104842	-0.258947	0.05	0.117	1		Trim12a	0.0826527	-0.482289	0.02	0.105	1		Tuba1b	0.051359	-0.358046	0.109	0.2	1									Gm13075	0.0137673	0.544363	0.13	0.046	1
															Klhl5	0.010874	0.288841	0.108	0.041	1		Sec11c	0.0826527	-0.565423	0.02	0.105	1		Zmat5	0.0517485	-0.299247	0.039	0.104	1									6330403K07Rik	0.0139382	0.495782	0.247	0.13	1
															Mpc1	0.011105	-0.273085	0.367	0.474	1		Trf	0.0826527	-0.565868	0.02	0.105	1		Gm7676	0.0519659	-0.28441	0.055	0.128	1									Srcin1	0.0141147	0.402182	0.212	0.099	1
															Tcf4	0.0111092	0.384218	0.277	0.181	1		Tapbp	0.0826527	-0.596331	0.02	0.105	1		Fcrls	0.0529499	-0.30798	0.141	0.24	1									Sppl3	0.0142277	-0.425412	0.096	0.198	1
															Arl6ip5	0.0111853	-0.298054	0.176	0.275	1		Cnot4	0.0826527	-0.623238	0.02	0.105	1		Rgs2	0.0546746	0.748504	0.133	0.064	1									Dlgap1	0.0142384	0.379576	0.144	0.053	1
															Rbp1	0.0113274	-0.327599	0.108	0.199	1		S100a8	0.0826527	-4.73444	0.02	0.105	1		Dbp	0.0554512	-0.439636	0.047	0.112	1									Cul1	0.0142385	0.464475	0.13	0.046	1
															Ptn	0.0114041	-0.333498	0.176	0.275	1		Srsf5	0.0832582	-0.297341	0.059	0.184	1		Hypk	0.0556227	-0.341982	0.141	0.24	1									Dlg4	0.0143292	0.42068	0.253	0.137	1
															Dst	0.0115045	0.328438	0.306	0.211	1		Cldn5	0.0851768	0.570662	0.412	0.263	1		1810058I24Rik	0.0570516	-0.294239	0.086	0.168	1									Srrm2	0.0143742	0.332455	0.274	0.145	1
															Stoml3	0.0115929	-0.34272	0.165	0.257	1		Cd34	0.0852218	0.666344	0.216	0.079	1		Snrpc	0.0583196	-0.326276	0.047	0.112	1									Tm2d2	0.0144303	-0.31428	0.082	0.183	1
															Trnt1	0.0117272	0.251907	0.101	0.035	1		Tomm6	0.0852218	-0.460098	0.098	0.237	1		Lsm5	0.0588207	-0.33575	0.125	0.216	1									Acin1	0.0148234	0.473927	0.116	0.038	1
															Gm33050	0.0117519	0.359287	0.122	0.053	1		Slco1a4	0.086042	0.289436	0.627	0.553	1		Ifngr1	0.0597192	-0.300713	0.172	0.28	1									Jmjd1c	0.0149193	0.548826	0.103	0.031	1
															Scand1	0.0117984	0.385757	0.299	0.193	1		Cdc37l1	0.0863978	-0.274426	0.02	0.105	1		Cd74	0.0599903	-0.329902	0.539	0.648	1									Sri	0.0149642	-0.533601	0.068	0.16	1
															Cct2	0.011874	-0.270959	0.083	0.158	1		Idnk	0.0863978	-0.306625	0.02	0.105	1		Bcl2	0.0613102	-0.570988	0.047	0.112	1									Pcnp	0.0149819	0.396154	0.185	0.084	1
															Tcf7l2	0.0119792	0.309285	0.158	0.076	1		Pcif1	0.0863978	-0.333989	0.02	0.105	1		Sipa1	0.0618208	-0.322203	0.047	0.112	1									Tardbp	0.0152214	0.592809	0.151	0.061	1
															Gpld1	0.0120067	0.370541	0.133	0.058	1		Chchd7	0.0863978	-0.354177	0.02	0.105	1		Gas6	0.0619816	-0.349604	0.109	0.2	1									Vdac2	0.0153253	0.304378	0.219	0.107	1
															Rsph10b	0.0120202	0.420084	0.183	0.099	1		Arf1	0.0863978	-0.489344	0.02	0.105	1		Dazap2	0.0624981	-0.308438	0.086	0.168	1									Baiap2	0.0154942	0.534952	0.103	0.031	1
															Minpp1	0.0125714	-0.317643	0.054	0.117	1		Hmha1	0.0863978	-0.508471	0.02	0.105	1		Aldh2	0.0633737	-0.26957	0.047	0.112	1									Zfp207	0.0156083	0.379435	0.164	0.069	1
															4930523C07Rik	0.0127157	0.380338	0.122	0.053	1		Ppp1cc	0.0863978	-0.517339	0.02	0.105	1		Tpr	0.0638984	0.493007	0.109	0.048	1									Stx16	0.0157682	0.488253	0.116	0.038	1
															Sorbs2	0.0127494	-0.252767	0.147	0.24	1		Mrps28	0.0863978	-0.531547	0.02	0.105	1		S100a10	0.0641943	-0.267057	0.094	0.176	1									Spred1	0.0157682	0.411331	0.116	0.038	1
															Cadm1	0.0127745	0.372519	0.363	0.275	1		Tm2d3	0.0863978	-0.575461	0.02	0.105	1		Dhrs3	0.0650331	-0.375361	0.094	0.176	1									Tomm5	0.0157888	0.576194	0.103	0.031	1
															Rsrc2	0.0129847	0.321121	0.371	0.251	1		Car5a	0.0863978	-0.610226	0.02	0.105	1		AW112010	0.0664288	-0.43117	0.18	0.28	1									Ppargc1a	0.0159074	0.515591	0.116	0.038	1
															Rpp21	0.0132831	0.39561	0.144	0.07	1		Mrpl33	0.0875993	-0.659652	0.157	0.316	1		Tmem176b	0.0667105	-0.255745	0.25	0.376	1									Pebp1	0.0159138	0.484121	0.308	0.191	1
															Per3	0.0133983	-0.291671	0.219	0.327	1		Rplp1	0.0890235	0.410104	0.647	0.421	1		Psme1	0.0672747	-0.258055	0.141	0.24	1									Sf3b2	0.0159362	0.266031	0.178	0.076	1
															Atxn2	0.0134715	-0.30652	0.079	0.152	1		Usp9x	0.0902788	-0.257413	0.02	0.105	1		Slfn2	0.0679183	-0.295431	0.086	0.168	1									Dkk3	0.0160884	-0.68813	0.034	0.107	1
															Ntsr2	0.0135808	0.316131	0.122	0.053	1		Tmx1	0.0902788	-0.281588	0.02	0.105	1		Clec4a3	0.0692751	-0.274871	0.086	0.168	1									Arglu1	0.0160906	0.451659	0.267	0.153	1
															Hmgn2	0.0135988	-0.318237	0.291	0.398	1		Atxn7	0.0902788	-0.322281	0.02	0.105	1		1110038F14Rik	0.0693457	0.4204	0.109	0.048	1									Itm2a	0.0161161	-0.27106	0.164	0.282	1
															Prpf19	0.01382	-0.326598	0.058	0.123	1		Commd8	0.0902788	-0.369924	0.02	0.105	1		Hprt	0.0702489	-0.261349	0.148	0.248	1									Gprasp1	0.0162213	0.379847	0.301	0.176	1
															Hbb-bt	0.0138693	-0.276637	0.151	0.246	1		Emc4	0.0902788	-0.37733	0.02	0.105	1		Srgn	0.0721805	-0.368537	0.203	0.304	1									Rbm39	0.0162703	0.373117	0.274	0.153	1
															Iqgap2	0.0138845	-0.318393	0.054	0.117	1		Lbr	0.0902788	-0.395062	0.02	0.105	1		Mef2a	0.0731652	0.606791	0.133	0.072	1									Chrna4	0.0165289	-0.448979	0.048	0.13	1
															Ogg1	0.0140454	0.318699	0.151	0.076	1		Brox	0.0902788	-0.400366	0.02	0.105	1		Bcas2	0.0733814	0.359937	0.109	0.048	1									Uba3	0.0165472	0.494177	0.103	0.031	1
															Fam72a	0.014098	0.283412	0.115	0.047	1		Ssr1	0.0902788	-0.421033	0.02	0.105	1		Marcks	0.0752938	0.497424	0.32	0.256	1									Ap2m1	0.0167249	0.41226	0.233	0.122	1
															Arhgap18	0.0142813	-0.348726	0.09	0.164	1		Fzd4	0.0902788	-0.449172	0.02	0.105	1		Cope	0.0760611	-0.293757	0.086	0.16	1									Mrps33	0.016765	0.472866	0.171	0.076	1
															Ube2w	0.0143117	-0.282208	0.058	0.123	1		Msmo1	0.0902788	-0.482902	0.02	0.105	1		Gpsm3	0.0775536	-0.259669	0.055	0.12	1									Lrtm2	0.016769	-0.600781	0.055	0.137	1
															Vtn	0.0146015	0.289584	0.155	0.076	1		Fos	0.0902788	-0.651615	0.02	0.105	1		H2-Eb1	0.0785478	-0.355839	0.398	0.496	1									Mpp2	0.0170128	0.373676	0.137	0.053	1
															Ift122	0.0146171	-0.293222	0.079	0.152	1		Ndufs6	0.0938054	0.353777	0.176	0.053	1		Tbcb	0.0800297	-0.454562	0.047	0.104	1									Prkca	0.0170174	0.493353	0.103	0.031	1
															Frmd6	0.0146457	0.354624	0.122	0.053	1		Wbp1	0.0942989	-0.29461	0.02	0.105	1		Sp110	0.080256	-0.399964	0.062	0.128	1									Wdr6	0.0171888	0.326209	0.205	0.099	1
															Ucp2	0.0147493	-0.272452	0.133	0.216	1		Grap	0.0942989	-0.299317	0.02	0.105	1		Srsf7	0.0806618	-0.313106	0.086	0.16	1									Dcaf12l1	0.01736	0.297738	0.116	0.038	1
															Rpn2	0.0148601	0.487896	0.266	0.181	1		Abhd12	0.0942989	-0.324203	0.02	0.105	1		Tra2a	0.0814311	-0.341634	0.062	0.128	1									Ptprb	0.0174595	0.53358	0.301	0.183	1
															Ankrd40	0.014901	0.455317	0.126	0.058	1		Eapp	0.0942989	-0.327477	0.02	0.105	1		Tagln2	0.0832198	-0.282494	0.062	0.128	1									Rps8	0.0174725	0.368593	0.377	0.237	1
															Rbp2	0.014926	0.297356	0.104	0.041	1		Sel1l	0.0942989	-0.333691	0.02	0.105	1		Emg1	0.0872142	-0.372149	0.07	0.136	1									Clip3	0.0175064	0.42828	0.233	0.122	1
															Mat2a	0.0149655	-0.303933	0.151	0.24	1		Cd14	0.0942989	-0.356062	0.02	0.105	1		Tmem30a	0.0881457	-0.276858	0.062	0.128	1									Dock3	0.0175115	0.344663	0.116	0.038	1
															Lamtor2	0.0150753	0.291902	0.504	0.409	1		Csnk1e	0.0942989	-0.417239	0.02	0.105	1		Dynlrb1	0.088375	-0.295693	0.156	0.24	1									Ppm1e	0.0176626	0.440916	0.103	0.031	1
															Rbm28	0.0150916	0.332819	0.173	0.094	1		Fuca1	0.0942989	-0.428904	0.02	0.105	1		Selplg	0.0894278	-0.27013	0.125	0.208	1									Ttc14	0.0177332	0.564378	0.247	0.137	1
															Gm10320	0.015611	-0.273451	0.187	0.287	1		Vwa1	0.0953947	-1.03224	0.098	0.211	1		Eif3a	0.0902699	0.494091	0.133	0.072	1									Pkp4	0.0178179	0.31518	0.116	0.038	1
															St3gal6	0.0156428	0.255362	0.363	0.263	1		Csnk1a1	0.0956387	0.623847	0.235	0.105	1		Ivns1abp	0.0906029	0.500125	0.102	0.048	1									Eif4g1	0.0181544	0.350026	0.233	0.122	1
															Rnaset2a	0.0160498	-0.268224	0.115	0.199	1		Sypl	0.0967434	0.853961	0.196	0.079	1		Gm10126	0.090994	0.56396	0.211	0.152	1									Exoc3	0.0183291	0.277946	0.103	0.031	1
															Gm10419	0.0161562	-0.26573	0.058	0.123	1		Timp3	0.0985834	0.821977	0.451	0.316	1		Pmepa1	0.0916831	-0.268365	0.047	0.104	1									Mt1	0.0184897	0.288404	0.493	0.351	1
															Vapa	0.0162583	-0.28502	0.309	0.409	1		Cav2	0.0991369	-0.599281	0.137	0.289	1		Fam103a1	0.0921443	-0.3541	0.07	0.136	1									Prpf4b	0.0185397	0.420368	0.151	0.061	1
															Rrbp1	0.0166577	-0.273817	0.216	0.322	1		Atp6v1a	0.100726	1.05353	0.157	0.053	1		Trmt112	0.0941069	-0.297707	0.133	0.216	1									Usp34	0.0186026	0.44878	0.158	0.069	1
															Cir1	0.01706	0.368217	0.241	0.158	1		Bbip1	0.102102	-0.619197	0.039	0.132	1		Slc25a4	0.094487	-0.260708	0.094	0.168	1									Them6	0.0189587	-0.54106	0.096	0.191	1
															Lmna	0.0171168	-0.383795	0.083	0.152	1		Cd53	0.102102	-0.774478	0.039	0.132	1		Arpc5l	0.094692	-0.34833	0.07	0.136	1									Hba-a1	0.019082	-1.71804	0.404	0.519	1
															1110032A03Rik	0.0173271	0.275107	0.396	0.298	1		Kank3	0.102291	0.786901	0.196	0.079	1		Rpl10a	0.0947765	-0.255081	0.477	0.616	1									Pltp	0.019176	-0.565415	0.041	0.115	1
															Fsd1l	0.0175979	0.370055	0.169	0.094	1		Atp5f1	0.102651	0.318311	0.176	0.053	1		Ttc14	0.0950673	-0.297147	0.094	0.168	1									Clock	0.0191931	0.362147	0.103	0.031	1
															Zfhx3	0.0176913	0.323334	0.112	0.047	1		Mt2	0.103199	-0.513048	0.098	0.237	1		Smim11	0.0952331	-0.309408	0.086	0.16	1									Lsamp	0.0192964	-0.351179	0.349	0.489	1
															Dcaf8	0.0179291	0.369142	0.155	0.082	1		Son	0.103907	0.426268	0.353	0.211	1		Vps8	0.0952998	0.492509	0.125	0.064	1									Pcsk1n	0.0193979	-0.284393	0.658	0.733	1
															Timp4	0.0180994	0.331228	0.255	0.164	1		Kctd10	0.103908	0.881646	0.157	0.053	1		Nme1	0.0972959	-0.286541	0.07	0.136	1									Ppp2r2b	0.0195203	0.47558	0.123	0.046	1
															Sec14l1	0.0181065	-0.344867	0.083	0.152	1		Ets1	0.103908	0.655471	0.157	0.053	1		Clta	0.0991008	0.467686	0.383	0.304	1									Trappc6b	0.0196169	0.270865	0.185	0.084	1
															Chmp2a	0.0182161	-0.255731	0.363	0.491	1		Mal	0.104929	0.718702	0.294	0.158	1		Gm10116	0.099602	-0.306312	0.703	0.76	1									Kmt2a	0.0196816	0.489008	0.123	0.046	1
															Arf3	0.0182775	0.338255	0.173	0.094	1		Tinagl1	0.105159	0.587865	0.196	0.079	1		Dusp1	0.100829	1.18406	0.18	0.12	1									Ensa	0.0196829	0.297489	0.185	0.084	1
															Erp29	0.018442	-0.319603	0.068	0.135	1		Selt	0.105883	0.860179	0.118	0.026	1		Clec4b1	0.100905	-0.30414	0.086	0.152	1									Ddx5	0.0198412	0.324243	0.384	0.252	1
															Celf2	0.0184861	0.380301	0.158	0.082	1		Cxx1b	0.105883	0.852262	0.118	0.026	1		Ccl3	0.101493	0.532841	0.125	0.064	1									Syn2	0.0198586	0.261366	0.205	0.099	1
															Hnrnpdl	0.018661	-0.319152	0.194	0.287	1		Prorsd1	0.105883	-0.643187	0.039	0.132	1		Stab1	0.102065	0.35964	0.281	0.192	1									Ip6k1	0.0199783	0.477872	0.171	0.076	1
															Arglu1	0.0188106	-0.296504	0.281	0.386	1		Sf3b6	0.107165	0.897804	0.157	0.053	1		Uqcrc1	0.102856	-0.262583	0.078	0.144	1									Ahi1	0.0201182	0.297899	0.322	0.191	1
															Ndufa9	0.0189599	-0.408875	0.079	0.146	1		Etfb	0.107597	0.82314	0.216	0.105	1		Flna	0.104514	-0.307601	0.055	0.112	1									Ttc3	0.020142	0.368086	0.534	0.397	1
															Ass1	0.0190965	0.309601	0.108	0.047	1		Rpl38	0.109481	0.320608	0.745	0.763	1		Arhgap15	0.104991	0.576486	0.125	0.072	1									Bcl2l1	0.0201724	0.503548	0.123	0.046	1
															Ccdc65	0.019104	-0.293235	0.144	0.228	1		Gapdh	0.109774	0.934802	0.118	0.026	1		Zscan26	0.109597	0.455526	0.109	0.056	1									Atxn7l3b	0.0207232	0.415226	0.226	0.122	1
															Rab5a	0.0193228	0.280789	0.169	0.094	1		Ap1s2	0.109774	-0.535482	0.039	0.132	1		Cd163	0.111381	0.569411	0.219	0.152	1									Fam3c	0.0208623	-0.525538	0.062	0.145	1
															Mpp1	0.0193625	0.344969	0.126	0.058	1		Tmem160	0.109774	-0.538874	0.039	0.132	1		Gm26522	0.111784	-0.353295	0.062	0.12	1									Wdr37	0.0209285	0.466476	0.123	0.046	1
															Nfix	0.0196697	-0.387409	0.201	0.292	1		Rgs10	0.109774	-0.607985	0.039	0.132	1		Adgre1	0.112872	-0.349343	0.078	0.144	1									Susd4	0.0215061	-0.4648	0.062	0.145	1
															Fbln7	0.0197318	0.321376	0.133	0.064	1		Mrpl48	0.110502	0.848461	0.157	0.053	1		Ckb	0.114415	-0.25449	0.148	0.232	1									Atp6v1g2	0.0216339	0.412791	0.199	0.099	1
															Dnali1	0.0197356	0.284686	0.406	0.31	1		Hsp90b1	0.111081	0.681768	0.196	0.079	1		Tm2d1	0.116751	0.39633	0.148	0.088	1									Steap2	0.0216349	-0.276047	0.055	0.137	1
															Rps26	0.0200365	0.27907	0.522	0.427	1		Serinc3	0.112001	0.428346	0.627	0.5	1		Mt1	0.120302	0.354707	0.508	0.48	1									Zmym3	0.0217093	0.416391	0.123	0.046	1
															Krt10	0.02021	-0.296065	0.115	0.193	1		Snrpc	0.113777	0.575602	0.118	0.026	1		Tomm5	0.123201	0.510776	0.125	0.072	1									Dnajb9	0.0220508	-0.601618	0.055	0.13	1
															Cbr1	0.0205759	0.310106	0.169	0.094	1		Foxf2	0.113777	0.497598	0.118	0.026	1		Lgmn	0.123377	-0.258866	0.312	0.424	1									Dnaja2	0.0221119	0.263353	0.158	0.069	1
															Rab11fip2	0.0206609	0.341098	0.147	0.076	1		Polr2m	0.113777	0.48118	0.118	0.026	1		Lamtor2	0.123563	-0.317475	0.172	0.248	1									Eif5b	0.0224909	0.414355	0.205	0.107	1
															Fads1	0.0206907	-0.362058	0.097	0.17	1		Ndufb5	0.113777	-0.376666	0.039	0.132	1		Ndufb10	0.12448	0.514194	0.203	0.144	1									Suclg1	0.0225284	0.331558	0.137	0.053	1
															Plxnb1	0.020744	0.380504	0.108	0.047	1		Fez2	0.113777	-0.513977	0.039	0.132	1		Rsrp1	0.130424	-0.316859	0.367	0.488	1									Celf5	0.0228087	0.473647	0.11	0.038	1
															Ubald2	0.0210818	-0.307916	0.173	0.263	1		Bag1	0.113921	0.723051	0.157	0.053	1		Dync1i2	0.131399	0.434747	0.25	0.184	1									Grm1	0.0230269	-0.589135	0.11	0.206	1
															Slain2	0.0214946	0.33952	0.137	0.07	1		9430020K01Rik	0.11727	0.576693	0.373	0.237	1		Tmem14c	0.133535	-0.407318	0.055	0.104	1									Cdip1	0.0231601	0.299908	0.123	0.046	1
															Acyp2	0.021656	-0.319013	0.05	0.105	1		Mapre1	0.117895	-0.430142	0.039	0.132	1		Samd9l	0.134046	0.482463	0.125	0.072	1									Slc24a2	0.0233236	-0.259934	0.151	0.267	1
															Megf9	0.0219205	0.358759	0.201	0.123	1		Ccndbp1	0.117895	-0.458902	0.039	0.132	1		Blvrb	0.134185	-0.399473	0.109	0.176	1									Sdha	0.0233295	0.36926	0.164	0.076	1
															Dnajc8	0.0227852	-0.250431	0.345	0.439	1		BC031181	0.117895	-0.478901	0.039	0.132	1		Atp5j2	0.1356	0.297468	0.461	0.432	1									Srpk2	0.0233406	0.544267	0.226	0.122	1
															Nme1	0.0228629	-0.261394	0.147	0.234	1		Psmb6	0.120702	-0.598215	0.118	0.237	1		Tmed2	0.137162	0.318076	0.195	0.128	1									Pum2	0.0233473	0.313064	0.123	0.046	1
															Glrx5	0.0229135	-0.264805	0.083	0.152	1		Becn1	0.121008	0.775401	0.157	0.053	1		Mrc1	0.138253	0.389157	0.344	0.288	1									Rpsa	0.0233732	0.438511	0.267	0.16	1
															Tsc22d1	0.0229407	-0.307336	0.219	0.31	1		Dctn3	0.122128	0.5218	0.118	0.026	1		Srp14	0.144186	-0.252539	0.141	0.216	1									Gap43	0.0234349	0.320134	0.288	0.168	1
															Ghrh	0.023432	0.368854	0.144	0.076	1		Usp53	0.122128	0.490132	0.118	0.026	1		Ppp3ca	0.147707	-0.261181	0.078	0.136	1									Csrnp3	0.0235691	0.427157	0.158	0.069	1
															Naa15	0.023435	0.289001	0.137	0.07	1		Xdh	0.122128	0.489312	0.118	0.026	1		Timp3	0.149431	0.443045	0.102	0.056	1									Cnot3	0.0235849	0.30974	0.137	0.053	1
															Bola3	0.023556	-0.315463	0.338	0.421	1		Hmg20b	0.122128	-0.267131	0.039	0.132	1		Actr3	0.151739	-0.289455	0.164	0.248	1									Prr13	0.023603	0.464449	0.11	0.038	1
															Rbm4b	0.023682	-0.52305	0.112	0.181	1		Itpripl1	0.122128	-0.290945	0.039	0.132	1		Crip2	0.153623	0.398938	0.102	0.056	1									Ctbp1	0.0236343	0.593158	0.192	0.099	1
															Nucks1	0.0240989	0.277702	0.302	0.211	1		Btg3	0.122128	-0.291328	0.039	0.132	1		Ewsr1	0.155978	-0.356921	0.062	0.112	1									Epdr1	0.0237432	-0.326076	0.164	0.282	1
															Mrpl51	0.0243133	0.274999	0.302	0.205	1		Nudc	0.122128	-0.407918	0.039	0.132	1		Gm2a	0.156546	-0.407423	0.148	0.216	1									Sub1	0.0238517	0.307584	0.349	0.221	1
															Clpp	0.0243439	-0.316881	0.126	0.205	1		Eif4a2	0.122957	0.386808	0.235	0.105	1		Polr2l	0.158539	0.467823	0.289	0.24	1									Morf4l1	0.0241554	0.343011	0.493	0.382	1
															Cd200	0.024927	-0.383774	0.094	0.164	1		Igfbp7	0.123494	0.575765	0.49	0.395	1		Znhit1	0.159078	-0.279907	0.062	0.112	1									Oaz1	0.0241854	0.389159	0.384	0.26	1
															Ndufs2	0.0249499	-0.29051	0.076	0.14	1		Tpm3	0.12409	-0.630942	0.078	0.184	1		Tmed3	0.160076	0.488309	0.102	0.056	1									Tmem191c	0.0242431	0.332702	0.158	0.069	1
															42248	0.0252124	-0.280132	0.363	0.456	1		Ptrf	0.124673	0.613465	0.157	0.053	1		Zbtb7a	0.168656	0.398397	0.109	0.064	1									Fam69b	0.0244335	-0.413233	0.116	0.214	1
															Maob	0.0253151	0.335144	0.18	0.105	1		Sod1	0.126479	0.334156	0.118	0.026	1		Taldo1	0.170692	-0.256236	0.086	0.144	1									Sec62	0.0244695	-0.354613	0.308	0.435	1
															Tnks2	0.0255966	0.354868	0.165	0.094	1		Tcf7l2	0.126479	-0.307297	0.039	0.132	1		Sfpq	0.179473	0.268124	0.102	0.056	1									Cyld	0.0244979	0.387149	0.123	0.046	1
															Gm11273	0.0260437	-0.259517	0.18	0.269	1		Gcnt2	0.126479	-0.367447	0.039	0.132	1		Pcbd2	0.181278	0.447452	0.117	0.072	1									Magi1	0.0246944	0.320471	0.123	0.046	1
															Tmem246	0.0263027	-0.275787	0.072	0.135	1		Gpbp1	0.126479	-0.39218	0.039	0.132	1		Map3k1	0.192678	0.372145	0.109	0.064	1									Hmgcs1	0.0247699	0.429834	0.199	0.099	1
															Pola2	0.0265994	0.297598	0.18	0.105	1		Pld4	0.126479	-0.447362	0.039	0.132	1		Ftl1	0.193646	-0.281497	0.867	0.92	1									Aig1	0.0251775	-0.306152	0.062	0.145	1
															Insig1	0.0272087	-0.387549	0.072	0.135	1		Mrps16	0.126479	-0.495727	0.039	0.132	1		Cetn3	0.204403	0.481513	0.148	0.104	1									Rps15	0.0253609	0.319368	0.425	0.29	1
															Taf6	0.0272897	-0.30481	0.05	0.105	1		Gabarap	0.126861	-0.914635	0.176	0.289	1		H2-Ab1	0.205468	-0.37048	0.461	0.496	1									Brd3	0.0256946	0.324222	0.11	0.038	1
															Psma1	0.0273291	-0.312453	0.18	0.263	1		F11r	0.128435	0.888929	0.157	0.053	1		Ms4a6c	0.207522	0.326697	0.461	0.424	1									Emc7	0.0257052	-0.433482	0.137	0.244	1
															Tmem106b	0.0280278	0.271685	0.129	0.064	1		Serpine2	0.130031	-0.455569	0.059	0.158	1		Lsm4	0.220774	-0.271869	0.102	0.152	1									Top1	0.0257734	0.330654	0.178	0.084	1
															Tcp11l2	0.0288452	0.319527	0.27	0.187	1		Srsf3	0.130031	-0.51512	0.059	0.158	1		Junb	0.223074	0.272208	0.148	0.224	1									Atp6v1b2	0.0260604	0.365697	0.322	0.206	1
															Efcab1	0.0290097	-0.283889	0.266	0.363	1		Cfh	0.13095	0.291398	0.118	0.026	1		Ier2	0.226841	0.851907	0.102	0.064	1									Phf14	0.0261316	0.33597	0.11	0.038	1
															Dcxr	0.0292584	0.257079	0.104	0.047	1		Tgfbr3	0.13095	-0.32135	0.039	0.132	1		Il6ra	0.230311	0.526723	0.102	0.064	1									Sema5a	0.0267407	-0.498703	0.082	0.168	1
															Ccdc3	0.0294848	0.267187	0.183	0.105	1		Ctss	0.132608	-0.512435	0.157	0.316	1		Rgs18	0.232411	-0.323544	0.062	0.104	1									Cdk17	0.0267992	0.26598	0.11	0.038	1
															Smim5	0.0297739	-0.300624	0.245	0.327	1		Lamtor4	0.135095	-0.547131	0.078	0.184	1		Srsf11	0.23322	0.308762	0.141	0.096	1									Acot7	0.0269151	0.269485	0.253	0.137	1
															Ifi27	0.0297796	0.273966	0.194	0.117	1		Gm2000	0.135245	0.568338	0.627	0.526	1		Pop5	0.233819	-0.267681	0.062	0.104	1									Rpl11	0.0269327	0.260776	0.336	0.214	1
															Anapc1	0.0301836	0.283383	0.223	0.14	1		mt-Nd4l	0.136905	0.706899	0.255	0.158	1		Arpp19	0.238558	0.377713	0.328	0.312	1									Atp5o	0.0271291	0.445577	0.288	0.176	1
															Ndufa10	0.0303512	0.290361	0.151	0.082	1		Mrps33	0.137461	0.385524	0.196	0.079	1		Myl9	0.242425	0.292969	0.133	0.088	1									Rtf1	0.0272878	0.332127	0.164	0.076	1
															Hspb11	0.0304508	0.335874	0.198	0.123	1		Shoc2	0.137461	0.355627	0.196	0.079	1		Ap3s1	0.247493	0.342209	0.102	0.064	1									Atp5k	0.0275497	0.347515	0.425	0.305	1
															Crebbp	0.030652	0.326392	0.151	0.082	1		Snrpf	0.138268	-0.445995	0.059	0.158	1		Tpi1	0.24907	0.516246	0.109	0.072	1									Nipal3	0.0278692	-0.422254	0.075	0.16	1
															Tnrc6b	0.0307733	0.292949	0.248	0.164	1		Ckb	0.138374	0.801865	0.216	0.105	1		Cwc15	0.250382	0.464341	0.133	0.096	1									Actg1	0.0281401	0.339583	0.356	0.237	1
															Ankra2	0.0310759	0.265301	0.165	0.094	1		Sec61g	0.14541	-0.260222	0.569	0.711	1		Pid1	0.254407	-0.305228	0.203	0.264	1									Sh3glb2	0.0282028	0.520338	0.116	0.046	1
															Sntn	0.0324031	0.379452	0.446	0.368	1		Rpl23a-ps3	0.146451	0.451617	0.451	0.342	1		Dab2	0.255494	0.292914	0.266	0.216	1									Sh3gl2	0.0282212	0.409783	0.164	0.076	1
															Sdhb	0.0326546	-0.274909	0.234	0.322	1		Gm10263	0.146791	0.733149	0.235	0.132	1		Acta2	0.258677	-0.527402	0.062	0.104	1									Pam16	0.028344	0.389487	0.192	0.099	1
															Rpgrip1l	0.0331455	-0.282286	0.083	0.146	1		Ndufb2	0.146901	-0.267989	0.059	0.158	1		Fam111a	0.263502	0.349389	0.109	0.072	1									Brinp1	0.0285369	0.424158	0.13	0.053	1
															Stmn1	0.0331946	-0.328053	0.122	0.193	1		Sap18	0.146901	-0.414698	0.059	0.158	1		Tm9sf2	0.265187	0.366599	0.125	0.088	1									Acp1	0.0285369	0.276487	0.13	0.053	1
															Fdx1l	0.0335336	-0.273775	0.054	0.105	1		Psenen	0.148816	0.619214	0.216	0.105	1		Pdcd5	0.26596	0.355201	0.227	0.192	1									Clstn1	0.0285905	-0.300685	0.548	0.656	1
															Sec11a	0.0345105	-0.255063	0.144	0.222	1		Tpm4	0.150162	0.508306	0.333	0.211	1		Creg1	0.267535	0.331437	0.156	0.112	1									Elovl4	0.0287683	0.515277	0.178	0.092	1
															Gkap1	0.0349238	0.336145	0.241	0.164	1		Jam2	0.150923	-0.380597	0.078	0.184	1		Lyz2	0.27026	-0.297881	0.781	0.752	1									Gas6	0.0288929	-0.284093	0.192	0.305	1
															Mbd3	0.0352244	-0.290727	0.054	0.105	1		mt-Co2	0.151985	0.307076	0.843	0.895	1		Gm10260	0.276823	0.373109	0.266	0.232	1									Smim14	0.0289877	0.392207	0.164	0.076	1
															Zmat2	0.035549	0.252891	0.227	0.146	1		Dad1	0.155394	-0.499952	0.137	0.263	1		Nupr1	0.279663	0.496549	0.133	0.096	1									Pigk	0.0291243	-0.539123	0.171	0.267	1
															Cfap70	0.0355595	-0.30638	0.122	0.193	1		C1qa	0.155394	-0.78243	0.137	0.263	1		Tgfbr1	0.289152	0.395617	0.148	0.112	1									Tma7	0.0291872	0.343256	0.315	0.198	1
															Acsl3	0.0357368	0.362285	0.194	0.123	1		Ly6c2	0.15615	0.595493	0.176	0.079	1		Hk2	0.290298	0.441542	0.141	0.104	1									Kmt2e	0.0292039	0.337391	0.151	0.069	1
															Wdr34	0.0366216	-0.345319	0.076	0.135	1		Sumo1	0.15716	0.631943	0.235	0.132	1		S100a6	0.294068	-0.402729	0.188	0.24	1									Pafah1b2	0.0297776	0.463225	0.192	0.099	1
															Rpap3	0.0368014	0.294767	0.173	0.105	1		Snhg9	0.160615	0.707517	0.137	0.053	1		Plek	0.295144	0.338432	0.133	0.096	1									Pitpnc1	0.0298877	0.462602	0.178	0.092	1
															1110059E24Rik	0.0369911	0.284325	0.101	0.047	1		Jun	0.160737	1.2168	0.235	0.132	1		Ndufa6	0.296155	0.270974	0.344	0.344	1									Erlec1	0.0299177	-0.625897	0.041	0.107	1
															Mpst	0.0373921	0.290879	0.108	0.053	1		Canx	0.163694	-0.267247	0.078	0.184	1		Pabpc1	0.297502	0.36853	0.32	0.304	1									Tmco1	0.0303001	0.389981	0.212	0.115	1
															Rab6a	0.0380552	0.28013	0.219	0.14	1		2410015M20Rik	0.163694	-0.309803	0.078	0.184	1		2810428I15Rik	0.30111	0.384897	0.125	0.088	1									Mrpl52	0.0304448	0.38401	0.151	0.069	1
															Hist3h2a	0.0383802	-0.265106	0.086	0.146	1		Dnaja1	0.164376	0.668373	0.235	0.132	1		Lifr	0.302862	0.353776	0.141	0.104	1									Adam11	0.030656	-0.487834	0.123	0.214	1
															Cx3cr1	0.0384961	-0.25431	0.058	0.111	1		Dstn	0.164837	0.386862	0.255	0.132	1		Tomm20	0.308561	0.341828	0.141	0.104	1									Top2b	0.0310228	0.401271	0.116	0.046	1
															Pgls	0.0389469	-0.292123	0.14	0.211	1		Sema3c	0.164916	0.572844	0.333	0.237	1		Nfe2l2	0.316243	0.254262	0.117	0.08	1									Actr2	0.0310828	0.406954	0.192	0.099	1
															Rbpms	0.0389514	-0.252414	0.058	0.111	1		Ppib	0.166345	-0.252731	0.098	0.211	1		Rnf13	0.317157	0.493967	0.102	0.072	1									Pnisr	0.0310861	0.40719	0.219	0.122	1
															4930402H24Rik	0.0412986	-0.298286	0.108	0.17	1		Rps11	0.167002	0.554972	0.588	0.605	1		Tmem55b	0.324009	-0.269645	0.07	0.104	1									Pfdn2	0.0311679	0.308848	0.281	0.168	1
															Txnl1	0.0413812	0.307355	0.144	0.082	1		Mecom	0.167324	0.930586	0.196	0.105	1		Vps4b	0.334466	0.459719	0.102	0.072	1									Fam126b	0.0315001	0.447644	0.171	0.084	1
															Cntn1	0.0415516	-0.491025	0.065	0.117	1		Eif3k	0.168417	-0.259609	0.098	0.211	1		Mcmbp	0.336904	0.494268	0.117	0.088	1									Atad1	0.0315821	-0.341122	0.116	0.214	1
															Atp5b	0.0417875	0.300148	0.41	0.322	1		Nostrin	0.168752	0.459083	0.176	0.079	1		Ccnl1	0.345139	0.419421	0.102	0.072	1									Rit2	0.0316466	0.297481	0.185	0.092	1
															Tekt1	0.0419536	0.268168	0.367	0.287	1		Toporsos	0.170281	0.735176	0.137	0.053	1		Tsc22d3	0.348367	0.321795	0.422	0.424	1									Kdelr1	0.0319051	-0.446766	0.062	0.137	1
															Sorl1	0.0425137	-0.291043	0.176	0.251	1		Fus	0.170281	0.723621	0.137	0.053	1		Ssr2	0.354196	0.299005	0.102	0.072	1									Cpsf6	0.0322403	0.301857	0.192	0.099	1
															Atp1b3	0.0425912	-0.253435	0.108	0.175	1		D8Ertd738e	0.170475	0.735312	0.275	0.184	1		Sf3b1	0.354533	0.394957	0.133	0.104	1									Rogdi	0.0326462	0.454634	0.178	0.092	1
															Eif5b	0.0427502	0.3033	0.388	0.31	1		Ndufa2	0.17105	0.407118	0.314	0.184	1		Cltc	0.357959	0.561293	0.164	0.136	1									Calr	0.0328179	-0.38069	0.493	0.595	1
															Uhrf1bp1	0.0433763	0.272182	0.115	0.058	1		Tmem256	0.172651	0.584173	0.294	0.184	1		Tpm3-rs7	0.358777	0.333727	0.109	0.08	1									Kidins220	0.0328377	0.391239	0.151	0.069	1
															0610011F06Rik	0.0438413	0.309023	0.173	0.105	1		Chchd2	0.172651	0.533588	0.294	0.184	1		Rp9	0.358781	0.386848	0.102	0.072	1									Gaa	0.0329744	-0.555377	0.541	0.595	1
															Eml2	0.0441548	0.293266	0.23	0.158	1		Rpl23a	0.173676	0.372646	0.549	0.474	1		Wnk1	0.365968	0.43495	0.188	0.16	1									Zwint	0.0329823	0.464136	0.377	0.267	1
															Mpdz	0.0442394	0.383882	0.155	0.094	1		C1d	0.175522	0.432679	0.216	0.105	1		Nsa2	0.376357	0.359728	0.219	0.192	1									Nxph1	0.0335544	0.566922	0.116	0.046	1
															Tmf1	0.0450976	0.367329	0.162	0.099	1		Dynll1	0.176937	0.289572	0.588	0.447	1		Jun	0.386089	0.557966	0.164	0.136	1									Gnao1	0.0336349	0.256034	0.212	0.115	1
															Golga7	0.0451076	-0.288577	0.094	0.152	1		Rps14	0.179307	0.307946	0.745	0.737	1		Cd14	0.401859	0.267072	0.211	0.176	1									B4galt3	0.0336876	0.513029	0.137	0.061	1
															Wbp11	0.0451773	-0.254223	0.176	0.257	1		Klf4	0.180377	0.939015	0.137	0.053	1		Snrpf	0.403883	0.320512	0.344	0.336	1									Psmb7	0.033817	0.25335	0.116	0.046	1
															Tmed9	0.045271	-0.258279	0.201	0.287	1		Rab2a	0.180377	0.607516	0.137	0.053	1		Usmg5	0.41487	0.342703	0.328	0.32	1									Sec11a	0.0340511	-0.554736	0.048	0.115	1
															Neat1	0.0465483	0.36027	0.126	0.07	1		Vamp5	0.180377	0.497032	0.137	0.053	1		Snrpb2	0.41503	0.367674	0.203	0.176	1									Setx	0.0340814	0.492275	0.116	0.046	1
															1500015O10Rik	0.0471441	-0.262443	0.622	0.673	1		Med21	0.180377	0.477553	0.137	0.053	1		Coa3	0.444606	0.286647	0.164	0.136	1									Haghl	0.0341274	0.314121	0.13	0.053	1
															Vps8	0.0473958	0.263499	0.122	0.064	1		Gnai2	0.18119	-0.302176	0.235	0.368	1		Grn	0.445555	0.474877	0.281	0.272	1									Luc7l3	0.0342085	0.417478	0.219	0.13	1
															Zc2hc1a	0.0488435	0.309052	0.23	0.158	1		Mpc1	0.181682	-0.288045	0.118	0.237	1		Park7	0.456537	0.370043	0.172	0.152	1									Plppr3	0.0342979	-0.701854	0.103	0.183	1
															Gm8730	0.0500124	-0.285304	0.392	0.468	1		Sdcbp	0.184013	0.643376	0.196	0.105	1		Yipf4	0.46719	0.42102	0.102	0.08	1									Cope	0.0346693	0.490609	0.158	0.076	1
															Ypel3	0.0500199	0.250356	0.399	0.322	1		Hipk3	0.185589	0.520357	0.137	0.053	1		Raly	0.46719	0.389605	0.102	0.08	1									Uqcrc1	0.034725	0.438753	0.233	0.137	1
															Mxra8	0.0500509	0.316599	0.169	0.105	1		Ddit4	0.188367	0.875957	0.196	0.105	1		Srsf9	0.473546	0.322296	0.102	0.08	1									Mga	0.0347796	0.438858	0.103	0.038	1
															Fkbp3	0.0502081	-0.293545	0.273	0.339	1		Uqcrq	0.188674	-0.42498	0.255	0.395	1		Srsf3	0.48263	0.333053	0.125	0.104	1									Sema3f	0.0348852	0.429113	0.116	0.046	1
															Npas3	0.0505165	0.320803	0.176	0.111	1		Hprt	0.190144	-0.258956	0.118	0.237	1		Tomm7	0.483091	0.26137	0.305	0.288	1									Gnl3l	0.0349639	0.372786	0.178	0.092	1
															Ccny	0.0509347	-0.346203	0.058	0.105	1		Mdh2	0.190144	-0.304736	0.118	0.237	1		Atp1a2	0.485541	0.480807	0.125	0.104	1									Htt	0.0351565	0.363041	0.116	0.046	1
															mt-Atp8	0.0518317	-0.28234	0.252	0.327	1		Tacc1	0.190911	0.597302	0.137	0.053	1		mt-Nd5	0.490453	0.410213	0.188	0.168	1									Prkaca	0.0353006	0.250662	0.205	0.107	1
															Macf1	0.0541654	0.262176	0.356	0.287	1		Cpe	0.190911	0.512494	0.137	0.053	1		Arf4	0.49526	0.402806	0.109	0.088	1									Ttc19	0.0353594	0.527012	0.103	0.038	1
															Mrpl55	0.0550443	-0.415509	0.122	0.181	1		Anapc11	0.191428	0.416039	0.176	0.079	1		Aplp2	0.49526	0.269299	0.109	0.088	1									Zdhhc21	0.0355478	-0.425154	0.068	0.145	1
															2310039H08Rik	0.0560327	-0.28904	0.144	0.211	1		Uqcrh	0.191728	0.594357	0.373	0.289	1		Psmc3	0.497229	0.357468	0.195	0.176	1									Smim10l1	0.0356198	0.327059	0.212	0.115	1
															C1qbp	0.0567628	-0.295278	0.079	0.135	1		Rab11a	0.192847	0.845813	0.255	0.158	1		Taf6l	0.501631	0.369814	0.102	0.08	1									Zmym1	0.0356523	0.346838	0.103	0.038	1
															Akap14	0.0569777	0.381738	0.273	0.205	1		C1qc	0.194283	-0.390045	0.196	0.316	1		Vcam1	0.506029	0.397815	0.102	0.08	1									Bscl2	0.0357644	-0.401848	0.151	0.244	1
															Uba2	0.0576767	-0.330134	0.058	0.105	1		Mtpn	0.196345	0.468115	0.137	0.053	1		Adam10	0.514884	0.263497	0.102	0.08	1									Strn4	0.0362607	0.330904	0.116	0.046	1
															Gm15728	0.0593623	0.296917	0.101	0.053	1		Smarca2	0.196345	0.3956	0.137	0.053	1		Ccl5	0.528349	0.41411	0.086	0.112	1									Etnk1	0.0364868	0.373745	0.295	0.191	1
															Myef2	0.0595893	-0.272461	0.112	0.175	1		Arglu1	0.196678	0.31617	0.216	0.105	1		St13	0.529955	0.377146	0.219	0.2	1									Rab5a	0.0367194	0.286504	0.13	0.053	1
															Rnf7	0.0596312	-0.256672	0.23	0.298	1		Wbp5	0.196829	0.707528	0.255	0.158	1		Atp5c1	0.565104	0.273596	0.234	0.224	1									Pten	0.0368893	0.582099	0.123	0.053	1
															Zfr	0.0597971	0.354786	0.363	0.298	1		Cdk12	0.19772	-0.664956	0.039	0.105	1		Cox20	0.573493	0.36665	0.148	0.136	1									Rph3a	0.0369776	0.565414	0.164	0.084	1
															Plekha2	0.0607741	0.269791	0.201	0.135	1		Tmsb10	0.19852	0.334461	0.392	0.263	1		Ubxn1	0.582823	0.402107	0.102	0.088	1									Chd5	0.037108	0.258273	0.116	0.046	1
															Ube2n	0.0608093	-0.295382	0.27	0.345	1		Cyba	0.199633	-0.568395	0.157	0.263	1		Wbp5	0.612586	0.359729	0.117	0.104	1									Rps23	0.0372266	0.350116	0.37	0.26	1
															Pon2	0.0610029	0.347691	0.144	0.088	1		Ucp2	0.199736	0.866453	0.216	0.132	1		Mrps17	0.615706	0.30073	0.102	0.088	1									Rpl36	0.0372813	0.360075	0.39	0.282	1
															Pura	0.0611097	0.312577	0.421	0.345	1		Atp5j2	0.200747	0.815225	0.333	0.263	1		Ptges3	0.619245	0.30731	0.117	0.104	1									Prrc2b	0.0376922	0.25991	0.192	0.099	1
															2810004N23Rik	0.0612428	0.27773	0.173	0.111	1		Sptbn1	0.200797	0.344592	0.471	0.342	1		F13a1	0.62153	0.330053	0.305	0.312	1									Rab10	0.0377567	0.369965	0.158	0.076	1
															Pdcd5	0.0619244	-0.301947	0.331	0.398	1		Rpl15	0.20164	-0.349811	0.176	0.289	1		Msrb1	0.627645	0.388008	0.102	0.088	1									Dctn4	0.037996	0.266936	0.123	0.053	1
															Clta	0.0630945	0.280575	0.317	0.251	1		Skil	0.201892	0.420664	0.137	0.053	1		Ap2a2	0.65186	0.278023	0.148	0.136	1									Ralgapa1	0.0380713	0.275089	0.103	0.038	1
															Ddt	0.064053	0.339689	0.306	0.234	1		Jund	0.201904	0.626292	0.196	0.105	1		Canx	0.654261	0.259697	0.141	0.128	1									Epb41l3	0.0381424	0.349412	0.192	0.099	1
															Fam174a	0.0645664	0.335067	0.248	0.187	1		Sh3glb1	0.203544	-0.298563	0.216	0.368	1		Adap2os	0.686678	0.256388	0.156	0.152	1									Basp1	0.0382543	0.32895	0.288	0.176	1
															Mcee	0.0648149	0.338432	0.309	0.246	1		Chrac1	0.204444	-0.498305	0.039	0.105	1		Nars	0.68749	0.252702	0.156	0.144	1									Clasp1	0.0385577	0.391949	0.116	0.046	1
															Abcf1	0.0651625	0.298627	0.169	0.111	1		Ptp4a1	0.204444	-0.728501	0.039	0.105	1		Ptgds	0.687923	0.351214	0.258	0.248	1									Casd1	0.0388261	0.285376	0.192	0.099	1
															Sec11c	0.0651864	-0.272584	0.144	0.205	1		Gkn3	0.204444	-1.0261	0.039	0.105	1		Myl12b	0.7068	0.258506	0.188	0.184	1									Asah1	0.039011	-0.466594	0.075	0.153	1
															Nbl1	0.0654223	0.344037	0.122	0.07	1		Atp6v0e	0.205354	0.776318	0.294	0.211	1		Ucp2	0.707979	0.375129	0.227	0.232	1									Rpl26	0.0391049	0.440534	0.39	0.282	1
															Gm13075	0.0658314	-0.325531	0.076	0.129	1		Rpl13a	0.205731	0.554067	0.569	0.553	1		Slirp	0.709221	0.314731	0.133	0.128	1									Ppp2r1a	0.0393316	0.349188	0.247	0.145	1
															Lancl1	0.0660061	0.312598	0.101	0.053	1		Tm9sf3	0.207544	0.436074	0.137	0.053	1		Dek	0.711991	0.466312	0.156	0.152	1									Thoc2	0.0396529	0.300766	0.103	0.038	1
															Fhl1	0.0668522	-0.306304	0.486	0.55	1		Sptssa	0.20977	-0.318548	0.196	0.316	1		Zfp36l2	0.744578	0.330204	0.227	0.24	1									Snca	0.0400286	0.286001	0.158	0.076	1
															Psmd6	0.0675953	-0.29289	0.068	0.117	1		Atp2b1	0.211333	-0.410292	0.039	0.105	1		Ptms	0.744843	0.421251	0.109	0.104	1									Fuca2	0.0401519	-0.492396	0.048	0.115	1
															D3Ertd751e	0.0678826	-0.268802	0.115	0.175	1		Dhrs7	0.211333	-0.546137	0.039	0.105	1		Tm6sf1	0.752523	0.252272	0.117	0.112	1									Ncl	0.0401525	0.429448	0.164	0.084	1
															Igf1r	0.0684363	0.283413	0.252	0.181	1		Gm9493	0.211995	0.758689	0.275	0.184	1		Rtn4	0.754568	0.251072	0.109	0.104	1									Rnf13	0.0404643	-0.358007	0.048	0.115	1
															Psap	0.0691067	-0.293935	0.647	0.673	1		Fli1	0.213325	0.358243	0.137	0.053	1		Sec62	0.768416	0.26261	0.203	0.24	1									Rab2a	0.0410064	0.367852	0.178	0.092	1
															Mttp	0.0693099	-0.324783	0.065	0.111	1		Cox6a1	0.213499	0.579801	0.353	0.263	1		Hnrnpa1	0.780512	0.295752	0.203	0.208	1									Rgcc	0.0410951	-0.288516	0.048	0.115	1
															Slc24a5	0.0699984	-0.271962	0.086	0.14	1		Rps25	0.216009	0.503063	0.529	0.5	1		Klf6	0.782654	0.308371	0.148	0.176	1									Chpf	0.0412998	-0.276888	0.062	0.137	1
															Prune2	0.0712581	-0.256149	0.065	0.111	1		Sdpr	0.216104	0.821066	0.275	0.184	1		Pttg1	0.821464	0.317464	0.102	0.096	1									Ppp3ca	0.0414849	0.338142	0.356	0.237	1
															Frg1	0.0718565	0.283635	0.281	0.216	1		Hist1h2bc	0.217513	0.920102	0.157	0.079	1		Mpeg1	0.828893	0.348175	0.102	0.12	1									Usp22	0.0418749	0.334171	0.158	0.076	1
															Eif1a	0.0726074	-0.26811	0.112	0.17	1		Rps7	0.218208	0.602979	0.471	0.421	1		Ndufa5	0.844952	0.302551	0.188	0.2	1									Cbx5	0.0419848	0.422193	0.185	0.099	1
															Rnase4	0.0739878	-0.362033	0.183	0.251	1		Ppp1r16b	0.218388	-0.336845	0.039	0.105	1		Fam174a	0.852463	0.447026	0.125	0.128	1									Ntsr2	0.0426405	0.267872	0.103	0.038	1
															Dnah6	0.0747246	0.269714	0.356	0.287	1		Glrx3	0.218388	-0.382535	0.039	0.105	1		Chmp5	0.880871	0.271472	0.109	0.112	1									Grcc10	0.0427499	0.332407	0.137	0.061	1
															Gpx1	0.0747664	0.274344	0.176	0.117	1		Rec114	0.218388	-0.39834	0.039	0.105	1		Wwp1	0.8829	0.273724	0.125	0.128	1									Eif4a1	0.0431218	0.484719	0.171	0.092	1
															Psmc3	0.0750268	0.287248	0.284	0.216	1		Asah1	0.218388	-0.447783	0.039	0.105	1		Arf6	0.884895	0.256236	0.148	0.168	1									Ddx6	0.0432403	0.406619	0.185	0.099	1
															Ppp2r2b	0.0770782	0.309195	0.104	0.058	1		Ttc3	0.218388	-0.473501	0.039	0.105	1		Btg2	0.901852	0.382926	0.125	0.136	1									Spcs2	0.0433339	-0.359059	0.137	0.221	1
															Hhatl	0.0773689	0.294647	0.155	0.099	1		Ifngr1	0.219166	-0.492601	0.059	0.132	1		Tsc22d4	0.905261	0.284443	0.102	0.104	1									Cbx3	0.0436674	0.258301	0.26	0.153	1
															Ezr	0.0786691	-0.264208	0.342	0.404	1		Cd63	0.219214	0.346535	0.137	0.053	1		Capns1	0.912758	0.32256	0.172	0.184	1									Prpf19	0.0439324	0.297354	0.158	0.076	1
															Lpar1	0.0791421	-0.30619	0.086	0.135	1		Rps16	0.220054	0.306062	0.588	0.526	1		Ptprb	0.920624	0.268058	0.172	0.192	1									Fkbp2	0.0439796	-0.471903	0.329	0.412	1
															Tacc1	0.0792989	0.342865	0.252	0.193	1		4931406P16Rik	0.22027	0.52773	0.275	0.184	1		Comt	0.928352	0.316393	0.109	0.112	1									Eif3f	0.0448577	0.528735	0.116	0.053	1
															Csrp1	0.0793142	0.26311	0.112	0.064	1		Ywhaq	0.221132	0.570571	0.333	0.237	1		Eif3j1	0.930491	0.334888	0.117	0.12	1									Epha4	0.0452075	-0.311126	0.082	0.16	1
															Cml1	0.0798862	0.306233	0.219	0.158	1		Cxx1a	0.222325	0.806753	0.216	0.132	1		Scand1	0.984773	0.302804	0.125	0.136	1									Dennd5b	0.0453953	0.361193	0.144	0.069	1
															Zfand4	0.0802052	0.302109	0.104	0.058	1		mt-Nd2	0.223136	0.447158	0.569	0.605	1		Arglu1	0.988579	0.278053	0.133	0.144	1									Hk1	0.0455719	0.268541	0.123	0.053	1
															Tctex1d2	0.0802656	-0.295157	0.237	0.31	1		Rnf144b	0.225218	0.311989	0.137	0.053	1		Snx2	0.998829	0.264758	0.125	0.136	1									Tfrc	0.0458444	-0.439515	0.062	0.13	1
															Hnrnph2	0.0811213	0.258562	0.173	0.117	1		Cdkn2c	0.22561	-0.256331	0.039	0.105	1																Hba-a2	0.0463491	-1.61831	0.445	0.496	1
															Rock1	0.0837082	0.291487	0.104	0.058	1		Palmd	0.22561	-0.275963	0.039	0.105	1																Ly6h	0.0465488	-0.316354	0.411	0.496	1
															Ubxn11	0.0847106	0.390698	0.248	0.193	1		Smpdl3a	0.22561	-0.307775	0.039	0.105	1																Trank1	0.0465613	0.385041	0.123	0.053	1
															Gm16286	0.0861833	-0.254673	0.061	0.105	1		2210013O21Rik	0.22561	-0.390518	0.039	0.105	1																39142	0.0465613	0.29591	0.123	0.053	1
															Rcan2	0.0865006	-0.274854	0.137	0.193	1		Cebpzos	0.22561	-0.411262	0.039	0.105	1																Pld3	0.0468156	-0.36958	0.301	0.389	1
															Eid1	0.0867546	0.262662	0.126	0.076	1		Erg	0.22561	-0.425406	0.039	0.105	1																Ran	0.0469252	0.254275	0.185	0.099	1
															Fam204a	0.0902197	-0.299857	0.144	0.199	1		Rbm4b	0.22561	-0.481318	0.039	0.105	1																Spcs1	0.0470122	-0.360957	0.158	0.252	1
															Wnt4	0.0911728	0.296242	0.115	0.07	1		Denr	0.22561	-0.486338	0.039	0.105	1																Apmap	0.0470401	-0.527094	0.068	0.137	1
															Jun	0.0993863	-0.30709	0.122	0.175	1		Mrps18c	0.22561	-0.488577	0.039	0.105	1																Gns	0.0470401	-0.558163	0.068	0.137	1
															Synpr	0.100234	-0.311276	0.065	0.105	1		Adipor1	0.226831	-0.419985	0.098	0.184	1																Nr2c2	0.0471559	0.39972	0.11	0.046	1
															Ptms	0.104878	-0.25377	0.216	0.275	1		Ptma	0.23067	0.258675	0.529	0.474	1																Akap11	0.0478515	0.273346	0.158	0.076	1
															Eef1d	0.106598	0.274779	0.313	0.257	1		Tmem204	0.231068	0.687158	0.196	0.105	1																Os9	0.0485583	-0.512527	0.13	0.214	1
															Gm20383	0.108599	-0.273998	0.104	0.152	1		2610001J05Rik	0.231068	0.434638	0.196	0.105	1																Madd	0.0486004	0.388305	0.11	0.046	1
															Lsm7	0.108627	0.250458	0.302	0.24	1		Mrpl24	0.233002	-0.263293	0.039	0.105	1																Atp1a3	0.0493335	-0.252638	0.555	0.611	1
															Synm	0.109108	0.310061	0.241	0.187	1		Dbi	0.233219	-0.262747	0.353	0.526	1																Grm5	0.0497433	0.288549	0.356	0.244	1
															Ube3a	0.111406	0.282323	0.205	0.152	1		Rdx	0.233655	0.697941	0.294	0.211	1																Gpat4	0.0499142	0.54043	0.137	0.069	1
															Pdia6	0.113291	-0.355659	0.162	0.216	1		Rpl8	0.233686	0.468444	0.412	0.342	1																Eif1ax	0.0501397	0.515355	0.13	0.061	1
															Strn3	0.11705	0.29679	0.147	0.099	1		Ftl1	0.234845	-0.397186	0.804	0.921	1																Resp18	0.0507771	-0.382276	0.452	0.527	1
															App	0.117485	0.297631	0.302	0.251	1		Taldo1	0.23503	-0.636755	0.078	0.158	1																Kcnab2	0.0510756	-0.532417	0.075	0.145	1
															Nsa2	0.117876	0.265402	0.14	0.094	1		Rpl12	0.23856	-0.408585	0.059	0.132	1																Etfb	0.0512175	0.316371	0.11	0.046	1
															Ogt	0.118313	-0.299206	0.205	0.257	1		Hpcal1	0.23856	-0.411241	0.059	0.132	1																Bbip1	0.0519866	0.306307	0.11	0.046	1
															Fgfr1	0.119868	0.293704	0.27	0.211	1		Gm10073	0.240543	0.314266	0.412	0.289	1																Syn1	0.0520028	0.325899	0.26	0.16	1
															Idh3g	0.123555	0.363736	0.191	0.146	1		Vti1b	0.240564	-0.253766	0.039	0.105	1																Tsnax	0.0523748	0.315451	0.11	0.046	1
															Dhrs7	0.124444	0.261732	0.306	0.257	1		Csrp2	0.240564	-0.263545	0.039	0.105	1																Papola	0.0525822	0.441179	0.13	0.061	1
															Asrgl1	0.125101	-0.255952	0.079	0.123	1		Xbp1	0.240564	-0.284528	0.039	0.105	1																Disp2	0.0529639	-0.286714	0.329	0.443	1
															Nxn	0.127098	-0.259393	0.09	0.135	1		Snapc5	0.241047	-0.288776	0.078	0.158	1																Peg3	0.0530565	0.338694	0.438	0.313	1
															Arhgef4	0.127109	0.293693	0.104	0.064	1		Sarnp	0.24168	0.57796	0.216	0.132	1																Cdh13	0.0534371	-0.383457	0.068	0.137	1
															Rad23b	0.129014	-0.36927	0.104	0.146	1		Faim	0.245285	-0.294992	0.059	0.132	1																Svop	0.0534623	0.355153	0.151	0.076	1
															0610009L18Rik	0.129216	-0.283679	0.072	0.111	1		Fam195b	0.245285	-0.344518	0.059	0.132	1																Nbeal1	0.0536591	0.353329	0.13	0.061	1
															Naa20	0.13049	-0.341532	0.086	0.129	1		Polr2g	0.245285	-0.417556	0.059	0.132	1																Ctsz	0.053785	-0.519145	0.075	0.145	1
															Ccdc108	0.13561	0.337988	0.205	0.158	1		37500	0.245793	0.642341	0.157	0.079	1																Usp5	0.054135	0.30273	0.151	0.076	1
															Ccdc12	0.136861	-0.279154	0.108	0.152	1		Dlc1	0.247172	-0.376177	0.078	0.158	1																Atp1a1	0.0541648	-0.525423	0.192	0.275	1
															Fam98c	0.139025	0.251173	0.112	0.07	1		Gng5	0.247973	0.414692	0.471	0.368	1																Ap2b1	0.0548352	0.535129	0.192	0.115	1
															Irx5	0.143383	-0.306936	0.094	0.135	1		Glul	0.250873	0.448638	0.431	0.342	1																Chgb	0.0548596	-0.250046	0.315	0.42	1
															Psma6	0.144567	-0.281581	0.169	0.222	1		Stard8	0.252143	0.703273	0.118	0.053	1																Rbm4b	0.0548865	0.367558	0.116	0.053	1
															Xpr1	0.148095	0.255271	0.108	0.07	1		Cebpb	0.252143	-0.73593	0.059	0.132	1																Copa	0.0551573	0.370616	0.151	0.076	1
															Lrrc23	0.151416	0.25315	0.291	0.24	1		Klf13	0.253405	-0.440259	0.078	0.158	1																Kcnq2	0.055202	-0.349534	0.158	0.244	1
															Atp5f1	0.153094	-0.270823	0.291	0.363	1		Laptm5	0.256202	0.263131	0.039	0.105	1																Usp29	0.0554735	0.288049	0.192	0.107	1
															Trmt1l	0.155488	-0.293885	0.094	0.135	1		Smim11	0.257797	0.459466	0.157	0.079	1																Mgea5	0.055568	0.25901	0.11	0.046	1
															Rbbp7	0.15916	-0.260076	0.158	0.205	1		Cdk11b	0.259133	0.463899	0.118	0.053	1																Ccni	0.0559783	0.276942	0.11	0.046	1
															Tspan6	0.160541	0.287241	0.259	0.211	1		Ppp1r11	0.259133	-0.461396	0.059	0.132	1																Fry	0.0570524	0.329033	0.178	0.099	1
															Tmx3	0.161165	-0.292197	0.09	0.129	1		Tfdp2	0.259746	-0.260483	0.078	0.158	1																Dync1li2	0.057645	0.253624	0.11	0.046	1
															Trnau1ap	0.162433	-0.375061	0.09	0.129	1		Ube2i	0.259746	-0.271769	0.078	0.158	1																Crmp1	0.0577663	0.323597	0.13	0.061	1
															Zfp422	0.169804	-0.261379	0.101	0.14	1		Zcrb1	0.259746	-0.323229	0.078	0.158	1																Hnrnpdl	0.0581966	0.357278	0.178	0.099	1
															Smim4	0.173739	0.26552	0.119	0.082	1		Clic4	0.26037	0.395958	0.275	0.184	1																Tmem47	0.0582201	-0.37337	0.068	0.137	1
															Prkcdbp	0.173952	0.284896	0.237	0.193	1		Cobll1	0.266257	0.594182	0.118	0.053	1																Nrbp1	0.0593232	0.304469	0.13	0.061	1
															Mrps9	0.174188	-0.251902	0.076	0.111	1		Tril	0.266257	0.526374	0.118	0.053	1																Dnm3	0.0593963	0.283796	0.253	0.16	1
															Lrguk	0.184106	0.256136	0.126	0.088	1		Ap2b1	0.266257	0.498587	0.118	0.053	1																Cd99l2	0.0598774	-0.455699	0.13	0.214	1
															Phip	0.185736	0.280507	0.227	0.181	1		Zbtb20	0.267297	0.636033	0.314	0.237	1																Nceh1	0.0601775	-0.403378	0.123	0.206	1
															Myg1	0.194197	0.258419	0.119	0.082	1		Hnrnpm	0.268976	0.322366	0.255	0.158	1																Mir124-2hg	0.0602843	0.364217	0.137	0.069	1
															Ctss	0.201507	-0.296797	0.223	0.263	1		Mef2c	0.272876	0.495286	0.216	0.132	1																Atrx	0.0603926	0.281032	0.158	0.084	1
															Dcaf17	0.202119	0.319832	0.104	0.07	1		Tomm20	0.273514	0.475761	0.118	0.053	1																Akap8	0.0605637	0.348076	0.116	0.053	1
															Vit	0.205011	-0.309582	0.263	0.304	1		Mrpl20	0.273514	0.379876	0.118	0.053	1																Tmem151a	0.0609865	-0.381537	0.144	0.229	1
															Stt3a	0.221018	-0.258727	0.079	0.111	1		Flt1	0.276213	0.290918	0.529	0.447	1																Bicd1	0.0614825	0.362071	0.158	0.084	1
															Rsrc1	0.230036	0.25386	0.119	0.088	1		Nckap1	0.276556	0.36314	0.157	0.079	1																Itm2c	0.0614917	-0.391439	0.432	0.527	1
															Tcea3	0.230036	0.280692	0.119	0.088	1		Ktn1	0.276556	0.322961	0.157	0.079	1																Gm10073	0.0621841	0.339516	0.24	0.145	1
															Gabbr1	0.238418	-0.252405	0.097	0.129	1		Adipor2	0.280905	0.615099	0.118	0.053	1																Tmem91	0.0629232	0.315186	0.116	0.053	1
															Ccdc47	0.245222	-0.324631	0.108	0.14	1		Psmd7	0.280905	0.485101	0.118	0.053	1																9330182L06Rik	0.0629537	0.27595	0.13	0.061	1
															Ppm1g	0.293518	-0.267308	0.083	0.111	1		Mrpl14	0.280905	0.372967	0.118	0.053	1																Tubb2a	0.0631459	0.300938	0.199	0.115	1
															Hnrnpa0	0.311647	0.282988	0.187	0.158	1		Nol7	0.280905	0.355323	0.118	0.053	1																Cops6	0.063316	-0.423646	0.055	0.115	1
															Manf	0.315413	-0.288665	0.173	0.205	1		Mbnl1	0.283057	0.524859	0.176	0.105	1																Hnrnpab	0.063454	0.421916	0.103	0.046	1
															Mrps26	0.359376	-0.291356	0.094	0.117	1		Pam	0.283862	0.498401	0.216	0.132	1																Clstn2	0.0635229	-0.52913	0.089	0.16	1
															Ttc21a	0.363494	0.261485	0.112	0.088	1		Rpl14	0.285727	0.562627	0.412	0.342	1																Sumo2	0.0636399	0.335727	0.281	0.183	1
															Sp3os	0.379809	-0.252946	0.227	0.257	1		Bpgm	0.28577	-0.330816	0.235	0.342	1																Adam15	0.0638292	-0.364373	0.075	0.145	1
															Dthd1	0.453739	-0.251806	0.212	0.24	1		Smox	0.288431	0.602564	0.118	0.053	1																Adgrl3	0.0638354	0.381857	0.219	0.13	1
																						Mcl1	0.288431	0.405106	0.118	0.053	1																Trim2	0.0646698	0.3587	0.171	0.099	1
																						Atrx	0.288431	0.390055	0.118	0.053	1																Tomm70a	0.0649101	0.370991	0.116	0.053	1
																						Polr2f	0.288431	0.383046	0.118	0.053	1																Zbtb20	0.0650474	0.447884	0.219	0.137	1
																						Sema7a	0.288431	0.337866	0.118	0.053	1																Cited2	0.0651043	0.409507	0.103	0.046	1
																						Psme2	0.289566	0.387528	0.157	0.079	1																Impact	0.0652942	0.40181	0.308	0.229	1
																						Exosc2	0.289566	0.286009	0.157	0.079	1																Flot2	0.0660632	-0.345502	0.048	0.107	1
																						Rps12	0.289757	-0.359449	0.196	0.289	1																Lman2	0.0663049	0.60426	0.103	0.046	1
																						Tmem258	0.295481	0.606179	0.235	0.158	1																Negr1	0.0665544	0.251383	0.329	0.214	1
																						Rassf3	0.296091	0.439514	0.118	0.053	1																Kcnq1ot1	0.066672	0.55273	0.199	0.122	1
																						Ddx1	0.296091	0.301985	0.118	0.053	1																Slc25a51	0.0667192	0.331455	0.116	0.053	1
																						Pcmtd1	0.299015	0.49769	0.255	0.184	1																Cd83	0.0672784	-0.342604	0.048	0.107	1
																						Gm9844	0.301619	0.409754	0.176	0.105	1																Zcrb1	0.0675035	-0.299913	0.075	0.145	1
																						Slc39a10	0.315892	0.318878	0.275	0.184	1																Usp19	0.0677695	0.365459	0.103	0.046	1
																						Ndufs5	0.320973	0.649546	0.176	0.105	1																Diras1	0.0677695	-0.322024	0.048	0.107	1
																						Fcgrt	0.324234	-0.509569	0.137	0.211	1																Rrp1	0.0679704	0.325544	0.158	0.084	1
																						Fcer1g	0.324234	-0.730487	0.137	0.211	1																Sdf4	0.0682051	-0.371276	0.144	0.221	1
																						Rpl9	0.326355	0.299435	0.588	0.579	1																Ssr2	0.0682073	-0.27671	0.116	0.198	1
																						Gps2	0.329205	0.650986	0.137	0.079	1																Rock2	0.0687604	0.382908	0.103	0.046	1
																						Calm1	0.330517	0.265179	0.627	0.605	1																Prmt1	0.0698933	0.300345	0.164	0.092	1
																						Gstm1	0.333686	0.577199	0.196	0.132	1																Cacnb4	0.0699824	0.338085	0.158	0.084	1
																						Tmsb4x	0.333813	-0.307197	0.922	0.947	1																Ddx39b	0.0706023	0.318137	0.137	0.069	1
																						Sat1	0.334317	0.625435	0.176	0.105	1																Bace1	0.0708226	-0.569567	0.075	0.137	1
																						Psmc3	0.336759	0.47358	0.137	0.079	1																Camk2n1	0.0708549	0.400768	0.363	0.282	1
																						Rps20	0.33785	0.34579	0.412	0.342	1																Macf1	0.0712129	0.298321	0.158	0.084	1
																						Anp32a	0.339468	-0.339547	0.157	0.237	1																Cmpk1	0.0719869	0.259253	0.144	0.076	1
																						Tmod3	0.341122	0.306812	0.176	0.105	1																Atxn2	0.0723804	0.270193	0.137	0.069	1
																						Rps4x	0.343332	0.417276	0.392	0.342	1																Cox5b	0.0726483	0.356524	0.349	0.252	1
																						Rpl5	0.344423	0.553918	0.137	0.079	1																Pcp4	0.0730758	0.496513	0.315	0.221	1
																						Cuedc2	0.344423	0.552938	0.137	0.079	1																Qk	0.0738959	0.463297	0.103	0.046	1
																						Psmb2	0.346564	0.645285	0.196	0.132	1																Hmbox1	0.0738961	0.369678	0.103	0.046	1
																						Sec62	0.346738	0.655695	0.353	0.316	1																Tmem59l	0.0751453	-0.38441	0.404	0.489	1
																						Nenf	0.352198	0.517072	0.137	0.079	1																Ganab	0.0752289	-0.414844	0.123	0.198	1
																						Ndufb9	0.352198	0.478985	0.137	0.079	1																Gdpd1	0.0753745	-0.254651	0.075	0.145	1
																						Gm17541	0.352198	0.394295	0.137	0.079	1																Sorbs2	0.0759221	0.323586	0.13	0.069	1
																						Rpl22	0.354972	0.447169	0.216	0.158	1																Tub	0.0763611	0.462804	0.11	0.053	1
																						Cct7	0.357842	-0.401097	0.078	0.132	1																Rtn3	0.0763832	-0.341796	0.589	0.656	1
																						Vapa	0.358126	-0.327275	0.157	0.237	1																Psip1	0.076934	0.289853	0.219	0.137	1
																						Crip1	0.359899	0.311324	0.529	0.474	1																Msantd4	0.0776743	0.272249	0.103	0.046	1
																						Rbms1	0.360083	0.458779	0.137	0.079	1																Rgs17	0.0778397	-0.536344	0.103	0.168	1
																						Cwc15	0.360083	0.434418	0.137	0.079	1																Tubb3	0.077873	0.291575	0.301	0.206	1
																						Lamb2	0.360083	0.393577	0.137	0.079	1																Gtf2i	0.0780267	0.289354	0.123	0.061	1
																						Rpsa	0.361297	0.503373	0.216	0.158	1																Arpc1a	0.0782767	0.25247	0.144	0.076	1
																						Ndufb7	0.366165	-0.61006	0.216	0.289	1																Fus	0.0784578	0.303683	0.281	0.191	1
																						Igf1r	0.36731	0.627154	0.333	0.289	1																Ina	0.0789765	0.304609	0.144	0.076	1
																						Ccser2	0.368078	0.358429	0.137	0.079	1																Rnf14	0.0790023	0.387437	0.11	0.053	1
																						Arpc1b	0.368129	-0.279948	0.216	0.316	1																Cmip	0.0799584	0.325907	0.192	0.115	1
																						1110004F10Rik	0.369946	0.388047	0.118	0.211	1																Snrnp27	0.080654	0.265911	0.24	0.153	1
																						Pcbp2	0.372126	0.279639	0.235	0.158	1																Mat2a	0.0815416	0.421732	0.185	0.115	1
																						Dazap2	0.372268	-0.373815	0.098	0.158	1																Prkcb	0.0823091	0.288776	0.144	0.076	1
																						Fnbp1l	0.376182	0.390165	0.137	0.079	1																Ndufa12	0.0823663	0.365485	0.26	0.176	1
																						Prex2	0.376182	0.365232	0.137	0.079	1																Xpr1	0.0827944	0.281896	0.144	0.076	1
																						Slc2a1	0.376299	0.285904	0.49	0.447	1																Rb1cc1	0.0828243	0.416085	0.11	0.053	1
																						Uba52	0.377498	0.494113	0.412	0.395	1																Elavl3	0.08283	0.304043	0.171	0.099	1
																						Cdkn1a	0.379017	0.527253	0.235	0.184	1																Gdi1	0.0828558	0.453131	0.274	0.191	1
																						Atp5h	0.379712	0.257118	0.294	0.211	1																Cox8a	0.0832196	0.260433	0.459	0.351	1
																						Arhgdib	0.383249	-0.627149	0.078	0.132	1																Pabpc1	0.0833299	0.318203	0.151	0.084	1
																						Slco1c1	0.38385	0.387369	0.275	0.211	1																Map7d1	0.0838067	0.312147	0.151	0.084	1
																						Atp5b	0.384396	0.455677	0.137	0.079	1																Gnb2	0.0857334	0.438782	0.233	0.153	1
																						Mef2a	0.384396	0.449171	0.137	0.079	1																Rsrc2	0.0859796	0.37076	0.151	0.084	1
																						Ccdc12	0.387063	0.339574	0.196	0.132	1																Gabbr1	0.0864817	-0.303052	0.534	0.595	1
																						Sh3bgrl3	0.387931	-0.643923	0.255	0.316	1																Tmed9	0.0876787	-0.334341	0.185	0.275	1
																						Ier2	0.3888	-0.734776	0.059	0.105	1																Rbfox1	0.0877666	0.312128	0.185	0.107	1
																						Tmed9	0.390193	0.577472	0.157	0.105	1																Prkar2a	0.0879571	0.279369	0.11	0.053	1
																						Nptn	0.396043	-0.301522	0.098	0.158	1																Pcsk2	0.0898338	-0.467619	0.253	0.328	1
																						Nek7	0.397946	0.605895	0.157	0.105	1																Rbm8a	0.0903192	0.301978	0.11	0.053	1
																						Klf7	0.397946	0.482775	0.157	0.105	1																Tulp4	0.0915538	0.299512	0.13	0.069	1
																						Rpl10-ps3	0.398692	0.314353	0.294	0.237	1																Arl2	0.0915538	0.293145	0.13	0.069	1
																						Psme1	0.400786	-0.34356	0.078	0.132	1																Mrpl41	0.0921071	0.309226	0.13	0.069	1
																						Rarres2	0.401149	0.518436	0.137	0.079	1																Ewsr1	0.092518	0.446065	0.192	0.122	1
																						Slc7a1	0.404167	-0.310264	0.098	0.158	1																Dnajb4	0.0937832	0.268953	0.13	0.069	1
																						Rsrp1	0.404651	-0.281248	0.235	0.316	1																Ppt1	0.0939618	-0.258833	0.11	0.183	1
																						Srsf11	0.405791	0.550301	0.157	0.105	1																Rpl8	0.0944797	0.301464	0.315	0.229	1
																						Lsm6	0.409732	-0.443966	0.078	0.132	1																Aff4	0.0946421	0.423091	0.116	0.061	1
																						Esam	0.410125	-0.343971	0.118	0.184	1																Hspa13	0.0953757	-0.35838	0.055	0.107	1
																						Slc25a5	0.417871	-0.332367	0.157	0.237	1																Gpr22	0.0964482	0.303176	0.11	0.053	1
																						Rnase4	0.418809	-0.299601	0.059	0.105	1																Stoml1	0.0970797	-0.337791	0.096	0.16	1
																						Krcc1	0.418809	-0.373315	0.059	0.105	1																Erh	0.0974086	0.33547	0.185	0.115	1
																						Mapk1	0.418809	-0.405599	0.059	0.105	1																Mbnl2	0.0976629	0.473822	0.116	0.061	1
																						Tshz2	0.420847	0.453168	0.176	0.132	1																Emc4	0.0976762	-0.469581	0.116	0.183	1
																						Pura	0.421755	0.298464	0.157	0.105	1																Wdr89	0.0977857	0.327044	0.212	0.137	1
																						Nebl	0.423603	0.283848	0.255	0.184	1																Slc24a3	0.097808	-0.437044	0.123	0.191	1
																						Srgn	0.424474	0.36358	0.235	0.184	1																Mlf2	0.0988763	0.322124	0.185	0.115	1
																						Tspo	0.425644	-0.409852	0.118	0.184	1																Camsap2	0.0989912	0.260621	0.11	0.053	1
																						Lims1	0.429107	-0.315023	0.059	0.105	1																Ube2n	0.0994114	0.429158	0.178	0.115	1
																						Polr2l	0.429107	-0.315642	0.059	0.105	1																Psmb2	0.0995897	0.349297	0.192	0.122	1
																						Ywhae	0.435009	0.359526	0.333	0.289	1																Rpl13a	0.0998258	0.319189	0.445	0.374	1
																						St13	0.435454	0.359776	0.216	0.158	1																Strn3	0.100139	0.252682	0.13	0.069	1
																						Naca	0.436112	0.565356	0.176	0.132	1																Cntnap2	0.100595	-0.529013	0.192	0.26	1
																						Csde1	0.437273	-0.449858	0.078	0.132	1																Cpe	0.10143	-0.268738	0.589	0.634	1
																						Stmn1	0.438082	0.439962	0.157	0.105	1																Hspa5	0.101541	-0.424165	0.315	0.382	1
																						Junb	0.439551	-0.287436	0.059	0.105	1																Atp6v0e2	0.102908	-0.26991	0.315	0.405	1
																						Ssbp4	0.439551	-0.289907	0.059	0.105	1																Cltc	0.103026	0.356696	0.253	0.176	1
																						Emcn	0.443862	0.391027	0.176	0.132	1																B4galnt1	0.10326	-0.403801	0.055	0.107	1
																						Eif5b	0.44638	0.283737	0.157	0.105	1																Slc22a17	0.103466	-0.386385	0.39	0.466	1
																						Cd200	0.44659	0.446548	0.412	0.395	1																Lhfpl4	0.104021	-0.5189	0.068	0.122	1
																						Ndufb6	0.446685	-0.293038	0.078	0.132	1																Lamtor4	0.104161	0.316326	0.137	0.076	1
																						39326	0.45881	0.314897	0.235	0.184	1																Mycbp2	0.105034	0.307393	0.205	0.13	1
																						Arl2bp	0.459597	0.674166	0.176	0.132	1																Alg2	0.105339	-0.306564	0.158	0.237	1
																						Park7	0.459597	0.455287	0.176	0.132	1																Brd2	0.105515	0.470997	0.123	0.069	1
																						Tmem119	0.460871	0.417564	0.059	0.105	1																Ndufv1	0.105591	-0.459934	0.075	0.13	1
																						Luc7l3	0.460871	-0.275311	0.059	0.105	1																Rell2	0.105835	0.371195	0.144	0.084	1
																						Ndufb3	0.463241	0.3686	0.157	0.105	1																Mtch2	0.106695	0.528008	0.103	0.053	1
																						Fas	0.463241	0.279691	0.157	0.105	1																Rps6	0.107122	-0.346168	0.267	0.336	1
																						Cox6c	0.4635	0.269474	0.431	0.368	1																Mlec	0.108094	-0.344578	0.055	0.107	1
																						Tgfbr2	0.465851	0.704518	0.118	0.079	1																Rpn2	0.108906	-0.344025	0.123	0.191	1
																						Tie1	0.465851	0.56432	0.118	0.079	1																Phf24	0.109181	0.296878	0.116	0.061	1
																						Nfib	0.465851	0.433944	0.118	0.079	1																Cend1	0.109283	-0.345325	0.185	0.26	1
																						Tnrc6a	0.465851	0.407	0.118	0.079	1																Eif4h	0.10965	0.302011	0.185	0.115	1
																						Ptbp3	0.467581	0.25157	0.176	0.132	1																Prrc2c	0.111196	0.37183	0.144	0.084	1
																						Tmbim4	0.471744	0.576829	0.059	0.105	1																Hdgfrp3	0.111804	0.435907	0.144	0.084	1
																						Mrfap1	0.475603	0.511873	0.118	0.079	1																Tmod2	0.112347	0.269062	0.185	0.115	1
																						Zic3	0.475603	0.449676	0.118	0.079	1																Bcan	0.112377	0.497603	0.103	0.053	1
																						Psma6	0.485458	0.586158	0.118	0.079	1																Tmem256	0.113646	0.376426	0.199	0.13	1
																						Rbm25	0.485465	0.448795	0.118	0.079	1																Abca2	0.114648	0.352008	0.267	0.191	1
																						Naa38	0.488161	0.296596	0.137	0.211	1																H2-D1	0.115078	-0.42812	0.192	0.267	1
																						Cbx1	0.491985	0.379737	0.176	0.132	1																Apbb1	0.115833	0.393243	0.171	0.107	1
																						Kmt2c	0.493908	0.264277	0.059	0.105	1																Anapc1	0.115955	0.378127	0.123	0.069	1
																						Sdf4	0.495437	0.345141	0.118	0.079	1																Atp6v1a	0.116964	0.277744	0.274	0.198	1
																						Timm13	0.500269	0.420856	0.176	0.132	1																Npm1	0.117401	0.333089	0.144	0.084	1
																						Rps28	0.501778	0.393629	0.588	0.526	1																Ptms	0.118438	0.29335	0.164	0.099	1
																						Tcf4	0.505431	0.280472	0.314	0.263	1																Elovl6	0.119053	0.415171	0.103	0.053	1
																						Chmp3	0.505517	0.481074	0.118	0.079	1																Gpbp1	0.11938	0.266046	0.123	0.069	1
																						Tnrc6c	0.505517	0.37294	0.118	0.079	1																Emb	0.119855	-0.449513	0.082	0.137	1
																						Nrd1	0.505517	0.362498	0.118	0.079	1																Grin2a	0.119911	-0.38486	0.075	0.13	1
																						Ubxn1	0.505517	0.340721	0.118	0.079	1																Egfl7	0.120335	-0.271278	0.062	0.115	1
																						Herpud1	0.505517	0.340214	0.118	0.079	1																Cox20	0.121346	0.312051	0.103	0.053	1
																						Samd9l	0.505517	0.299073	0.118	0.079	1																Sar1b	0.121472	0.325373	0.123	0.069	1
																						Ly6e	0.506157	0.360433	0.529	0.5	1																Pak1	0.122148	0.288656	0.151	0.092	1
																						Gdi2	0.508627	-0.450531	0.137	0.184	1																Idh3a	0.122176	0.284495	0.123	0.069	1
																						Gsk3b	0.513837	0.566195	0.275	0.263	1																Gnb2l1	0.122666	0.359262	0.13	0.076	1
																						H2afz	0.51446	-0.266424	0.216	0.263	1																Fam174a	0.122785	-0.503854	0.096	0.153	1
																						Hnrnpu	0.515705	0.476856	0.118	0.079	1																Cacna1e	0.123593	0.275438	0.123	0.069	1
																						Rab6a	0.515705	0.253089	0.118	0.079	1																Syne1	0.125742	0.316968	0.123	0.069	1
																						Gatm	0.522316	0.314219	0.431	0.421	1																Map2k1	0.126015	0.329568	0.151	0.092	1
																						Uqcr11	0.522414	0.50755	0.314	0.316	1																Pam	0.126785	-0.696655	0.26	0.344	1
																						Lrrc8a	0.525998	0.542725	0.118	0.079	1																Yaf2	0.126831	0.283969	0.103	0.053	1
																						Ap3s1	0.525998	0.398708	0.118	0.079	1																Saraf	0.127018	-0.280559	0.308	0.389	1
																						Nbeal1	0.525998	0.331796	0.118	0.079	1																Rps6kb1	0.12763	0.271781	0.103	0.053	1
																						Hsp90aa1	0.525998	0.296728	0.118	0.079	1																Tmx3	0.127803	0.45551	0.171	0.107	1
																						Clip1	0.525998	0.257429	0.118	0.079	1																D430041D05Rik	0.128074	-0.269442	0.068	0.122	1
																						Hexb	0.533496	-0.340865	0.255	0.316	1																Mrps18a	0.128432	0.286843	0.103	0.053	1
																						mt-Nd3	0.534131	0.272038	0.176	0.132	1																Yme1l1	0.128653	0.267068	0.123	0.069	1
																						Rac1	0.534855	0.33434	0.216	0.184	1																Rpl38	0.128671	0.31719	0.473	0.405	1
																						Cdc37	0.536395	0.323391	0.118	0.079	1																Gad2	0.12882	-0.295243	0.068	0.122	1
																						Papola	0.537509	0.622842	0.137	0.105	1																Stip1	0.132008	0.262077	0.144	0.084	1
																						Ypel3	0.539694	0.576081	0.196	0.158	1																Car11	0.133151	0.292934	0.178	0.115	1
																						Bvht	0.543337	-0.360009	0.118	0.158	1																Rpl36al	0.134183	0.260121	0.233	0.16	1
																						Rps2	0.543696	-0.405146	0.196	0.263	1																Ubap2l	0.134754	0.311668	0.13	0.076	1
																						Bax	0.547124	0.443196	0.137	0.105	1																Ajap1	0.135903	-0.603754	0.062	0.107	1
																						Cstb	0.556199	0.369316	0.196	0.158	1																B4gat1	0.136603	-0.443285	0.158	0.221	1
																						Rtf1	0.556199	0.338549	0.196	0.158	1																Tmem30a	0.137088	-0.289628	0.473	0.527	1
																						Egfl7	0.565245	0.50123	0.255	0.237	1																Nktr	0.138658	0.481206	0.137	0.084	1
																						Nck1	0.568193	0.29959	0.118	0.079	1																Enah	0.139589	0.281242	0.233	0.16	1
																						S100a1	0.569114	-0.260557	0.137	0.184	1																Ube2d2a	0.140345	0.298016	0.158	0.099	1
																						Qk	0.569276	0.495704	0.314	0.316	1																Rpl22l1	0.141195	0.274858	0.301	0.221	1
																						Map3k1	0.576467	0.359678	0.137	0.105	1																Srsf5	0.141728	0.360349	0.151	0.092	1
																						Selk	0.579242	0.294772	0.529	0.553	1																Myef2	0.142283	0.288881	0.13	0.076	1
																						Fermt2	0.586411	0.324994	0.137	0.105	1																Napg	0.143162	-0.300108	0.096	0.153	1
																						Kmt2e	0.591252	-0.251343	0.098	0.132	1																Apoa1bp	0.144337	-0.50833	0.062	0.107	1
																						Vps4b	0.596433	0.34791	0.137	0.105	1																Vamp1	0.145214	-0.429869	0.144	0.198	1
																						Krtcap2	0.598464	0.543547	0.157	0.132	1																Lrpap1	0.14622	-0.303085	0.205	0.275	1
																						Arpp19	0.602076	0.393502	0.294	0.289	1																Eif5	0.146569	0.297897	0.185	0.122	1
																						Cfl1	0.604543	0.329876	0.333	0.316	1																Fam234b	0.146678	-0.40462	0.103	0.16	1
																						Ranbp1	0.606533	0.320326	0.137	0.105	1																Dhx30	0.147426	0.266896	0.11	0.061	1
																						Bnip2	0.607875	0.681571	0.157	0.132	1																Hspe1	0.147742	0.277466	0.13	0.076	1
																						Arl6ip5	0.616708	0.252453	0.137	0.105	1																Tango2	0.149155	0.268568	0.11	0.061	1
																						Tonsl	0.617353	0.399047	0.157	0.132	1																Hsph1	0.149971	0.383212	0.137	0.084	1
																						Klhl5	0.621892	-0.391054	0.078	0.105	1																Acsl3	0.150078	-0.578825	0.103	0.153	1
																						Ttc14	0.62689	0.394271	0.157	0.132	1																Rbfox2	0.150289	0.455548	0.158	0.099	1
																						Cltb	0.626958	0.376599	0.137	0.105	1																Ank3	0.150409	0.312085	0.164	0.107	1
																						Pttg1	0.626958	0.325722	0.137	0.105	1																Rab11b	0.152488	0.289216	0.158	0.099	1
																						Rheb	0.632111	0.320423	0.216	0.184	1																Cadps	0.153315	0.317789	0.185	0.122	1
																						Ccny	0.633752	-0.327141	0.078	0.105	1																Scamp1	0.153485	-0.307351	0.315	0.366	1
																						Swi5	0.636499	0.630281	0.157	0.132	1																Nlgn2	0.154003	-0.480941	0.13	0.183	1
																						Paip2	0.639758	0.610217	0.235	0.237	1																Rnf7	0.154072	-0.484536	0.062	0.107	1
																						Pomp	0.649413	0.385284	0.216	0.289	1																Slc1a1	0.154278	-0.305909	0.096	0.153	1
																						Pecam1	0.654601	0.448674	0.196	0.184	1																Ldha	0.154284	-0.442373	0.075	0.122	1
																						Eif3a	0.65589	0.287816	0.157	0.132	1																Nap1l4	0.154526	-0.401199	0.062	0.107	1
																						Bri3	0.663353	0.49988	0.196	0.184	1																Lgi3	0.156048	-0.304018	0.171	0.244	1
																						Eif1	0.663746	-0.250606	0.667	0.684	1																Ankrd12	0.156285	0.300893	0.137	0.084	1
																						Kitl	0.665254	0.449546	0.255	0.237	1																Snrpg	0.158705	0.258638	0.137	0.084	1
																						Neat1	0.665675	0.520527	0.157	0.132	1																Cuta	0.158861	0.335314	0.116	0.069	1
																						Nnat	0.665675	0.317277	0.157	0.132	1																Ubqln1	0.159741	0.312559	0.116	0.069	1
																						Clta	0.675517	0.35018	0.157	0.132	1																Snrnp70	0.159798	0.388363	0.212	0.153	1
																						Ttll7	0.675517	0.326953	0.157	0.132	1																Atxn10	0.159893	0.265892	0.164	0.107	1
																						Snrnp27	0.678109	0.275328	0.157	0.211	1																C1qb	0.160385	-0.350038	0.295	0.359	1
																						Zfp706	0.679315	0.537131	0.176	0.158	1																Rps27a	0.161168	0.317736	0.363	0.298	1
																						Rapgef4	0.679315	0.279427	0.176	0.158	1																Dctn2	0.161459	-0.306561	0.062	0.107	1
																						Clic5	0.680125	0.311715	0.137	0.184	1																Cep170b	0.161957	0.303615	0.116	0.069	1
																						Rps26	0.683309	0.278705	0.275	0.368	1																Gria1	0.162027	-0.519999	0.075	0.122	1
																						Rps26-ps1	0.688657	0.382975	0.176	0.158	1																Gtf2h5	0.16335	0.315612	0.144	0.092	1
																						S100a11	0.694343	-1.17639	0.176	0.211	1																Atp1b2	0.164343	-0.41374	0.137	0.191	1
																						Tmed10	0.698044	0.325468	0.176	0.158	1																Ifitm2	0.16556	-0.383151	0.075	0.122	1
																						Tek	0.70962	0.318879	0.176	0.237	1																Ywhae	0.166034	0.298045	0.329	0.267	1
																						Hypk	0.715398	0.275166	0.216	0.211	1																Higd1a	0.16605	0.273182	0.185	0.122	1
																						Apoe	0.719248	0.253714	0.588	0.763	1																Ap2a1	0.166132	0.29738	0.137	0.084	1
																						Usp34	0.719274	0.271337	0.078	0.105	1																Camk2b	0.167774	0.27716	0.267	0.198	1
																						Rpl11	0.720652	0.357055	0.314	0.316	1																Ppme1	0.167827	0.302536	0.116	0.069	1
																						Srp9	0.72222	0.637748	0.118	0.105	1																Mrpl4	0.1686	-0.351415	0.068	0.115	1
																						Utrn	0.724015	0.343133	0.157	0.211	1																Tmem246	0.169152	-0.337998	0.075	0.122	1
																						Rpl9-ps6	0.731658	0.264818	0.412	0.474	1																Tomm7	0.169461	0.343196	0.199	0.137	1
																						Mrpl52	0.733581	0.545934	0.118	0.105	1																Npc2	0.170314	-0.451657	0.096	0.145	1
																						Ssr4	0.733581	0.40053	0.098	0.132	1																Chmp5	0.171053	0.32851	0.116	0.069	1
																						Tm4sf1	0.734941	0.33618	0.196	0.184	1																Gabrg2	0.171575	-0.346587	0.295	0.351	1
																						Cycs	0.734943	0.453317	0.196	0.184	1																Sirpa	0.171701	-0.379403	0.164	0.221	1
																						Snx3	0.736058	0.25158	0.176	0.158	1																Gnl1	0.17205	-0.271224	0.062	0.107	1
																						Cp	0.745	0.598327	0.118	0.105	1																Myeov2	0.172828	0.322246	0.205	0.145	1
																						Vcp	0.745	0.41247	0.118	0.105	1																Ktn1	0.173458	-0.417601	0.103	0.153	1
																						Anp32e	0.745	0.272136	0.098	0.132	1																Gpi1	0.173464	0.279319	0.185	0.13	1
																						Cox4i1	0.753571	0.336389	0.353	0.368	1																Ptov1	0.175522	0.335662	0.151	0.099	1
																						Mcmbp	0.756476	0.357337	0.118	0.105	1																Tmem132a	0.176642	0.335742	0.144	0.092	1
																						Ly86	0.757111	0.355192	0.078	0.105	1																Dynll1	0.178797	0.253005	0.308	0.237	1
																						Nfe2l2	0.757111	0.335307	0.078	0.105	1																Tmem245	0.179221	0.36314	0.144	0.092	1
																						Rpl18	0.758673	0.343111	0.275	0.368	1																Gad1	0.180277	-0.364284	0.075	0.122	1
																						Adgrl4	0.761478	0.418786	0.157	0.211	1																Panx2	0.182182	-0.318455	0.075	0.122	1
																						Sepw1	0.763026	0.251796	0.333	0.421	1																Bri3bp	0.185069	-0.281574	0.075	0.122	1
																						Strn3	0.769859	0.303946	0.078	0.105	1																Shisa4	0.187318	0.356425	0.103	0.061	1
																						Rbm8a	0.769859	0.252197	0.078	0.105	1																Sptbn1	0.187574	0.350278	0.24	0.183	1
																						Ubc	0.772723	0.447424	0.314	0.342	1																Ndufa1	0.188333	0.273584	0.253	0.183	1
																						Tpt1	0.775679	0.387677	0.49	0.579	1																Tmcc1	0.189361	0.292573	0.123	0.076	1
																						Vtn	0.785276	0.55054	0.137	0.132	1																Hexb	0.189691	-0.364043	0.185	0.244	1
																						Pcbp1	0.791218	0.462851	0.118	0.105	1																Ppp1cb	0.190078	0.273422	0.253	0.183	1
																						Mat2a	0.791218	0.321926	0.118	0.105	1																Atp5j2	0.191987	0.25282	0.336	0.267	1
																						Rab1a	0.791218	0.288158	0.118	0.105	1																Stub1	0.192773	0.336736	0.123	0.076	1
																						Slc7a5	0.794892	-0.347302	0.294	0.316	1																Mdga2	0.193697	0.263982	0.103	0.061	1
																						Ndufa11	0.805192	-0.377567	0.118	0.132	1																Atp6v1g1	0.194179	0.321689	0.226	0.168	1
																						Tpd52	0.806838	0.503007	0.137	0.132	1																Fam171b	0.195066	-0.406956	0.192	0.244	1
																						Snrpb2	0.806838	0.277951	0.137	0.132	1																Reep1	0.196492	0.374082	0.178	0.122	1
																						Cox20	0.814617	0.389336	0.118	0.105	1																Sema6b	0.19704	-0.264456	0.137	0.191	1
																						Anxa5	0.82638	0.304877	0.118	0.105	1																Polr2l	0.198727	0.324659	0.123	0.076	1
																						Foxq1	0.829017	0.535808	0.157	0.158	1																Ssbp4	0.198727	0.306961	0.123	0.076	1
																						Tmf1	0.830533	-0.263164	0.098	0.105	1																Kif3c	0.199134	0.367107	0.103	0.061	1
																						Uqcc2	0.834954	0.381614	0.196	0.237	1																Cacna2d2	0.19989	-0.281661	0.11	0.16	1
																						Aes	0.839233	0.356905	0.157	0.158	1																Cd81	0.20054	-0.356799	0.514	0.527	1
																						Nop10	0.842554	0.395698	0.216	0.237	1																Usp50	0.200741	0.253156	0.123	0.076	1
																						Ywhab	0.849477	0.408807	0.157	0.158	1																Pdia3	0.204731	-0.362421	0.247	0.298	1
																						Rbm3	0.858661	-0.283846	0.157	0.184	1																Actr3	0.205749	0.302379	0.137	0.092	1
																						1810058I24Rik	0.868661	0.353176	0.157	0.184	1																Atl2	0.206601	0.330124	0.13	0.084	1
																						Tmed2	0.870039	0.256701	0.157	0.158	1																Gde1	0.209551	-0.394995	0.164	0.214	1
																						Cdh5	0.873669	-0.393553	0.176	0.158	1																Thoc7	0.21028	0.352913	0.11	0.069	1
																						Adgrf5	0.899802	0.253954	0.314	0.316	1																Laptm4a	0.213151	-0.425794	0.219	0.267	1
																						Erh	0.907603	0.341588	0.118	0.132	1																Scarb2	0.214031	-0.446523	0.151	0.198	1
																						Ndufa7	0.908817	0.278365	0.294	0.368	1																Tnrc6c	0.215833	0.311179	0.11	0.069	1
																						Ndufc1	0.910585	0.337929	0.196	0.211	1																Reep5	0.216676	-0.285731	0.329	0.374	1
																						Psmb3	0.911415	0.277406	0.157	0.158	1																9530068E07Rik	0.216683	-0.463816	0.11	0.153	1
																						St3gal6	0.91613	0.252957	0.176	0.184	1																Apc	0.218867	0.268117	0.13	0.084	1
																						Cald1	0.91911	0.277681	0.118	0.132	1																Anks1b	0.223069	0.259554	0.13	0.084	1
																						Ddx5	0.919963	0.549812	0.196	0.211	1																Tra2b	0.226872	0.2909	0.144	0.099	1
																						Tjp1	0.922723	0.423777	0.235	0.289	1																Arhgef9	0.227255	0.335819	0.11	0.069	1
																						Pfn1	0.922998	-0.346152	0.431	0.421	1																Arf3	0.228873	0.319845	0.301	0.252	1
																						Rbx1	0.923765	0.308101	0.294	0.342	1																Mrpl51	0.22959	0.321023	0.11	0.069	1
																						Cxcl12	0.923765	0.289139	0.294	0.342	1																Stk25	0.232425	0.274359	0.171	0.122	1
																						Psma7	0.927743	0.456999	0.176	0.211	1																Fbxw7	0.233643	0.389245	0.116	0.076	1
																						Ndufa6	0.930065	0.312936	0.275	0.316	1																Dst	0.234724	0.365308	0.185	0.137	1
																						Ctsd	0.93082	0.259594	0.216	0.211	1																Nxph4	0.235082	-0.522543	0.103	0.145	1
																						Smim14	0.932161	0.30099	0.216	0.237	1																Srsf3	0.236698	0.277938	0.11	0.069	1
																						Rps17	0.933931	0.281546	0.333	0.368	1																Cox7c	0.242818	-0.297368	0.37	0.412	1
																						S1pr1	0.93654	0.33831	0.255	0.289	1																Ghitm	0.243202	-0.261453	0.212	0.26	1
																						Msn	0.940799	0.305652	0.137	0.158	1																Tmem127	0.244566	-0.338418	0.103	0.145	1
																						Ndufab1	0.942173	0.376368	0.118	0.132	1																Nlgn3	0.245101	-0.326035	0.103	0.145	1
																						Ndufa12	0.943128	0.305579	0.098	0.105	1																Kdelr2	0.24761	-0.298247	0.068	0.107	1
																						Tm9sf2	0.955751	0.346661	0.098	0.105	1																Tusc3	0.247651	-0.504109	0.205	0.244	1
																						Nedd8	0.968312	0.280036	0.216	0.237	1																Slc4a10	0.247683	0.274985	0.116	0.076	1
																						Trappc6b	0.968386	0.571126	0.098	0.105	1																Phip	0.247806	0.357455	0.151	0.107	1
																						Fam13c	0.968386	0.404407	0.098	0.105	1																Syngr3	0.24997	-0.394833	0.158	0.206	1
																						Sparcl1	0.969418	0.375323	0.235	0.263	1																Kcnc1	0.25052	-0.260803	0.205	0.252	1
																						Ube2s	0.976852	0.465942	0.118	0.132	1																Cuedc2	0.250645	-0.323056	0.089	0.13	1
																						Clasp2	0.976852	0.341291	0.118	0.132	1																Zfp706	0.254661	-0.333942	0.123	0.168	1
																						Dab2ip	0.981028	0.349714	0.098	0.105	1																5330434G04Rik	0.255246	0.465847	0.103	0.069	1
																						Syf2	0.985853	0.455801	0.196	0.211	1																Tmem130	0.256383	-0.250558	0.445	0.489	1
																						Pltp	0.988643	-0.307679	0.373	0.395	1																Dnajc18	0.256434	-0.274661	0.089	0.13	1
																						Arl6ip1	0.993676	0.333251	0.098	0.105	1																Scamp3	0.257311	-0.25539	0.075	0.115	1
																						Mrpl51	0.993676	0.30655	0.098	0.105	1																Wipi2	0.257502	0.285154	0.123	0.084	1
																						Tpm1	0.994613	0.533355	0.137	0.158	1																Nptx1	0.257603	-0.381072	0.089	0.13	1
																						Luzp1	1	0.517234	0.118	0.132	1																Camk2g	0.260965	-0.305869	0.103	0.145	1
																																											Nav1	0.261084	0.349441	0.123	0.084	1
																																											Sez6l	0.26185	-0.355824	0.171	0.221	1
																																											Fam173a	0.264591	-0.261815	0.137	0.183	1
																																											Hcfc1r1	0.267163	0.264861	0.144	0.099	1
																																											Atp6v1d	0.269594	-0.293404	0.116	0.16	1
																																											Cct7	0.269667	0.329596	0.171	0.13	1
																																											Rraga	0.271047	0.342526	0.13	0.092	1
																																											Scg2	0.272989	-0.261465	0.534	0.557	1
																																											Bin1	0.273444	0.3722	0.13	0.092	1
																																											Asph	0.276359	-0.28092	0.103	0.145	1
																																											Chl1	0.280188	-0.285641	0.205	0.244	1
																																											Clptm1l	0.287418	0.427421	0.103	0.069	1
																																											Prnp	0.28934	-0.259801	0.411	0.45	1
																																											Scn1b	0.292178	-0.27148	0.315	0.366	1
																																											Fstl5	0.299666	-0.394834	0.11	0.145	1
																																											Park7	0.300856	-0.325747	0.205	0.244	1
																																											Ssr4	0.302628	-0.295469	0.171	0.214	1
																																											Creld1	0.30644	-0.402317	0.103	0.137	1
																																											Tmem255a	0.310114	-0.258916	0.089	0.122	1
																																											Msmo1	0.311283	-0.269391	0.123	0.168	1
																																											Mia3	0.317398	-0.365366	0.082	0.115	1
																																											Igfbp7	0.318412	-0.344285	0.096	0.13	1
																																											Wrb	0.322249	-0.293414	0.075	0.107	1
																																											Ppp2r4	0.32444	0.281367	0.13	0.092	1
																																											Extl2	0.328231	-0.324101	0.13	0.168	1
																																											Celsr2	0.331796	-0.298596	0.178	0.221	1
																																											Grik5	0.333455	-0.294196	0.075	0.107	1
																																											Slc2a3	0.333605	-0.329904	0.11	0.145	1
																																											Lrfn5	0.333644	0.264159	0.151	0.115	1
																																											Cdk14	0.341572	-0.362172	0.096	0.13	1
																																											Amfr	0.345205	0.273894	0.151	0.115	1
																																											Dnaja1	0.353189	-0.269998	0.171	0.206	1
																																											Ugcg	0.35401	-0.290646	0.082	0.115	1
																																											Sec11c	0.358918	-0.267509	0.11	0.145	1
																																											Tmed7	0.36415	-0.387441	0.151	0.183	1
																																											Eif4g2	0.365612	-0.451192	0.185	0.214	1
																																											Cd47	0.367362	-0.283006	0.425	0.435	1
																																											Ntm	0.374387	0.348171	0.411	0.382	1
																																											Gabarapl1	0.374487	-0.259042	0.226	0.267	1
																																											C1qc	0.376612	-0.291905	0.178	0.214	1
																																											Vsnl1	0.378398	-0.416766	0.205	0.229	1
																																											Tmem9	0.382817	-0.250874	0.151	0.183	1
																																											Rpn1	0.383106	-0.310594	0.171	0.206	1
																																											Cntnap5a	0.385451	-0.346937	0.137	0.168	1
																																											Fam8a1	0.391795	-0.338008	0.096	0.122	1
																																											Dpp6	0.400983	-0.25512	0.301	0.344	1
																																											Mkln1	0.417934	0.291684	0.103	0.076	1
																																											Txndc15	0.426904	-0.255654	0.144	0.176	1
																																											Erdr1	0.430851	0.405987	0.13	0.107	1
																																											Ctsl	0.431263	-0.267004	0.199	0.237	1
																																											Ncs1	0.437243	-0.277376	0.089	0.115	1
																																											Nfe2l1	0.440557	0.278281	0.253	0.221	1
																																											Ndufa10	0.453114	-0.37715	0.13	0.153	1
																																											Serpini1	0.453364	-0.414512	0.233	0.267	1
																																											Syt1	0.455764	-0.369335	0.432	0.435	1
																																											Hcn1	0.471498	-0.251734	0.082	0.107	1
																																											Vdac3	0.472058	-0.324871	0.158	0.183	1
																																											Slc6a1	0.477465	-0.278364	0.164	0.191	1
																																											Lmtk3	0.483859	-0.409634	0.116	0.137	1
																																											Abhd12	0.48946	-0.379815	0.247	0.267	1
																																											Dgcr2	0.524213	-0.313489	0.11	0.13	1
																																											Degs1	0.525401	-0.321286	0.116	0.137	1
																																											Rhob	0.527458	-0.273003	0.096	0.115	1
																																											Cnih2	0.529308	-0.32898	0.096	0.115	1
																																											Mrps14	0.529445	-0.33877	0.11	0.13	1
																																											Atp5f1	0.539762	-0.398984	0.137	0.153	1
																																											Hs6st2	0.540734	-0.255775	0.178	0.206	1
																																											2900011O08Rik	0.551173	-0.309107	0.116	0.137	1
																																											AU040320	0.56124	-0.25742	0.096	0.115	1
																																											Tm9sf2	0.577186	-0.303537	0.192	0.206	1
																																											Marf1	0.581379	-0.290724	0.13	0.145	1
																																											Wbscr17	0.587353	-0.494065	0.11	0.122	1
																																											Kif5c	0.591277	-0.263303	0.137	0.153	1
																																											Mgp	0.599348	-0.298192	0.151	0.168	1
																																											Asic2	0.612802	-0.287922	0.096	0.115	1
																																											Fam171a2	0.621337	-0.370667	0.11	0.122	1
																																											Cacng7	0.625445	0.263697	0.151	0.13	1
																																											Vstm2a	0.625659	-0.314763	0.178	0.191	1
																																											Fkbp8	0.628706	-0.253068	0.13	0.145	1
																																											Rpl7	0.657968	-0.253026	0.171	0.183	1
																																											P4htm	0.667836	0.368592	0.103	0.092	1
																																											Slc6a6	0.671054	-0.256254	0.103	0.115	1
																																											Coro1c	0.676045	-0.258035	0.096	0.107	1
																																											Ttbk2	0.680038	0.273555	0.178	0.16	1
																																											38777	0.693846	-0.348817	0.185	0.191	1
																																											Cd164	0.717483	0.25405	0.123	0.115	1
																																											Ndn	0.761059	-0.339876	0.199	0.198	1
																																											Arl6ip5	0.779132	-0.279296	0.253	0.252	1
																																											Ncam1	0.797843	-0.366424	0.404	0.366	1
																																											Gm10116	0.804034	-0.250612	0.103	0.092	1
																																											Penk	0.808468	-0.780958	0.144	0.13	1
																																											Ndufs7	0.865802	-0.321725	0.247	0.237	1
																																											Abhd2	0.867521	-0.295882	0.103	0.107	1
																																											Gria3	0.928601	-0.26808	0.171	0.168	1
																																											Tmem50a	0.947129	-0.297498	0.116	0.115	1
																																											Nsg2	0.948712	-0.291675	0.349	0.321	1
																																											Nalcn	0.969347	-0.281447	0.116	0.107	1
																																											Hbb-bt	0.970676	-1.02739	0.171	0.168	1
																																											Gabrb1	0.98885	-0.293335	0.137	0.13	1















































































































































































































































































































































[truncated: 18 more columns]

## Sheet: Fig. 3d
Fig. 3d	Asyrocyte							Endothelial							EPC							HbVC							Macrophage							Microglia							Neuron
		p_val	avg_logFC	pct.1	pct.2	p_val_adj			p_val	avg_logFC	pct.1	pct.2	p_val_adj			p_val	avg_logFC	pct.1	pct.2	p_val_adj			p_val	avg_logFC	pct.1	pct.2	p_val_adj			p_val	avg_logFC	pct.1	pct.2	p_val_adj			p_val	avg_logFC	pct.1	pct.2	p_val_adj			p_val	avg_logFC	pct.1	pct.2	p_val_adj
	Ttr	1.05826e-136	-3.02203	0	0.799	1.79607e-132		Ttr	1.05826e-136	-3.02203	0	0.799	1.79607e-132		Ttr	8.01982e-106	-2.78032	0.029	0.889	1.36112e-101		Ttr	7.65517e-14	-2.36463	0	0.7	1.29924e-09		Ttr	1.01921e-34	-2.93294	0.008	0.767	1.7298e-30		Ttr	2.49123e-162	-2.79839	0.012	0.805	4.22812e-158		Ttr	5.19789e-42	-3.02965	0.007	0.843	8.82186e-38
	mt-Co1	2.49801e-31	-0.453361	0.954	1	4.23962e-27		mt-Co1	2.49801e-31	-0.453361	0.954	1	4.23962e-27		mt-Co3	1.15529e-35	-0.369735	1	1	1.96075e-31		Hbb-bs	5.42481e-07	-0.378088	1	1	0.00920699		Gm10263	2.13213e-15	1.0102	0.82	0.572	3.61866e-11		mt-Co1	3.14246e-55	-0.705199	0.889	0.995	5.33338e-51		Gm10076	3.40343e-09	-0.852547	0.24	0.606	5.77631e-05
	Agt	5.0956e-24	0.690071	0.772	0.598	8.64825e-20		Agt	5.0956e-24	0.690071	0.772	0.598	8.64825e-20		mt-Nd1	9.17758e-32	-0.465896	0.989	0.998	1.55762e-27		Rps27rt	5.36163e-05	0.695778	0.824	0.6	0.909976		mt-Co3	6.2272e-08	-0.307734	1	1	0.00105688		mt-Co3	1.46348e-50	-0.595216	0.978	1	2.48382e-46		Rpl35	2.97914e-08	-0.724162	0.342	0.669	0.00050562
	Apoe	2.34037e-21	0.363165	0.996	0.993	3.97208e-17		Apoe	2.34037e-21	0.363165	0.996	0.993	3.97208e-17		Rps27rt	4.80441e-30	0.522081	0.932	0.872	8.15404e-26		Rpl9-ps6	0.000234763	0.830619	0.412	0.138	1		Malat1	3.53637e-07	0.347972	1	1	0.00600194		mt-Atp6	3.38371e-49	-0.579504	0.991	1	5.74283e-45		Zic1	5.75982e-08	-1.06965	0.021	0.236	0.000977556
	Glul	1.00755e-16	0.537787	0.816	0.762	1.71002e-12		Glul	1.00755e-16	0.537787	0.816	0.762	1.71002e-12		Mt1	7.67495e-30	0.403252	1	0.997	1.30259e-25		Eef1a1	0.000375053	0.876339	0.549	0.275	1		Trem2	3.59878e-06	-0.83678	0.133	0.384	0.0610785		mt-Nd1	1.58363e-41	-0.651297	0.899	0.991	2.68774e-37		Rps29	6.45749e-08	-0.690076	0.514	0.787	0.00109597
	Pola2	2.6057e-16	1.1108	0.22	0.054	4.42239e-12		Pola2	2.6057e-16	1.1108	0.22	0.054	4.42239e-12		mt-Co1	7.88239e-27	-0.462457	1	1	1.3378e-22		Wbp5	0.000600276	1.14669	0.255	0.05	1		mt-Co1	7.79763e-06	-0.283171	0.977	0.994	0.132341		Malat1	1.14441e-38	0.372185	0.997	0.995	1.94229e-34		Rpl41	1.19959e-07	-0.657185	0.568	0.827	0.00203594
	Rpl41	7.25044e-16	-0.531679	0.527	0.762	1.23055e-11		Rpl41	7.25044e-16	-0.531679	0.527	0.762	1.23055e-11		mt-Co2	9.65564e-27	-0.468813	0.978	0.998	1.63876e-22		Esyt2	0.000677108	0.884031	0.176	0.012	1		mt-Nd1	1.172e-05	-0.286347	0.93	1	0.198912		mt-Cytb	3.12477e-38	-0.559592	0.908	0.988	5.30335e-34		Ndufb4	1.73176e-07	-0.853064	0.164	0.441	0.00293914
	Hopx	1.15174e-13	-0.939589	0.004	0.115	1.95474e-09		Hopx	1.15174e-13	-0.939589	0.004	0.115	1.95474e-09		Gm9780	1.77596e-23	0.75699	0.737	0.42	3.01416e-19		Tgm2	0.00133695	0.698475	0.157	0.012	1		mt-Cytb	3.15865e-05	-0.262423	0.93	0.987	0.536087		mt-Co2	1.96631e-35	-0.644037	0.754	0.962	3.33722e-31		Rpl37	2.23217e-07	-0.620733	0.479	0.772	0.00378844
	Rps15a	1.59961e-13	-0.528814	0.134	0.35	2.71486e-09		Rps15a	1.59961e-13	-0.528814	0.134	0.35	2.71486e-09		mt-Atp6	1.5404e-22	-0.278328	1	1	2.61437e-18		Ppp2r2d	0.00138786	0.995941	0.157	0.012	1		Gm11808	9.87011e-05	0.5183	0.773	0.742	1		mt-Nd4	4.38212e-26	-0.608424	0.659	0.896	7.43733e-22		Ebf1	2.31227e-07	-1.20639	0.027	0.228	0.00392439
	mt-Co2	1.8984e-13	-0.270602	0.948	1	3.22196e-09		mt-Co2	1.8984e-13	-0.270602	0.948	1	3.22196e-09		Tsc22d3	8.4703e-22	0.635458	0.763	0.48	1.43758e-17		Rpl7	0.00145398	0.827872	0.392	0.15	1		Hspe1	0.000142966	-0.727291	0.117	0.302	1		C1qc	2.07142e-19	0.31803	0.988	0.981	3.51561e-15		Ubb	2.34149e-07	-0.705008	0.63	0.819	0.00397398
	Tmsb4x	2.1626e-13	-0.580434	0.509	0.723	3.67036e-09		Tmsb4x	2.1626e-13	-0.580434	0.509	0.723	3.67036e-09		Nnat	4.63208e-19	0.435403	0.975	0.872	7.86157e-15		Exosc2	0.00167032	0.777875	0.157	0.012	1		Rps27rt	0.000171753	0.384717	0.945	0.918	1		mt-Nd2	6.04268e-19	-0.584093	0.4	0.701	1.02556e-14		Ndufa3	2.48304e-07	-0.801851	0.288	0.567	0.00421422
	Itih3	3.24979e-13	0.655965	0.569	0.425	5.51555e-09		Itih3	3.24979e-13	0.655965	0.569	0.425	5.51555e-09		mt-Cytb	5.11102e-19	-0.292639	1	1	8.67442e-15		mt-Co3	0.00173648	-0.440624	1	1	1		Wfdc17	0.000184219	-0.769731	0.305	0.541	1		Rpl41	4.42687e-18	-0.307115	0.922	0.991	7.51328e-14		Ndufa4	3.04263e-07	-0.670978	0.432	0.717	0.00516395
	Dynll1	4.12284e-13	-0.497345	0.228	0.477	6.99728e-09		Dynll1	4.12284e-13	-0.497345	0.228	0.477	6.99728e-09		Gm10263	1.05477e-18	0.750611	0.536	0.258	1.79016e-14		Cst3	0.00174424	-0.446833	0.804	0.912	1		Gm10126	0.000187806	0.876588	0.211	0.069	1		C1qb	5.09349e-16	0.277586	0.99	0.986	8.64467e-12		Cox6c	3.2326e-07	-0.638306	0.425	0.709	0.00548637
	Rps28	8.30823e-13	-0.568645	0.273	0.512	1.41007e-08		Rps28	8.30823e-13	-0.568645	0.273	0.512	1.41007e-08		mt-Nd4	1.22505e-15	-0.316474	0.968	0.99	2.07915e-11		Ddx1	0.00180247	0.766205	0.118	0	1		Aif1	0.000205242	-0.471569	0.336	0.572	1		Rpl39	1.01818e-15	-0.406394	0.663	0.875	1.72805e-11		Rpl13	6.84004e-07	-0.553909	0.363	0.669	0.0116089
	Aldoc	1.35386e-12	0.337616	0.89	0.849	2.29776e-08		Aldoc	1.35386e-12	0.337616	0.89	0.849	2.29776e-08		Tapbpl	9.80737e-15	0.582955	0.219	0.049	1.66451e-10		Hbb-bt	0.00203724	-0.314412	0.98	1	1		Dbi	0.000219787	-0.5086	0.344	0.61	1		mt-Nd3	4.8351e-15	-0.645176	0.154	0.372	8.20614e-11		Enpp2	6.97182e-07	-0.71537	0.014	0.197	0.0118326
	Rps16	1.49416e-12	-0.537914	0.184	0.4	2.53589e-08		Rps16	1.49416e-12	-0.537914	0.184	0.4	2.53589e-08		Pola2	4.58225e-13	0.519046	0.18	0.036	7.777e-09		Flt1	0.00209591	0.756731	0.529	0.288	1		Tmed7	0.000326022	-0.566396	0.016	0.132	1		Rpl22l1	3.28338e-14	-0.447297	0.25	0.506	5.57256e-10		Rpl6	8.68771e-07	-0.644121	0.24	0.543	0.0147448
	Rps11	2.23999e-12	-0.525177	0.182	0.4	3.80171e-08		Rps11	2.23999e-12	-0.525177	0.182	0.4	3.80171e-08		Gsn	2.22525e-12	0.604387	0.504	0.271	3.77669e-08		Ly6c1	0.00214252	0.58107	0.804	0.625	1		Gm10260	0.000544465	0.794355	0.266	0.119	1		mt-Nd5	1.43308e-13	-0.611129	0.128	0.322	2.43223e-09		Rpl22l1	8.90263e-07	-0.73618	0.301	0.575	0.0151095
	Mt1	5.01149e-12	0.264229	0.976	0.968	8.50551e-08		Mt1	5.01149e-12	0.264229	0.976	0.968	8.50551e-08		Sncg	7.43107e-11	-0.716297	0.072	0.26	1.2612e-06		Tmod3	0.0025469	0.770411	0.176	0.025	1		Atp6v1f	0.000545477	-0.577138	0.164	0.352	1		Dynll1	1.60532e-13	-0.518354	0.222	0.459	2.72455e-09		Rpl39	9.55704e-07	-0.810713	0.24	0.504	0.0162202
	Rps19	9.08529e-12	-0.505491	0.275	0.51	1.54196e-07		Rps19	9.08529e-12	-0.505491	0.275	0.51	1.54196e-07		Gm21149	3.15111e-10	0.632872	0.417	0.222	5.34807e-06		Atp2a2	0.00339242	0.675917	0.196	0.038	1		Cuta	0.000591475	-0.580037	0.039	0.17	1		Cd52	2.82889e-12	-0.498747	0.243	0.471	4.80119e-08		Cycs	1.22485e-06	-0.629298	0.151	0.433	0.0207881
	Ntsr2	1.7899e-11	0.450054	0.655	0.557	3.03782e-07		Ntsr2	1.7899e-11	0.450054	0.655	0.557	3.03782e-07		Tmem212	5.84061e-10	0.262041	0.946	0.903	9.91268e-06		9430020K01Rik	0.00349186	0.758547	0.373	0.162	1		Cox6b1	0.000613186	-0.476631	0.344	0.56	1		Rps17	3.22055e-12	-0.392422	0.412	0.673	5.46592e-08		Selm	1.35144e-06	-0.773226	0.178	0.441	0.0229366
	Fau	1.84528e-11	-0.605236	0.186	0.387	3.1318e-07		Fau	1.84528e-11	-0.605236	0.186	0.387	3.1318e-07		Rpl36-ps3	1.14301e-08	0.429882	0.457	0.269	0.000193992		Hspa8	0.00356162	-0.590788	0.294	0.538	1		mt-Nd2	0.000617575	-0.378948	0.461	0.704	1		Gm10263	3.44072e-12	0.61162	0.567	0.482	5.8396e-08		Sec61b	1.38885e-06	-0.801096	0.048	0.252	0.0235715
	Nnat	2.04961e-11	0.535367	0.635	0.512	3.4786e-07		Nnat	2.04961e-11	0.535367	0.635	0.512	3.4786e-07		Gm29666	2.83795e-08	0.420766	0.104	0.021	0.000481656		Foxc1	0.00366187	0.795234	0.137	0.012	1		Fcgr3	0.000892336	-0.437072	0.18	0.384	1		Hsp90ab1	5.43003e-12	-0.499936	0.168	0.369	9.21584e-08		Hint1	1.47067e-06	-0.705599	0.233	0.504	0.0249602
	Rpl13	2.11517e-11	-0.546294	0.224	0.441	3.58986e-07		Rpl13	2.11517e-11	-0.546294	0.224	0.441	3.58986e-07		mt-Nd2	6.18567e-08	-0.333652	0.77	0.864	0.00104983		Capza2	0.00393665	0.853507	0.373	0.162	1		Pf4	0.000895426	-0.423859	0.445	0.648	1		Rps27rt	1.962e-11	0.33304	0.873	0.866	3.32991e-07		Atp5l	1.47362e-06	-0.716343	0.349	0.622	0.0250103
	Rps29	4.17952e-11	-0.440601	0.549	0.769	7.09349e-07		Rps29	4.17952e-11	-0.440601	0.549	0.769	7.09349e-07		Snf8	6.8958e-08	0.477796	0.255	0.114	0.00117035		Pglyrp1	0.00404983	0.924231	0.51	0.288	1		Dynll1	0.000914184	-0.570127	0.305	0.491	1		Cald1	2.24304e-11	-0.668687	0.035	0.146	3.80689e-07		Rps24	2.01937e-06	-0.728341	0.24	0.504	0.0342727
	Rpl35	6.49093e-11	-0.566877	0.283	0.48	1.10164e-06		Rpl35	6.49093e-11	-0.566877	0.283	0.48	1.10164e-06		Ccdc62	9.81397e-08	0.359632	0.101	0.021	0.00166563		Myo10	0.00408155	0.829476	0.137	0.012	1		Ly6c1	0.000958737	-0.682037	0.07	0.214	1		Apoe	3.26429e-11	-0.562174	0.445	0.673	5.54015e-07		Cox7c	3.83759e-06	-0.660395	0.37	0.661	0.0651316
	Rpl28	6.65429e-11	-0.49695	0.138	0.324	1.12937e-06		Rpl28	6.65429e-11	-0.49695	0.138	0.324	1.12937e-06		Hspa5	1.15814e-07	-0.532003	0.259	0.428	0.00196559		Atp6v1a	0.00488816	1.08029	0.157	0.025	1		Gm9844	0.00097862	0.74368	0.227	0.088	1		Nfkbia	1.11204e-10	-0.485593	0.127	0.294	1.88736e-06		Uqcrq	4.81869e-06	-0.632244	0.315	0.575	0.0817828
	Mfsd2a	1.03312e-10	0.833712	0.23	0.093	1.75341e-06		Mfsd2a	1.03312e-10	0.833712	0.23	0.093	1.75341e-06		Slc2a3	3.35324e-07	0.387988	0.155	0.052	0.00569112		Becn1	0.00520942	0.936652	0.157	0.025	1		Gm10269	0.00100781	0.591008	0.422	0.277	1		Rps24	1.68082e-10	-0.337242	0.458	0.699	2.85269e-06		2010107E04Rik	5.29669e-06	-0.591767	0.205	0.48	0.0898954
	Rpl39	1.98778e-10	-0.520177	0.19	0.382	3.37365e-06		Rpl39	1.98778e-10	-0.520177	0.19	0.382	3.37365e-06		Gstm1	4.42674e-07	0.35424	0.759	0.643	0.00751306		Sepp1	0.00526218	0.49694	0.745	0.55	1		Rps18-ps3	0.00122152	0.415921	0.617	0.491	1		Ptn	3.34141e-10	-0.729365	0.069	0.195	5.67105e-06		Rps28	6.56355e-06	-0.667722	0.445	0.669	0.111397
	Calm2	2.62649e-10	-0.533136	0.186	0.376	4.45767e-06		Calm2	2.62649e-10	-0.533136	0.186	0.376	4.45767e-06		Dnaja1	5.35701e-07	-0.448558	0.331	0.493	0.00909191		Sptbn1	0.00550538	0.793099	0.471	0.25	1		mt-Co2	0.00126787	-0.251329	0.922	0.975	1		Myl9	1.20688e-09	-0.719726	0.063	0.181	2.04832e-05		Eif1	7.17613e-06	-0.527557	0.377	0.646	0.121793
	Itm2a	4.73225e-10	-0.794316	0.096	0.246	8.03157e-06		Itm2a	4.73225e-10	-0.794316	0.096	0.246	8.03157e-06		Hspa1b	5.75468e-07	-0.5316	0.036	0.149	0.00976684		Kctd10	0.00554934	0.869283	0.157	0.025	1		Zbtb7a	0.00133298	0.627147	0.109	0.019	1		Cd74	2.61841e-09	-0.71038	0.056	0.167	4.44397e-05		Tmsb4x	7.80557e-06	-0.578298	0.63	0.858	0.132476
	Ndrg2	4.73998e-10	0.413569	0.776	0.741	8.0447e-06		Ndrg2	4.73998e-10	0.413569	0.776	0.741	8.0447e-06		Rpl9-ps6	6.08241e-07	0.39427	0.604	0.458	0.0103231		Sucla2	0.00554934	0.720329	0.157	0.025	1		Dnaja1	0.00138769	-0.452817	0.195	0.39	1		Rpl38	3.23009e-09	-0.295217	0.617	0.831	5.48211e-05		Rpl14	8.47592e-06	-0.608399	0.342	0.591	0.143853
	Lrrc8a	4.8513e-10	0.763598	0.403	0.274	8.23362e-06		Lrrc8a	4.8513e-10	0.763598	0.403	0.274	8.23362e-06		Ptprb	6.71144e-07	0.38709	0.367	0.208	0.0113907		Nckap1	0.00554934	0.663024	0.157	0.025	1		Gm2000	0.00141192	0.271013	0.844	0.862	1		Rpl36	4.51743e-09	-0.288942	0.617	0.835	7.66699e-05		Ap1s2	1.25223e-05	-0.879047	0.055	0.236	0.212528
	Rps27	6.47013e-10	-0.451178	0.495	0.683	1.09811e-05		Rps27	6.47013e-10	-0.451178	0.495	0.683	1.09811e-05		Serpinb1a	6.80698e-07	0.478833	0.169	0.065	0.0115528		Cdkn1a	0.00570169	0.900941	0.235	0.075	1		Cox6c	0.00158751	-0.319708	0.375	0.591	1		Rpl22	5.43736e-09	-0.301301	0.259	0.468	9.22828e-05		Rpl24	1.35629e-05	-0.57488	0.363	0.598	0.23019
	Uqcrb	1.09931e-09	-0.445839	0.218	0.419	1.86575e-05		Uqcrb	1.09931e-09	-0.445839	0.218	0.419	1.86575e-05		Eef1d	7.7605e-07	0.429093	0.313	0.17	0.0131711		Iqgap1	0.00590915	0.651969	0.157	0.025	1		Mat2a	0.00171735	-0.700606	0.039	0.151	1		Rpl26	8.11576e-09	-0.273565	0.606	0.847	0.000137741		Vps8	1.9689e-05	1.20628	0.555	0.449	0.334162
	Sdc4	1.29684e-09	0.588807	0.485	0.367	2.20099e-05		Sdc4	1.29684e-09	0.588807	0.485	0.367	2.20099e-05		Etnppl	9.2763e-07	0.393281	0.216	0.095	0.0157437		Sgms1	0.00620828	0.876431	0.451	0.262	1		Hspa8	0.00181541	-0.443645	0.445	0.629	1		Rpl23	9.3525e-09	-0.302432	0.462	0.727	0.000158731		Polr2l	2.00041e-05	-0.495981	0.123	0.339	0.33951
	Ptma	1.89291e-09	-0.419955	0.242	0.451	3.21264e-05		Ptma	1.89291e-09	-0.419955	0.242	0.451	3.21264e-05		Hspa8	9.56468e-07	-0.362514	0.673	0.754	0.0162332		Vps8	0.00650086	0.831612	0.176	0.038	1		Chchd2	0.00183349	-0.435181	0.195	0.371	1		Fcgr3	1.12431e-08	0.491214	0.574	0.501	0.000190818		Ndufc1	2.1056e-05	-0.623626	0.247	0.496	0.357363
	Rpl37a	2.27268e-09	-0.45326	0.369	0.566	3.85719e-05		Rpl37a	2.27268e-09	-0.45326	0.369	0.566	3.85719e-05		Gm6133	1.20786e-06	0.425798	0.183	0.076	0.0204998		Cd2ap	0.00660599	0.54834	0.235	0.062	1		Neat1	0.00201042	0.762806	0.234	0.107	1		Uqcrq	1.14664e-08	-0.374649	0.19	0.374	0.000194608		Cox7a2	2.15237e-05	-0.589572	0.301	0.543	0.3653
	Chchd2	2.52256e-09	-0.326314	0.238	0.445	4.28128e-05		Chchd2	2.52256e-09	-0.326314	0.238	0.445	4.28128e-05		Rpl6l	1.28228e-06	0.393695	0.356	0.208	0.0217628		Serf2	0.00702081	0.571047	0.667	0.438	1		Cox5a	0.00205166	-0.522076	0.109	0.252	1		Rpl10a	1.25223e-08	-0.314899	0.294	0.496	0.000212529		Sec62	2.40063e-05	-0.412558	0.308	0.598	0.407435
	Rpl36	2.64454e-09	-0.411498	0.257	0.467	4.48831e-05		Rpl36	2.64454e-09	-0.411498	0.257	0.467	4.48831e-05		Cox7a1	1.685e-06	-0.520698	0.04	0.147	0.0285978		Timp3	0.00710233	0.78859	0.451	0.238	1		Cyb5a	0.00221298	-0.356944	0.109	0.264	1		Rpl27a	1.65811e-08	-0.264991	0.553	0.8	0.000281415		Snx10	2.44275e-05	-0.635517	0.048	0.22	0.414583
	Rpl37	2.84388e-09	-0.361873	0.373	0.6	4.82663e-05		Rpl37	2.84388e-09	-0.361873	0.373	0.6	4.82663e-05		Pabpc1	1.91772e-06	0.379401	0.338	0.192	0.0325476		Ubc	0.00711976	0.974406	0.314	0.138	1		Ccl7	0.00271389	-0.321893	0.039	0.151	1		Gpr34	2.00733e-08	0.451167	0.653	0.631	0.000340684		Rpl37a	2.6773e-05	-0.534766	0.486	0.724	0.454392
	Slc6a11	4.12533e-09	0.458298	0.699	0.611	7.00151e-05		Slc6a11	4.12533e-09	0.458298	0.699	0.611	7.00151e-05		Id1	3.8092e-06	-0.471409	0.032	0.133	0.0646498		Ly6c2	0.00728221	0.708343	0.176	0.038	1		Itm2a	0.00277067	-0.771128	0.094	0.22	1		Myl12a	6.10167e-08	-0.314895	0.119	0.261	0.00103558		Uba52	2.84438e-05	-0.626816	0.11	0.315	0.482747
	Rps14	5.01353e-09	-0.374777	0.335	0.559	8.50897e-05		Rps14	5.01353e-09	-0.374777	0.335	0.559	8.50897e-05		Timp4	6.38316e-06	0.312629	0.255	0.128	0.108335		Gnb1	0.00765188	0.900011	0.353	0.162	1		Qk	0.00289854	-0.513847	0.094	0.233	1		2010107E04Rik	6.84809e-08	-0.390554	0.176	0.329	0.00116226		Uqcr10	3.84403e-05	-0.678901	0.301	0.52	0.652409
	Gm10076	5.27486e-09	-0.423943	0.267	0.456	8.95248e-05		Gm10076	5.27486e-09	-0.423943	0.267	0.456	8.95248e-05		Aqp4	9.35849e-06	-0.499108	0.331	0.445	0.158832		Slco1a4	0.00767326	0.644488	0.627	0.488	1		Caprin1	0.00290219	-0.636096	0.039	0.145	1		Uba52	7.71404e-08	-0.309229	0.396	0.612	0.00130923		Sln	4.17109e-05	-1.76262	0.014	0.142	0.707917
	Rpl6	1.05341e-08	-0.536225	0.148	0.307	0.000178785		Rpl6	1.05341e-08	-0.536225	0.148	0.307	0.000178785		Gm42726	9.80686e-06	0.250881	0.119	0.04	0.166442		Rps3a1	0.00786341	0.631413	0.529	0.362	1		Fam195b	0.00310559	-0.593724	0.016	0.101	1		Rgs5	8.57262e-08	-0.677619	0.047	0.139	0.00145494		Rps18	4.6819e-05	-0.602417	0.349	0.575	0.794612
	Rps8	1.10231e-08	-0.404664	0.192	0.374	0.000187085		Rps8	1.10231e-08	-0.404664	0.192	0.374	0.000187085		Gm10126	1.01631e-05	0.2617	0.115	0.038	0.172488		Pik3c2a	0.00837684	0.564806	0.176	0.038	1		mt-Nd3	0.00319271	-0.382858	0.18	0.346	1		Uqcrb	8.78338e-08	-0.318856	0.245	0.426	0.00149072		Ppia	5.26723e-05	-0.503173	0.445	0.709	0.893954
	Sparcl1	1.69741e-08	0.255528	0.922	0.881	0.000288084		Sparcl1	1.69741e-08	0.255528	0.922	0.881	0.000288084		Gm10116	1.11161e-05	0.376365	0.406	0.261	0.188662		Palm	0.00858391	0.594386	0.118	0.012	1		Ostc	0.00329709	-0.518952	0.031	0.132	1		Gng5	1.09202e-07	-0.266278	0.315	0.529	0.00185337		Rpl17	5.68737e-05	-0.562801	0.336	0.567	0.96526
	Rps18	1.84678e-08	-0.387495	0.18	0.363	0.000313436		Rps18	1.84678e-08	-0.387495	0.18	0.363	0.000313436		Fbxo32	1.13266e-05	0.277307	0.101	0.03	0.192235		Psmd1	0.00858391	0.545507	0.118	0.012	1		H2-Aa	0.0036588	-0.411623	0.43	0.604	1		Rps15	1.32402e-07	-0.26354	0.518	0.718	0.00224713		Rpl23	5.77017e-05	-0.443135	0.336	0.598	0.979314
	Atp1a2	3.0348e-08	0.300641	0.894	0.87	0.000515066		Atp1a2	3.0348e-08	0.300641	0.894	0.87	0.000515066		Apoe	1.35518e-05	-0.305868	0.953	0.943	0.230001		Shoc2	0.0086019	0.679646	0.196	0.05	1		Rbm39	0.00368978	-0.445225	0.273	0.44	1		Crybb1	1.42372e-07	0.73728	0.247	0.134	0.00241634		Hnrnpa1	5.97596e-05	-0.664257	0.103	0.291	1
	Ifitm3	3.12756e-08	-0.591445	0.068	0.186	0.00053081		Ifitm3	3.12756e-08	-0.591445	0.068	0.186	0.00053081		Snhg9	1.42782e-05	0.376014	0.306	0.173	0.242329		Tmem59	0.00880599	0.602938	0.314	0.125	1		Sft2d1	0.00392902	-0.514912	0.078	0.201	1		Tmsb10	1.62428e-07	-0.287797	0.279	0.473	0.00275673		Atp5e	6.00715e-05	-0.542917	0.329	0.591	1
	Nkain4	4.22121e-08	0.494391	0.535	0.449	0.000716424		Nkain4	4.22121e-08	0.494391	0.535	0.449	0.000716424		Pla2g7	1.49591e-05	-0.548254	0.126	0.249	0.253886		Abcb1a	0.00883171	0.641679	0.392	0.188	1		Rpl39	0.00394215	-0.257988	0.789	0.918	1		Rpl35a	1.70314e-07	-0.252804	0.668	0.852	0.00289057		Rps3	6.96219e-05	-0.647717	0.233	0.441	1
	Kcnt1	4.85437e-08	0.768415	0.13	0.039	0.000823884		Kcnt1	4.85437e-08	0.768415	0.13	0.039	0.000823884		Gm10269	1.77811e-05	0.318314	0.227	0.116	0.30178		Cd74	0.00907419	-0.704903	0	0.125	1		Psma4	0.00412975	-0.600558	0.023	0.113	1		Tbca	1.96763e-07	-0.311138	0.16	0.315	0.00333946		Mrpl20	7.13606e-05	-0.605529	0.068	0.236	1
	Ntrk2	5.29644e-08	0.464577	0.569	0.492	0.000898912		Ntrk2	5.29644e-08	0.464577	0.569	0.492	0.000898912		Hspa1a	1.83338e-05	-0.455557	0.022	0.105	0.311162		Rps27	0.00913661	0.4006	0.941	0.875	1		Lamtor5	0.00453433	-0.62175	0.062	0.17	1		Serf2	1.97283e-07	-0.278394	0.531	0.755	0.00334829		Atp5f1	7.39216e-05	-0.651169	0.137	0.339	1
	Rpl35a	5.53564e-08	-0.40185	0.224	0.402	0.000939509		Rpl35a	5.53564e-08	-0.40185	0.224	0.402	0.000939509		Tmf1	2.00522e-05	0.402154	0.162	0.071	0.340326		Uba52	0.00921447	0.747454	0.412	0.225	1		Aldh2	0.0054664	-0.401205	0.047	0.151	1		Rps26	2.00673e-07	-0.2964	0.327	0.532	0.00340581		Sec61g	7.56857e-05	-0.586035	0.24	0.457	1
	Atp5l	5.74558e-08	-0.368188	0.295	0.495	0.00097514		Atp5l	5.74558e-08	-0.368188	0.295	0.495	0.00097514		Gm10036	2.2113e-05	0.336161	0.313	0.187	0.375301		Rpp21	0.00921501	0.685693	0.118	0.012	1		Mtpn	0.00580038	-0.39099	0.055	0.164	1		Rpl36a	2.06522e-07	-0.253832	0.494	0.701	0.00350509		Rps16	8.20813e-05	-0.498287	0.295	0.528	1
	Rps25	6.46096e-08	-0.363928	0.2	0.376	0.00109655		Rps25	6.46096e-08	-0.363928	0.2	0.376	0.00109655		Paip2	2.38844e-05	0.345785	0.615	0.485	0.405365		Tril	0.00954583	0.597192	0.118	0.012	1		Lair1	0.00599435	-0.652956	0.047	0.145	1		Rps12	3.55077e-07	-0.339784	0.365	0.555	0.00602637		Npm1	8.4722e-05	-0.586386	0.144	0.346	1
	mt-Nd5	6.77335e-08	-0.318147	0.253	0.453	0.00114957		mt-Nd5	6.77335e-08	-0.318147	0.253	0.453	0.00114957		Cd82	2.42011e-05	0.380745	0.158	0.068	0.410741		Gm9493	0.00965056	0.852659	0.275	0.1	1		Msrb1	0.00601175	0.711661	0.102	0.025	1		Hspa8	4.15212e-07	-0.365089	0.242	0.412	0.00704698		Uqcr11	0.000106784	-0.502302	0.329	0.567	1
	2010107E04Rik	7.60252e-08	-0.33671	0.174	0.343	0.0012903		2010107E04Rik	7.60252e-08	-0.33671	0.174	0.343	0.0012903		Ghrh	2.45389e-05	0.328284	0.144	0.059	0.416474		Rps23	0.00975327	0.485563	0.706	0.575	1		Ppib	0.0060576	-0.474568	0.078	0.189	1		mt-Nd4l	4.57059e-07	-0.338551	0.153	0.292	0.0077572		Rps9	0.000108225	-0.583474	0.26	0.488	1
	Rpl36a	7.65746e-08	-0.383452	0.142	0.294	0.00129962		Rpl36a	7.65746e-08	-0.383452	0.142	0.294	0.00129962		Id2	2.56309e-05	-0.507881	0.137	0.254	0.435008		Ctss	0.01003	-0.422997	0.157	0.388	1		Tlr7	0.00674203	-0.509695	0.031	0.119	1		Rps18	5.0004e-07	-0.250036	0.623	0.835	0.00848668		Rpl10	0.000119045	-0.610284	0.151	0.346	1
	Rpl18a	8.36344e-08	-0.366678	0.279	0.475	0.00141944		Rpl18a	8.36344e-08	-0.366678	0.279	0.475	0.00141944		Rpl4	2.76943e-05	0.330525	0.475	0.33	0.470027		Selk	0.0114605	0.740774	0.529	0.35	1		Rpl13-ps3	0.00681639	0.386701	0.516	0.409	1		Ier2	7.43707e-07	-0.55161	0.068	0.162	0.0126222		Hsp90aa1	0.00012729	-0.437776	0.349	0.575	1
	F3	1.19699e-07	0.503368	0.487	0.389	0.00203152		F3	1.19699e-07	0.503368	0.487	0.389	0.00203152		Rps3a1	3.09246e-05	0.251554	0.698	0.564	0.524852		C1qa	0.0115264	-0.633625	0.137	0.338	1		Rbm8a	0.00711999	-0.509175	0.078	0.189	1		Gnb2	1.86716e-06	-0.384954	0.095	0.2	0.0316895		Rpl23a	0.000136023	-0.528438	0.288	0.528	1
	Dnaja1	1.2649e-07	-0.386894	0.074	0.194	0.00214679		Dnaja1	1.2649e-07	-0.386894	0.074	0.194	0.00214679		Enpp2	3.20398e-05	-0.428448	0.054	0.151	0.54378		Rpl9	0.011536	0.539543	0.588	0.4	1		Lamtor1	0.00724141	-0.44403	0.039	0.132	1		Rpl32	2.09287e-06	-0.258154	0.689	0.824	0.0355202		Rwdd1	0.000137397	-0.611552	0.027	0.157	1
	Sparc	1.39266e-07	0.396573	0.713	0.676	0.00236362		Sparc	1.39266e-07	0.396573	0.713	0.676	0.00236362		Rpl13-ps3	3.66026e-05	0.292578	0.349	0.219	0.62122		Snhg9	0.0115909	0.784906	0.137	0.025	1		Psmb6	0.0075649	-0.451	0.07	0.182	1		Tmem256	2.3738e-06	-0.32149	0.115	0.233	0.0402881		Cox8a	0.000160191	-0.49392	0.459	0.677	1
	Tmem245	1.62374e-07	0.708092	0.16	0.063	0.00275581		Tmem245	1.62374e-07	0.708092	0.16	0.063	0.00275581		Msx1	5.57153e-05	-0.451795	0.036	0.119	0.9456		Hnrnpab	0.0123205	0.85382	0.137	0.025	1		Ckb	0.00772596	-0.477418	0.148	0.283	1		Rps2	2.4867e-06	-0.275764	0.242	0.407	0.0422042		Uqcrh	0.000160288	-0.583677	0.288	0.488	1
	Rpl23a	1.62802e-07	-0.361063	0.232	0.413	0.00276308		Rpl23a	1.62802e-07	-0.361063	0.232	0.413	0.00276308		Csrp2	5.97556e-05	0.465902	0.302	0.189	1		Tpm4	0.0131836	0.687812	0.333	0.162	1		Rpl36-ps3	0.00777605	0.322913	0.539	0.409	1		Prdx1	2.88952e-06	-0.268806	0.296	0.482	0.0490409		Atp6v1e1	0.000173548	-0.561087	0.158	0.362	1
	Loxl2	1.68655e-07	0.701777	0.128	0.041	0.00286241		Loxl2	1.68655e-07	0.701777	0.128	0.041	0.00286241		Dbp	6.15787e-05	0.303349	0.421	0.281	1		Derl2	0.0136955	-0.660525	0	0.112	1		Jund	0.00823563	-0.468693	0.125	0.252	1		Atp1a2	3.31699e-06	-0.359703	0.131	0.249	0.056296		Uqcrb	0.000192218	-0.558835	0.342	0.551	1
	Itm2b	1.72994e-07	-0.354939	0.549	0.732	0.00293605		Itm2b	1.72994e-07	-0.354939	0.549	0.732	0.00293605		Wdr89	8.83224e-05	0.28819	0.644	0.525	1		Ctsl	0.0136955	-0.710775	0	0.112	1		Pycard	0.00911392	-0.62448	0.086	0.189	1		Ndufa1	3.67604e-06	-0.31513	0.127	0.247	0.0623897		Cetn3	0.000203983	-0.541169	0.068	0.228	1
	Rps24	1.84055e-07	-0.42972	0.122	0.259	0.00312378		Rps24	1.84055e-07	-0.42972	0.122	0.259	0.00312378		Rpl10-ps3	9.45302e-05	0.294491	0.385	0.258	1		Ly6a	0.0141034	0.587142	0.706	0.525	1		Tma7	0.00936798	0.448676	0.406	0.302	1		Dbi	3.7785e-06	-0.276982	0.292	0.475	0.0641288		Cox17	0.000241231	-0.535636	0.267	0.472	1
	Myl12b	1.96639e-07	-0.540761	0.036	0.127	0.00333735		Myl12b	1.96639e-07	-0.540761	0.036	0.127	0.00333735		1810010H24Rik	9.58433e-05	0.418444	0.165	0.081	1		Rnf144b	0.0143251	0.539012	0.137	0.025	1		St13	0.00959128	-0.285783	0.219	0.358	1		Ndufa5	4.13217e-06	-0.306527	0.125	0.24	0.0701312		Fkbp3	0.000245039	-0.4767	0.13	0.315	1
	Ndufa4	1.971e-07	-0.330559	0.331	0.536	0.00334518		Ndufa4	1.971e-07	-0.330559	0.331	0.536	0.00334518		Upf2	9.82949e-05	0.316288	0.234	0.13	1		Ctla2a	0.0143296	0.996564	0.275	0.112	1		Ndufs7	0.0105952	-0.526257	0.102	0.214	1		Selplg	4.23072e-06	0.362122	0.683	0.659	0.0718038		Rpl31	0.000247778	-0.389024	0.295	0.528	1
	Clu	2.07385e-07	0.318568	0.808	0.78	0.00351973		Clu	2.07385e-07	0.318568	0.808	0.78	0.00351973		Ccdc191	0.000100354	0.293474	0.252	0.143	1		Rtf1	0.0149661	0.731059	0.196	0.062	1		Efhd2	0.0108298	-0.392942	0.031	0.113	1		Grn	4.2913e-06	0.545002	0.391	0.318	0.0728319		Deb1	0.000247909	-0.707768	0.062	0.205	1
	Mpc1	2.19076e-07	-0.373315	0.156	0.311	0.00371815		Mpc1	2.19076e-07	-0.373315	0.156	0.311	0.00371815		Snrpd3	0.000137384	0.27285	0.353	0.227	1		Serinc3	0.0150681	0.483785	0.627	0.438	1		Hbb-bs	0.0111591	-1.56121	0.594	0.761	1		Scd2	5.15573e-06	-0.316106	0.035	0.104	0.087503		Atp5k	0.000247991	-0.52299	0.425	0.646	1
	Atox1	2.39648e-07	-0.444841	0.136	0.276	0.0040673		Atox1	2.39648e-07	-0.444841	0.136	0.276	0.0040673		Mettl7a1	0.000139773	0.346943	0.216	0.12	1		Nap1l1	0.0152043	0.535719	0.137	0.025	1		Capza1	0.0111994	-0.39881	0.023	0.101	1		Crip1	5.37756e-06	-0.899529	0.167	0.285	0.091268		Tm2d1	0.000300546	-0.362431	0.103	0.276	1
	Ttyh1	2.42585e-07	0.402817	0.601	0.557	0.00411714		Ttyh1	2.42585e-07	0.402817	0.601	0.557	0.00411714		Rbm28	0.000185953	0.270528	0.173	0.086	1		Fn1	0.0153475	0.690943	0.314	0.138	1		Nr3c1	0.0113902	-0.44924	0.039	0.126	1		Fos	5.4318e-06	-0.326176	0.118	0.228	0.0921885		Hypk	0.000312691	-0.578581	0.199	0.378	1
	Gpr34	2.73975e-07	-0.56016	0.024	0.102	0.0046499		Gpr34	2.73975e-07	-0.56016	0.024	0.102	0.0046499		Serpinh1	0.000191176	-0.424385	0.151	0.258	1		Nek7	0.0157711	0.712114	0.157	0.038	1		Ndufb8	0.0114623	-0.282203	0.141	0.27	1		Cx3cr1	6.1926e-06	0.299395	0.757	0.765	0.105101		Rpl34	0.000312882	-0.412586	0.315	0.551	1
	Myl6	2.90775e-07	-0.490341	0.222	0.391	0.00493503		Myl6	2.90775e-07	-0.490341	0.222	0.391	0.00493503		Glul	0.000193221	0.310745	0.41	0.287	1		C1d	0.0165399	0.715905	0.216	0.075	1		Nfkbia	0.0115243	-0.38912	0.109	0.233	1		Minos1	7.12908e-06	-0.285874	0.203	0.341	0.120995		Dctn3	0.000318685	-0.509955	0.082	0.236	1
	Tsc22d1	3.22526e-07	-0.478796	0.11	0.24	0.00547392		Tsc22d1	3.22526e-07	-0.478796	0.11	0.24	0.00547392		Rpl27-ps3	0.000197555	0.274083	0.439	0.311	1		Sox17	0.0167534	0.485006	0.294	0.125	1		Gatm	0.0122314	-0.449597	0.117	0.239	1		Hsp90aa1	8.13795e-06	-0.317477	0.092	0.191	0.138117		Psmd4	0.000321093	-0.590807	0.089	0.244	1
	Rps23	3.59352e-07	-0.340441	0.267	0.453	0.00609893		Rps23	3.59352e-07	-0.340441	0.267	0.453	0.00609893		mt-Nd4l	0.000214447	-0.257543	0.54	0.635	1		Cd34	0.0169083	0.839619	0.216	0.075	1		Il6ra	0.0127518	0.691556	0.102	0.031	1		Rpl12	8.59319e-06	-0.255922	0.161	0.289	0.145844		Romo1	0.000323565	-0.434942	0.185	0.386	1
	Rplp2	4.42912e-07	-0.360172	0.198	0.363	0.0075171		Rplp2	4.42912e-07	-0.360172	0.198	0.363	0.0075171		Dnajb6	0.000225409	0.298805	0.543	0.422	1		H3f3b	0.0171354	0.488405	0.725	0.512	1		Srsf11	0.0127622	0.561116	0.141	0.057	1		Atp5k	8.61587e-06	-0.274559	0.223	0.365	0.146229		Hmgb1	0.000325596	-0.518403	0.24	0.449	1
	Ranbp1	4.53938e-07	-0.455599	0.06	0.162	0.00770424		Ranbp1	4.53938e-07	-0.455599	0.06	0.162	0.00770424		Nudt4	0.000250739	0.278489	0.655	0.54	1		C1qb	0.0173763	-0.280261	0.196	0.4	1		Cnih4	0.013029	-0.480725	0.07	0.17	1		Sparcl1	1.24862e-05	-0.492859	0.088	0.176	0.211916		Ppp1r11	0.000337109	-0.838688	0.089	0.236	1
	Rpl30	4.78637e-07	-0.427631	0.076	0.186	0.00812342		Rpl30	4.78637e-07	-0.427631	0.076	0.186	0.00812342		Rpl23a-ps3	0.000262176	0.258206	0.673	0.561	1		Clic4	0.0174208	0.562297	0.275	0.112	1		Gabarapl2	0.0131203	-0.487285	0.07	0.17	1		Cox6c	1.26008e-05	-0.273453	0.314	0.478	0.213861		Calr	0.00034248	0.572135	0.493	0.291	1
	Exosc2	5.43705e-07	0.67336	0.112	0.034	0.00922777		Exosc2	5.43705e-07	0.67336	0.112	0.034	0.00922777		Trmt112	0.000272219	0.354996	0.32	0.208	1		Cnbp	0.018035	0.630255	0.196	0.062	1		Hnrnpa1	0.0132791	0.667655	0.203	0.107	1		Rsrp1	1.33542e-05	0.565218	0.367	0.287	0.226648		Rpl35a	0.000366604	-0.382702	0.315	0.567	1
	Uba52	5.72401e-07	-0.419364	0.082	0.196	0.00971479		Uba52	5.72401e-07	-0.419364	0.082	0.196	0.00971479		Rps18-ps3	0.000273417	0.304942	0.309	0.197	1		Tinagl1	0.018035	0.543611	0.196	0.062	1		Ndufa2	0.0137298	-0.256127	0.32	0.509	1		P2ry12	1.33876e-05	0.349596	0.629	0.598	0.227214		Bri3	0.000396765	-0.376485	0.103	0.268	1
	Ptn	6.00036e-07	-0.345612	0.421	0.607	0.0101838		Ptn	6.00036e-07	-0.345612	0.421	0.607	0.0101838		Rpl10a	0.000289439	0.296794	0.478	0.357	1		Cox7a2l	0.0180571	0.714639	0.216	0.075	1		Mt1	0.0139826	-0.411758	0.508	0.673	1		Cd9	1.38239e-05	-0.265476	0.469	0.652	0.234619		Stmn1	0.000402263	-0.450781	0.267	0.457	1
	Tpt1	6.07927e-07	-0.254212	0.138	0.287	0.0103177		Tpt1	6.07927e-07	-0.254212	0.138	0.287	0.0103177		Camk2n1	0.000301074	0.252666	0.162	0.081	1		mt-Co2	0.0185991	-0.398665	0.843	0.988	1		Ncoa3	0.0142358	0.598217	0.148	0.063	1		Pomp	1.65659e-05	-0.258916	0.232	0.381	0.281156		Polr2f	0.000412125	-0.599015	0.096	0.252	1
	Ppp1ca	6.15098e-07	-0.414917	0.046	0.14	0.0104395		Ppp1ca	6.15098e-07	-0.414917	0.046	0.14	0.0104395		Nadk2	0.000312657	0.337495	0.205	0.116	1		Dpysl2	0.0186302	-0.761233	0.039	0.175	1		Limd2	0.0142545	0.498137	0.141	0.057	1		Rbm3	1.73325e-05	-0.336826	0.069	0.153	0.294167		Pkib	0.000413527	-0.788977	0.048	0.181	1
	Tubb5	6.2653e-07	-0.435851	0.028	0.108	0.0106335		Tubb5	6.2653e-07	-0.435851	0.028	0.108	0.0106335		Hhatl	0.000322206	0.345328	0.155	0.078	1		Atox1	0.0190251	0.389815	0.667	0.512	1		Ndufc2	0.0149969	-0.499102	0.125	0.233	1		Cycs	2.23611e-05	-0.250485	0.114	0.219	0.379512		Nedd8	0.000426326	-0.495434	0.192	0.386	1
	Abhd2	6.86489e-07	-0.586637	0.05	0.143	0.0116511		Abhd2	6.86489e-07	-0.586637	0.05	0.143	0.0116511		Cbr1	0.000335671	0.254186	0.169	0.086	1		Tax1bp1	0.0195089	0.375878	0.157	0.038	1		1110038F14Rik	0.015526	0.585943	0.109	0.038	1		Luc7l3	3.10081e-05	-0.308639	0.052	0.125	0.52627		Rpl23a-ps3	0.000429816	-0.519232	0.199	0.386	1
	Hexb	7.40087e-07	-0.61305	0.114	0.236	0.0125608		Hexb	7.40087e-07	-0.61305	0.114	0.236	0.0125608		Foxj1	0.00036824	0.404729	0.493	0.374	1		Tshz2	0.0196069	0.546429	0.176	0.05	1		Clec4a2	0.015688	-0.267066	0.195	0.352	1		Mef2c	3.59106e-05	0.345687	0.545	0.494	0.609475		Ndufs5	0.00043446	-0.526153	0.26	0.457	1
	42248	7.43346e-07	-0.374204	0.108	0.236	0.0126161		42248	7.43346e-07	-0.374204	0.108	0.236	0.0126161		Rps26-ps1	0.000370235	0.251916	0.306	0.197	1		Mgp	0.0196949	0.502499	0.216	0.075	1		37500	0.0156992	-0.383608	0.07	0.17	1		Ccl12	3.9768e-05	-0.323229	0.065	0.139	0.674942		Higd1a	0.000448531	-0.465291	0.185	0.378	1
	Rpl21	9.4313e-07	-0.303726	0.232	0.412	0.0160068		Rpl21	9.4313e-07	-0.303726	0.232	0.412	0.0160068		Hspe1	0.000372342	-0.294196	0.446	0.559	1		Malat1	0.0200843	0.431377	1	1	1		Ssr2	0.0157041	0.410635	0.102	0.031	1		Atp5c1	4.24788e-05	-0.266932	0.079	0.165	0.720951		Tmem130	0.000465408	0.793416	0.445	0.26	1
	Tyrobp	1.06127e-06	-0.631685	0.104	0.218	0.0180118		Tyrobp	1.06127e-06	-0.631685	0.104	0.218	0.0180118		Uqcrq	0.000393893	-0.260083	0.518	0.607	1		Coa3	0.0200887	0.5509	0.176	0.05	1		Tmem176b	0.0157157	-0.339219	0.25	0.396	1		Serinc3	4.37365e-05	0.315429	0.721	0.765	0.742295		Skil	0.000466196	-0.619223	0.041	0.165	1
	Rbx1	1.15462e-06	-0.279514	0.144	0.285	0.0195962		Rbx1	1.15462e-06	-0.279514	0.144	0.285	0.0195962		Gmpr	0.000447311	0.321229	0.115	0.051	1		Rpl10-ps3	0.0202717	0.650345	0.294	0.138	1		Ssh2	0.0158444	-0.37066	0.086	0.195	1		Ccl4	4.41591e-05	-0.569403	0.155	0.256	0.749469		Eif4g2	0.00047227	-0.605056	0.185	0.362	1
	Sec61g	1.23616e-06	-0.321835	0.212	0.378	0.0209801		Sec61g	1.23616e-06	-0.321835	0.212	0.378	0.0209801		Smkr-ps	0.000469708	0.310657	0.284	0.182	1		Psenen	0.0210064	0.616046	0.216	0.075	1		Sepw1	0.0162389	-0.292043	0.164	0.302	1		Ramp1	4.55226e-05	-0.289419	0.055	0.127	0.77261		Gstp1	0.000474419	-0.447768	0.055	0.197	1
	Atp6v1g1	1.5135e-06	-0.352496	0.13	0.263	0.0256871		Atp6v1g1	1.5135e-06	-0.352496	0.13	0.263	0.0256871		Fn3krp	0.000529516	0.312776	0.176	0.095	1		Rps11	0.0214588	0.59021	0.588	0.438	1		Psmb4	0.0170892	-0.359103	0.031	0.107	1		Acta2	4.59194e-05	-0.491957	0.049	0.115	0.779343		H2afz	0.000526164	-0.522007	0.199	0.378	1
	Calm1	1.52043e-06	-0.353358	0.222	0.38	0.0258047		Calm1	1.52043e-06	-0.353358	0.222	0.38	0.0258047		Lgi1	0.000566282	0.309004	0.23	0.135	1		S100a13	0.0219275	0.57304	0.412	0.225	1		H2-DMa	0.017198	-0.333926	0.227	0.371	1		Zfp36	4.81058e-05	-0.30273	0.098	0.188	0.816452		Srsf7	0.000546334	-0.572564	0.055	0.189	1
	Mrpl42	1.61001e-06	-0.444819	0.064	0.162	0.0273251		Mrpl42	1.61001e-06	-0.444819	0.064	0.162	0.0273251		Dhrs7	0.00056726	0.27401	0.306	0.197	1		Brk1	0.022134	0.534747	0.196	0.062	1		Hsp90ab1	0.0175182	-0.34504	0.328	0.484	1		Tonsl	4.95865e-05	-0.266742	0.108	0.205	0.841583		Son	0.000559856	-0.489684	0.253	0.449	1
	Rpl9	1.74066e-06	-0.350432	0.162	0.3	0.0295426		Rpl9	1.74066e-06	-0.350432	0.162	0.3	0.0295426		Tsku	0.000569917	0.404837	0.212	0.124	1		Mal	0.0221729	0.729449	0.294	0.138	1		Cirbp	0.0193806	0.591523	0.125	0.05	1		Sri	5.32567e-05	-0.257472	0.069	0.148	0.903873		Ndufa13	0.000609595	-0.464285	0.356	0.543	1
	5031439G07Rik	1.74277e-06	0.642673	0.263	0.156	0.0295783		5031439G07Rik	1.74277e-06	0.642673	0.263	0.156	0.0295783		Txnip	0.000573686	0.34282	0.356	0.244	1		Fcer1g	0.0228537	-0.785522	0.137	0.312	1		Hexb	0.0196194	-0.273166	0.242	0.396	1		Hprt	6.88025e-05	-0.273566	0.096	0.186	1		Mif	0.000614892	-0.42827	0.253	0.449	1
	Capza2	1.78896e-06	-0.424645	0.072	0.175	0.0303622		Capza2	1.78896e-06	-0.424645	0.072	0.175	0.0303622		Ubc	0.00059905	0.250176	0.583	0.456	1		Slc3a2	0.0230418	0.71913	0.255	0.112	1		Cdc42	0.0201341	-0.295554	0.211	0.358	1		Tomm22	7.18723e-05	-0.275029	0.042	0.106	1		P2ry12	0.000621002	-0.750373	0.014	0.11	1
	Slco1a4	1.80435e-06	-0.504556	0.038	0.119	0.0306234		Slco1a4	1.80435e-06	-0.504556	0.038	0.119	0.0306234		mt-Nd5	0.000633363	-0.28697	0.453	0.536	1		Srrm2	0.0237416	-0.643419	0.098	0.25	1		Alox5ap	0.0203907	0.498481	0.375	0.27	1		Krtcap2	9.24505e-05	-0.252752	0.124	0.224	1		Mdh2	0.000625276	-0.460705	0.158	0.339	1
	B2m	1.86063e-06	-0.419891	0.206	0.356	0.0315786		B2m	1.86063e-06	-0.419891	0.206	0.356	0.0315786		Dnajb1	0.000665462	-0.353602	0.086	0.171	1		Nebl	0.0239606	0.501808	0.255	0.1	1		Birc6	0.0212692	-0.473151	0.031	0.101	1		Ddit4	0.000110769	0.610791	0.141	0.071	1		Atp5j	0.00065574	-0.442995	0.39	0.614	1
	Atpif1	1.8784e-06	-0.328763	0.126	0.257	0.0318802		Atpif1	1.8784e-06	-0.328763	0.126	0.257	0.0318802		Dnali1	0.000693889	0.277248	0.406	0.288	1		Ndrg1	0.025377	0.81575	0.275	0.125	1		Psmb8	0.0219243	-0.356557	0.133	0.245	1		Atp5j2	0.000111722	-0.275603	0.239	0.367	1		Rsl1d1	0.0006564	-0.588548	0.014	0.11	1
	Rps4x	1.90513e-06	-0.410324	0.12	0.242	0.0323339		Rps4x	1.90513e-06	-0.410324	0.12	0.242	0.0323339		Exosc2	0.000713849	0.319227	0.101	0.043	1		Stard8	0.0269576	0.783323	0.118	0.025	1		Ctsh	0.0219262	0.443509	0.375	0.283	1		Ywhaq	0.000118855	-0.26573	0.096	0.184	1		Rnf7	0.00071104	-0.55965	0.062	0.197	1
	C1qb	1.92738e-06	-0.571771	0.166	0.298	0.0327115		C1qb	1.92738e-06	-0.571771	0.166	0.298	0.0327115		Ikzf5	0.000772895	0.299221	0.194	0.111	1		Hsp90b1	0.0269826	0.793809	0.196	0.075	1		Kctd12	0.0223854	-0.505236	0.109	0.208	1		Dek	0.000124006	-0.288511	0.076	0.153	1		Aurkaip1	0.000736336	-0.571764	0.068	0.205	1
	Tagln3	1.99558e-06	-0.483203	0.058	0.151	0.0338689		Tagln3	1.99558e-06	-0.483203	0.058	0.151	0.0338689		Map4	0.000822271	0.254543	0.147	0.076	1		Csf1r	0.0275622	-0.45796	0.039	0.175	1		Cetn2	0.0224182	-0.503817	0.047	0.126	1		Myl6	0.000128118	-0.327129	0.327	0.459	1		Kctd12	0.000763655	-0.582147	0.014	0.11	1
	Pfn1	2.15085e-06	-0.378144	0.196	0.337	0.0365042		Pfn1	2.15085e-06	-0.378144	0.196	0.337	0.0365042		Tm2d2	0.000847799	0.27498	0.165	0.09	1		Rpl37	0.0281573	0.328952	0.843	0.738	1		Tcf4	0.0230022	-0.393403	0.094	0.195	1		Itm2a	0.000166964	-0.264688	0.069	0.141	1		Dnmt3a	0.000770337	0.581287	0.151	0.031	1
	Ndufab1	2.41365e-06	-0.306577	0.102	0.222	0.0409645		Ndufab1	2.41365e-06	-0.306577	0.102	0.222	0.0409645		Tsc22d1	0.000876606	-0.399275	0.219	0.312	1		Ndufb5	0.0282248	-0.621102	0.039	0.162	1		Lgmn	0.0231606	-0.300266	0.312	0.465	1		Ran	0.000180616	-0.267727	0.063	0.132	1		Rpl21	0.000770709	-0.340253	0.349	0.551	1
	Cstb	2.49289e-06	-0.331896	0.048	0.138	0.0423094		Cstb	2.49289e-06	-0.331896	0.048	0.138	0.0423094		Nkx6-1	0.000880035	0.293266	0.147	0.076	1		Bcl2l1	0.0286189	0.780918	0.216	0.088	1		Ptpre	0.0234952	-0.461948	0.086	0.176	1		Btg2	0.000217164	-0.268182	0.094	0.174	1		Mpp2	0.000822476	0.467419	0.137	0.024	1
	Rpl14	2.5441e-06	-0.274369	0.22	0.378	0.0431785		Rpl14	2.5441e-06	-0.274369	0.22	0.378	0.0431785		Ano6	0.000917527	0.277061	0.151	0.079	1		Gsk3b	0.0287697	0.669871	0.275	0.125	1		Dstn	0.0261612	-0.33808	0.109	0.208	1		Ifitm3	0.000266593	-0.315026	0.091	0.169	1		1110001J03Rik	0.000837301	-0.435109	0.089	0.236	1
	S100a10	2.63618e-06	-0.436482	0.034	0.112	0.0447413		S100a10	2.63618e-06	-0.436482	0.034	0.112	0.0447413		Sdf4	0.000921519	0.283562	0.263	0.165	1		Arglu1	0.0287713	0.439372	0.216	0.075	1		1500011K16Rik	0.0262253	-0.388568	0.047	0.126	1		Emp3	0.000286505	-0.301068	0.053	0.115	1		Eif3k	0.000851728	-0.54731	0.123	0.283	1
	Rps3	2.88294e-06	-0.361081	0.14	0.27	0.0489292		Rps3	2.88294e-06	-0.361081	0.14	0.27	0.0489292		mt-Nd3	0.000934701	-0.325329	0.414	0.501	1		Gm10036	0.0294052	0.519303	0.118	0.025	1		Tmem243	0.0262254	-0.333375	0.047	0.126	1		Hint1	0.000319686	-0.262058	0.167	0.271	1		Pfn1	0.000867623	-0.526712	0.288	0.457	1
	Pcp4l1	3.02067e-06	-0.432805	0.028	0.101	0.0512668		Pcp4l1	3.02067e-06	-0.432805	0.028	0.101	0.0512668		Abhd14a	0.000947255	0.26934	0.284	0.182	1		Herpud1	0.0311412	0.686163	0.118	0.025	1		Ifitm1	0.0266746	-0.523384	0.039	0.107	1		Socs3	0.000424192	-0.375497	0.046	0.101	1		Tceb2	0.000879638	-0.45386	0.301	0.512	1
	Rps13	3.16415e-06	-0.366545	0.14	0.266	0.0537019		Rps13	3.16415e-06	-0.366545	0.14	0.266	0.0537019		Cir1	0.000957804	0.258278	0.241	0.149	1		Ep300	0.0311412	0.595201	0.118	0.025	1		Marcksl1	0.027438	-0.395863	0.086	0.176	1		Ifngr1	0.000477199	0.494234	0.321	0.271	1		Park7	0.000959082	-0.491748	0.205	0.386	1
	Sec61b	3.5379e-06	-0.403025	0.072	0.171	0.0600452		Sec61b	3.5379e-06	-0.403025	0.072	0.171	0.0600452		Gpm6a	0.000968232	-0.287072	0.101	0.189	1		Actr2	0.0312318	-0.705529	0.02	0.125	1		Pcbp2	0.0276818	-0.264318	0.203	0.333	1		Hbb-bt	0.000743545	-0.339863	0.062	0.122	1		Lrrc17	0.000959835	0.728891	0.144	0.031	1
	Htra1	3.60522e-06	0.567545	0.373	0.274	0.0611877		Htra1	3.60522e-06	0.567545	0.373	0.274	0.0611877		Aff4	0.000994953	0.259652	0.108	0.049	1		Sptan1	0.0312664	0.71086	0.196	0.075	1		Pnisr	0.0278431	0.482159	0.172	0.088	1		Luc7l2	0.000816501	0.555436	0.181	0.118	1		Hprt	0.000969667	-0.512839	0.144	0.307	1
	Crip1	3.66028e-06	-0.805467	0.158	0.283	0.0621222		Crip1	3.66028e-06	-0.805467	0.158	0.283	0.0621222		Slc1a2	0.00100943	-0.377568	0.101	0.184	1		Smox	0.0320417	0.631251	0.118	0.025	1		Adgre1	0.0279435	-0.422488	0.078	0.17	1		Rcn2	0.00100985	-0.269928	0.05	0.104	1		Clstn3	0.000975147	0.767869	0.555	0.386	1
	Tmsb10	4.40375e-06	-0.419234	0.07	0.166	0.0747404		Tmsb10	4.40375e-06	-0.419234	0.07	0.166	0.0747404		Ptov1	0.0010199	0.259072	0.273	0.174	1		Rab18	0.032244	0.773553	0.216	0.088	1		Ccnd2	0.0279833	-0.36823	0.062	0.145	1		Sepw1	0.00121078	-0.262246	0.141	0.224	1		Pld3	0.000984312	0.860799	0.301	0.142	1
	Rpl4	4.5736e-06	-0.343167	0.078	0.181	0.0776232		Rpl4	4.5736e-06	-0.343167	0.078	0.181	0.0776232		Spice1	0.0010671	0.317468	0.119	0.057	1		Rps16	0.0325381	0.423533	0.588	0.425	1		Hnrnpu	0.0279833	-0.369369	0.062	0.145	1		Fcrls	0.0018181	0.344176	0.342	0.28	1		Tcf4	0.000999856	-0.672208	0.13	0.283	1
	Romo1	4.69749e-06	-0.361541	0.114	0.231	0.0797258		Romo1	4.69749e-06	-0.361541	0.114	0.231	0.0797258		Cisd1	0.00117073	-0.386872	0.144	0.23	1		Lamb2	0.0325465	0.609256	0.137	0.038	1		Rbm5	0.0290187	-0.274708	0.031	0.101	1		Ccl3	0.00238644	-0.275281	0.135	0.209	1		Rpl30	0.0010164	-0.496813	0.13	0.291	1
	Pnpla7	4.98661e-06	0.67061	0.124	0.048	0.0846328		Pnpla7	4.98661e-06	0.67061	0.124	0.048	0.0846328		Zscan26	0.0011804	0.257507	0.191	0.109	1		Gm11808	0.0331069	0.609914	0.51	0.4	1		H2-DMb1	0.0290976	-0.319283	0.211	0.333	1		Pabpc1	0.00245428	0.418599	0.325	0.275	1		1110004F10Rik	0.00106737	-0.594445	0.151	0.307	1
	Vps8	5.06745e-06	0.735069	0.134	0.056	0.0860048		Vps8	5.06745e-06	0.735069	0.134	0.056	0.0860048		Dnajc7	0.00119815	0.347293	0.435	0.336	1		Clic1	0.0335238	0.653038	0.176	0.062	1		Pmepa1	0.0305141	-0.454073	0.047	0.119	1		Srsf2	0.00307318	0.522402	0.203	0.148	1		Minos1	0.00108934	-0.496194	0.185	0.354	1
	Rps5	5.14519e-06	-0.400325	0.162	0.291	0.0873242		Rps5	5.14519e-06	-0.400325	0.162	0.291	0.0873242		Prrt1	0.00120767	0.31508	0.191	0.111	1		Eef1g	0.0339666	0.600494	0.196	0.075	1		Arl6ip5	0.0306015	-0.410696	0.055	0.132	1		Vsir	0.00373196	0.393783	0.376	0.348	1		Cox5b	0.0011095	-0.371084	0.349	0.567	1
	Ppia	5.28308e-06	-0.280207	0.413	0.613	0.0896645		Ppia	5.28308e-06	-0.280207	0.413	0.613	0.0896645		H2-D1	0.00124671	-0.354401	0.068	0.143	1		Mrpl48	0.034202	0.773795	0.157	0.05	1		Wdr83os	0.0322134	-0.269189	0.062	0.145	1		Ltc4s	0.00404032	0.371394	0.453	0.449	1		Timm22	0.00111933	0.7663	0.171	0.047	1
	Atp1b2	5.29495e-06	0.30608	0.671	0.655	0.0898659		Atp1b2	5.29495e-06	0.30608	0.671	0.655	0.0898659		Ncam1	0.00129607	0.274792	0.291	0.193	1		Cbx1	0.034264	0.722106	0.176	0.062	1		Psmc3	0.0324693	0.598075	0.195	0.113	1		Glul	0.00455668	0.362597	0.442	0.428	1		Cox6a1	0.00116571	-0.50664	0.247	0.441	1
	Snrpe	5.47092e-06	-0.376694	0.03	0.102	0.0928525		Snrpe	5.47092e-06	-0.376694	0.03	0.102	0.0928525		Fcer1g	0.00130671	-0.35886	0.094	0.176	1		Etfb	0.0345338	0.643628	0.216	0.088	1		Nrp1	0.0326343	-0.450961	0.141	0.239	1		Csf1r	0.00483616	0.251522	0.616	0.661	1		Cox6b1	0.0011754	-0.467369	0.37	0.567	1
	Rpl17	5.95818e-06	-0.271328	0.178	0.324	0.101122		Rpl17	5.95818e-06	-0.271328	0.178	0.324	0.101122		Eno1	0.0013099	-0.316932	0.234	0.33	1		Paip2	0.035182	0.867223	0.235	0.112	1		Rab5c	0.0326435	-0.322917	0.062	0.145	1		PISD	0.00571549	0.50725	0.243	0.2	1		Tiprl	0.00118904	-0.36914	0.027	0.134	1
	Cox6c	5.99491e-06	-0.270158	0.385	0.579	0.101746		Cox6c	5.99491e-06	-0.270158	0.385	0.579	0.101746		Rab11fip2	0.00132922	0.306715	0.147	0.079	1		Ctnna1	0.0353898	0.662695	0.196	0.075	1		Nfia	0.0333806	-0.376885	0.055	0.132	1		Ivns1abp	0.00658073	0.441366	0.216	0.167	1		Dnajc15	0.00124695	-0.609343	0.021	0.118	1
	Gm9843	6.27527e-06	-0.342524	0.142	0.27	0.106504		Gm9843	6.27527e-06	-0.342524	0.142	0.27	0.106504		Scd2	0.00134837	-0.258489	0.568	0.639	1		Rap1a	0.0353898	0.478338	0.196	0.075	1		Ly86	0.0338583	-0.26568	0.195	0.327	1		Notch2	0.00678035	0.48	0.194	0.144	1		Nrxn2	0.00125401	0.650181	0.384	0.22	1
	Csf1r	7.35394e-06	-0.439105	0.032	0.104	0.124811		Csf1r	7.35394e-06	-0.439105	0.032	0.104	0.124811		Sobp	0.00140772	0.275286	0.129	0.065	1		Tpr	0.0360268	0.616776	0.137	0.038	1		Ywhaq	0.0343213	-0.276571	0.102	0.201	1		Vtn	0.00841973	-0.407223	0.058	0.101	1		Hoxb5	0.00127983	-0.536409	0.014	0.102	1
	Slc1a3	7.64658e-06	0.33078	0.649	0.622	0.129778		Slc1a3	7.64658e-06	0.33078	0.649	0.622	0.129778		Ppp2r2b	0.00140824	0.252588	0.104	0.048	1		Slc22a8	0.036945	0.5904	0.137	0.038	1		Bri3	0.0348015	-0.30593	0.211	0.333	1		Maf	0.00869548	0.4622	0.249	0.205	1		Dynll1	0.00128721	-0.431575	0.308	0.488	1
	Gm10073	7.87426e-06	-0.310035	0.11	0.222	0.133642		Gm10073	7.87426e-06	-0.310035	0.11	0.222	0.133642		Ift46	0.00147651	0.281762	0.194	0.113	1		H2afv	0.0370227	0.683281	0.235	0.1	1		Vapa	0.0348221	-0.359154	0.094	0.182	1		Pld4	0.00940786	0.323493	0.436	0.433	1		Mrps12	0.00129732	-0.455364	0.062	0.189	1
	Tsc22d3	8.03162e-06	0.476686	0.443	0.367	0.136313		Tsc22d3	8.03162e-06	0.476686	0.443	0.367	0.136313		Ubxn11	0.0015135	0.34275	0.248	0.16	1		Rps5	0.0377882	0.531827	0.549	0.4	1		Metap2	0.0354338	-0.316986	0.094	0.182	1		Skil	0.0101499	0.413898	0.243	0.195	1		Psma3	0.00131238	-0.535593	0.123	0.276	1
	Rap1a	8.32251e-06	-0.408156	0.036	0.11	0.14125		Rap1a	8.32251e-06	-0.408156	0.036	0.11	0.14125		Ptn	0.0015513	-0.442428	0.176	0.266	1		Maoa	0.0378829	0.585061	0.137	0.038	1		Psmg4	0.0358717	-0.300569	0.039	0.107	1		Hmha1	0.0120047	0.399284	0.266	0.231	1		Psd3	0.00131669	-0.548352	0.048	0.165	1
	Atp5j	8.4878e-06	-0.272791	0.329	0.516	0.144055		Atp5j	8.4878e-06	-0.272791	0.329	0.516	0.144055		Crebbp	0.00160042	0.313926	0.151	0.082	1		Slc2a1	0.037941	0.536667	0.49	0.338	1		Card19	0.0373645	0.454121	0.117	0.05	1		Entpd1	0.0130147	0.463566	0.108	0.068	1		Wdr26	0.00131738	0.427192	0.116	0.016	1
	Lamtor2	8.8964e-06	-0.325831	0.072	0.168	0.15099		Lamtor2	8.8964e-06	-0.325831	0.072	0.168	0.15099		S100a6	0.0016925	-0.336583	0.388	0.482	1		Ptbp3	0.0390047	0.512596	0.176	0.062	1		Eif3a	0.0375911	0.484685	0.133	0.063	1		Fli1	0.0132614	0.460426	0.114	0.073	1		Frmd4b	0.0013511	-0.458272	0.014	0.102	1
	Tbca	9.01849e-06	-0.319948	0.06	0.149	0.153062		Tbca	9.01849e-06	-0.319948	0.06	0.149	0.153062		Tcp11l2	0.00175136	0.290893	0.27	0.181	1		Neat1	0.0392949	0.845778	0.157	0.05	1		Zfhx3	0.0380303	-0.336775	0.086	0.17	1		Abhd12	0.0133742	0.460979	0.216	0.176	1		Dnaja1	0.00136923	-0.403717	0.171	0.346	1
	Ly6e	9.87326e-06	-0.301061	0.07	0.164	0.167569		Ly6e	9.87326e-06	-0.301061	0.07	0.164	0.167569		Sdpr	0.00187328	0.295984	0.277	0.185	1		Ptp4a2	0.0398197	0.600353	0.137	0.038	1		Mrpl23	0.0390802	-0.387977	0.148	0.245	1		Rbm4b	0.0144337	0.442781	0.101	0.061	1		Tyrobp	0.00137391	-0.494436	0.171	0.362	1
	Hspa8	9.99496e-06	-0.254879	0.289	0.454	0.169634		Hspa8	9.99496e-06	-0.254879	0.289	0.454	0.169634		Vdac2	0.00190198	-0.358746	0.14	0.223	1		Gm6133	0.0402035	0.458984	0.157	0.05	1		Nme1	0.0397606	-0.314466	0.07	0.151	1		Serinc1	0.015933	0.460543	0.142	0.101	1		Laptm4a	0.00137438	-0.341357	0.219	0.409	1
	Rgcc	1.03397e-05	-0.436818	0.066	0.155	0.175485		Rgcc	1.03397e-05	-0.436818	0.066	0.155	0.175485		37316	0.00190947	0.290158	0.176	0.103	1		Rpl18a	0.0403857	0.277386	0.725	0.638	1		Ssna1	0.0410456	-0.410686	0.047	0.113	1		Gm10269	0.021019	0.367004	0.235	0.198	1		Atpif1	0.00137742	-0.516863	0.329	0.504	1
	Ftl1	1.07161e-05	-0.273994	0.355	0.538	0.181873		Ftl1	1.07161e-05	-0.273994	0.355	0.538	0.181873		Anapc1	0.00193299	0.285902	0.223	0.139	1		Ccser2	0.0408192	0.46264	0.137	0.038	1		Nars	0.0411496	0.543335	0.156	0.082	1		Hba-a1	0.0244126	-0.297379	0.245	0.336	1		B2m	0.00138153	-0.630601	0.137	0.299	1
	Fkbp1a	1.10041e-05	-0.388381	0.048	0.128	0.186761		Fkbp1a	1.10041e-05	-0.388381	0.048	0.128	0.186761		Ndufa11	0.00195077	-0.269227	0.41	0.499	1		Rpl38	0.041814	0.372292	0.745	0.625	1		Vdac2	0.0415941	-0.28684	0.047	0.119	1		Actr2	0.0298271	0.3516	0.183	0.144	1		Rab27b	0.00142603	-0.374535	0.014	0.102	1
	Rbm8a	1.13001e-05	-0.382052	0.05	0.132	0.191786		Rbm8a	1.13001e-05	-0.382052	0.05	0.132	0.191786		Fam81a	0.00201769	0.324089	0.223	0.139	1		Gm17541	0.0418398	0.401438	0.137	0.038	1		S100a6	0.0415974	0.68422	0.188	0.107	1		Adap2os	0.0317895	0.368131	0.344	0.334	1		Adgrb2	0.00142663	0.658963	0.13	0.024	1
	Serinc3	1.20891e-05	-0.399391	0.122	0.231	0.205176		Serinc3	1.20891e-05	-0.399391	0.122	0.231	0.205176		Nme1	0.00216806	-0.315565	0.147	0.233	1		Slc25a37	0.0418398	0.258512	0.137	0.038	1		Ndufb2	0.0418627	-0.366482	0.102	0.189	1		Eif2s2	0.0361096	0.305124	0.306	0.278	1		Rps21	0.00142973	-0.376729	0.288	0.488	1
	Pdcd4	1.40587e-05	-0.330856	0.04	0.115	0.238604		Pdcd4	1.40587e-05	-0.330856	0.04	0.115	0.238604		Prkag1	0.00220305	0.291675	0.129	0.068	1		Map1lc3b	0.0429631	-0.439998	0.137	0.3	1		Rpn2	0.041892	-0.423386	0.039	0.101	1		Scoc	0.0387591	0.343172	0.279	0.247	1		Cd81	0.0014641	-0.363522	0.514	0.732	1
	Ednrb	1.40751e-05	-0.270605	0.166	0.302	0.238883		Ednrb	1.40751e-05	-0.270605	0.166	0.302	0.238883		Cfap57	0.00220372	0.339303	0.14	0.076	1		Rasgrp2	0.0430367	0.54106	0.157	0.05	1		Tpm3	0.042775	0.457731	0.242	0.157	1		Tmem37	0.0419059	0.368059	0.131	0.096	1		Paip2	0.00151319	-0.534036	0.144	0.299	1
	Eif5b	1.47547e-05	-0.314838	0.098	0.203	0.250416		Eif5b	1.47547e-05	-0.314838	0.098	0.203	0.250416		Ddt	0.00222026	0.347235	0.306	0.216	1		Myh9	0.0430367	0.49732	0.157	0.05	1		Atp1a2	0.0443238	-0.389026	0.125	0.22	1		C3ar1	0.0502916	0.409291	0.115	0.082	1		Rps11	0.00156293	-0.295555	0.356	0.559	1
	Smdt1	1.59651e-05	-0.309646	0.17	0.3	0.270959		Smdt1	1.59651e-05	-0.309646	0.17	0.3	0.270959		Ndufa10	0.00233547	0.270464	0.151	0.084	1		Rwdd1	0.0433704	0.425015	0.176	0.062	1		Vps8	0.0458684	0.460938	0.125	0.057	1		Arglu1	0.0519291	0.346568	0.201	0.169	1		Calm2	0.0016154	-0.386237	0.651	0.795	1
	Spon1	1.60101e-05	0.673541	0.184	0.102	0.271723		Spon1	1.60101e-05	0.673541	0.184	0.102	0.271723		Cml1	0.00241673	0.270311	0.219	0.138	1		Hmgn1	0.043886	0.480637	0.216	0.088	1		Rpl23a-ps3	0.0470158	0.309878	0.75	0.761	1		Ankrd44	0.0535664	0.391219	0.108	0.078	1		Gaa	0.00166901	0.503173	0.541	0.37	1
	Rps7	1.67054e-05	-0.388408	0.114	0.22	0.283524		Rps7	1.67054e-05	-0.388408	0.114	0.22	0.283524		Ccdc180	0.00250535	0.282238	0.18	0.108	1		Gpcpd1	0.0447871	0.672796	0.333	0.188	1		Cd200	0.0476231	-0.431062	0.039	0.101	1		Rnase4	0.0553165	0.354045	0.291	0.273	1		Prdx5	0.00171266	-0.423453	0.226	0.409	1
	St13	1.69058e-05	-0.291809	0.084	0.182	0.286925		St13	1.69058e-05	-0.291809	0.084	0.182	0.286925		Jun	0.00255901	-0.348913	0.122	0.201	1		Myl6	0.0454821	0.368908	0.706	0.575	1		Zfos1	0.0476988	0.50325	0.211	0.132	1		Fscn1	0.0577944	0.362318	0.135	0.104	1		Srp14	0.00178143	-0.333916	0.158	0.323	1
	Rrbp1	1.7307e-05	-0.283486	0.118	0.235	0.293734		Rrbp1	1.7307e-05	-0.283486	0.118	0.235	0.293734		Plac9b	0.0026408	0.282312	0.363	0.266	1		Palmd	0.0461828	-0.560017	0.039	0.15	1		Tmed3	0.0485494	0.593961	0.102	0.044	1		Abcf1	0.060343	0.379	0.104	0.073	1		Atp6v1d	0.00184023	-0.471113	0.116	0.268	1
	Rps6	1.74592e-05	-0.3159	0.168	0.296	0.296317		Rps6	1.74592e-05	-0.3159	0.168	0.296	0.296317		Cpn1	0.00284355	0.265822	0.144	0.078	1		Aif1	0.0461828	-0.685511	0.039	0.15	1		Psma5	0.0496929	-0.31502	0.047	0.113	1		Laptm5	0.0656824	0.276165	0.396	0.405	1		Ywhaq	0.00207537	-0.276679	0.226	0.417	1
	Sod2	1.8409e-05	-0.337041	0.054	0.136	0.312438		Sod2	1.8409e-05	-0.337041	0.054	0.136	0.312438		Tnrc6a	0.00293085	-0.341901	0.09	0.162	1		Gm2000	0.0463775	0.505758	0.627	0.462	1		Rsrp1	0.0498384	0.446648	0.367	0.296	1		P2ry6	0.0841772	0.36599	0.137	0.111	1		Ank2	0.0020978	-0.350437	0.233	0.417	1
	Rps9	1.98935e-05	-0.310182	0.202	0.341	0.337633		Rps9	1.98935e-05	-0.310182	0.202	0.341	0.337633		36951	0.00295876	0.250054	0.112	0.055	1		Gltscr2	0.0472729	-0.630766	0.02	0.112	1		Spcs2	0.050253	-0.349802	0.133	0.226	1		Akap13	0.0917132	0.354528	0.163	0.136	1		Klhl13	0.00212733	0.532625	0.123	0.024	1
	Arpp19	2.07673e-05	-0.311084	0.126	0.238	0.352462		Arpp19	2.07673e-05	-0.311084	0.126	0.238	0.352462		Abcf1	0.00339736	0.277868	0.169	0.1	1		mt-Nd3	0.0473149	-0.510026	0.176	0.338	1		Sap18	0.0515507	-0.286052	0.07	0.145	1		Pde3b	0.0935106	0.393638	0.125	0.099	1		Ranbp1	0.0021429	-0.386199	0.144	0.299	1
	Atp5g1	2.08274e-05	-0.294746	0.154	0.283	0.353482		Atp5g1	2.08274e-05	-0.294746	0.154	0.283	0.353482		B2m	0.00351712	-0.414049	0.187	0.273	1		BC031181	0.0481418	-0.464206	0.039	0.15	1		2700094K13Rik	0.0519736	0.52809	0.102	0.044	1		Slco2b1	0.103274	0.404397	0.127	0.101	1		Chmp2a	0.00215503	-0.520883	0.116	0.26	1
	1110004F10Rik	2.08834e-05	-0.273442	0.09	0.19	0.354433		1110004F10Rik	2.08834e-05	-0.273442	0.09	0.19	0.354433		Nsg2	0.00362578	-0.309532	0.058	0.119	1		Rps20	0.0490177	0.450933	0.412	0.262	1		Crip2	0.0519736	0.431108	0.102	0.044	1		Susd3	0.117734	0.36484	0.174	0.151	1		Fam174a	0.0022119	-0.516977	0.096	0.228	1
	Eif4a1	2.22652e-05	-0.26951	0.07	0.162	0.377886		Eif4a1	2.22652e-05	-0.26951	0.07	0.162	0.377886		Tomm20	0.00369244	-0.378101	0.126	0.198	1		Cdh5	0.0491473	0.397523	0.176	0.062	1		Ptn	0.0526312	-0.292653	0.133	0.233	1		Ang	0.117917	0.400997	0.127	0.104	1		Mpc1	0.00223531	-0.399397	0.164	0.323	1
	Ptprb	2.29236e-05	0.57066	0.238	0.149	0.389059		Ptprb	2.29236e-05	0.57066	0.238	0.149	0.389059		Suds3	0.00378505	0.330901	0.158	0.094	1		Cd53	0.0491473	-0.48614	0.039	0.15	1		Adipor1	0.0535591	0.576697	0.102	0.044	1		Rbm8a	0.118131	0.321518	0.138	0.113	1		Ankrd46	0.0023113	-0.420174	0.062	0.181	1
	Trem2	2.3762e-05	-0.396055	0.052	0.13	0.403288		Trem2	2.3762e-05	-0.396055	0.052	0.13	0.403288		Nudt9	0.00406466	0.324602	0.18	0.113	1		Srp14	0.0501772	0.670031	0.235	0.112	1		Polr2e	0.0538825	0.476146	0.109	0.05	1		Mef2a	0.118442	0.324172	0.229	0.212	1		Slc25a4	0.00232595	-0.404086	0.308	0.504	1
	Ndufa2	2.3802e-05	-0.288955	0.234	0.38	0.403967		Ndufa2	2.3802e-05	-0.288955	0.234	0.38	0.403967		Kndc1	0.00410527	0.298309	0.119	0.063	1		Tmpo	0.0508089	-0.62313	0.02	0.112	1		AI413582	0.0544641	0.491049	0.109	0.05	1		Rabac1	0.122148	0.281657	0.227	0.209	1		Plppr2	0.00233345	0.635437	0.199	0.071	1
	Psma2	2.39459e-05	-0.268968	0.066	0.155	0.406409		Psma2	2.39459e-05	-0.268968	0.066	0.155	0.406409		Got1l1	0.00411893	0.313875	0.255	0.173	1		Rpl26	0.0515108	0.332656	0.608	0.438	1		Arpc2	0.0549143	-0.309036	0.281	0.409	1		Fyb	0.126762	0.398645	0.132	0.111	1		Atp5j2	0.00244033	-0.325008	0.336	0.535	1
	Laptm4a	2.54905e-05	-0.25251	0.313	0.482	0.432624		Laptm4a	2.54905e-05	-0.25251	0.313	0.482	0.432624		Cycs	0.00433958	-0.333146	0.187	0.266	1		Eif3g	0.0520358	-0.525517	0.02	0.112	1		Ccdc50	0.0560121	-0.362602	0.062	0.132	1		Ythdf2	0.129001	0.302525	0.108	0.085	1		Rps8	0.00248655	-0.350133	0.377	0.567	1
	Ctss	2.72288e-05	-0.590083	0.134	0.238	0.462127		Ctss	2.72288e-05	-0.590083	0.134	0.238	0.462127		Macrod1	0.00434983	0.250649	0.237	0.157	1		Mat2b	0.0532873	-0.55123	0.02	0.112	1		Gm10116	0.0565642	0.256552	0.703	0.698	1		Zfhx3	0.133289	0.30179	0.285	0.28	1		Snca	0.00250518	-1.11251	0.158	0.283	1
	Rnf7	2.8573e-05	-0.307635	0.034	0.102	0.484941		Rnf7	2.8573e-05	-0.307635	0.034	0.102	0.484941		Tyrobp	0.00459898	-0.342755	0.165	0.244	1		Tyrobp	0.053336	-0.685744	0.157	0.288	1		Bmyc	0.0569272	-0.401053	0.055	0.119	1		Gm9493	0.135165	0.276251	0.291	0.289	1		Cox7b	0.00255515	-0.410225	0.233	0.409	1
	Gjb6	2.99264e-05	0.461638	0.427	0.354	0.50791		Gjb6	2.99264e-05	0.461638	0.427	0.354	0.50791		Tef	0.00461473	0.266447	0.173	0.106	1		Igfbp7	0.0533863	0.514946	0.49	0.35	1		Uqcrb	0.057596	-0.301731	0.406	0.522	1		Golm1	0.146746	0.328043	0.125	0.104	1		Cd2ap	0.00255933	-0.390102	0.021	0.11	1
	Rpl10	3.11811e-05	-0.374038	0.11	0.21	0.529206		Rpl10	3.11811e-05	-0.374038	0.11	0.21	0.529206		Dcaf17	0.00517225	0.350933	0.104	0.054	1		Eif4h	0.0545639	-0.527883	0.02	0.112	1		Uqcc2	0.0581456	-0.361393	0.086	0.164	1		Bmp2k	0.147487	0.293836	0.34	0.341	1		Ndufv2	0.00262786	-0.479971	0.137	0.283	1
	Cdc42	3.35621e-05	-0.276622	0.076	0.166	0.569615		Cdc42	3.35621e-05	-0.276622	0.076	0.166	0.569615		Col8a2	0.00539158	0.283756	0.223	0.146	1		Luc7l2	0.0548771	-0.6151	0.059	0.175	1		Ewsr1	0.0608521	-0.492551	0.062	0.126	1		Hpgds	0.151525	0.308208	0.212	0.195	1		Ldhb	0.00262814	-0.468926	0.24	0.409	1
	Rpl11	3.38627e-05	-0.282046	0.156	0.281	0.574718		Rpl11	3.38627e-05	-0.282046	0.156	0.281	0.574718		Rps10	0.00542224	0.251718	0.525	0.437	1		Slc9a3r2	0.055169	0.436958	0.431	0.288	1		Ddit4	0.0633889	0.523483	0.125	0.063	1		Prpf4b	0.155824	0.284779	0.109	0.087	1		Hspe1	0.00265245	-0.353294	0.13	0.283	1
	Ifitm2	3.44068e-05	-0.439423	0.054	0.13	0.583953		Ifitm2	3.44068e-05	-0.439423	0.054	0.13	0.583953		Tgif1	0.00563618	0.268876	0.183	0.117	1		Cycs	0.0553897	0.746386	0.196	0.088	1		Hacd4	0.0635465	-0.332957	0.047	0.107	1		Rpl13-ps3	0.157923	0.272317	0.321	0.329	1		Ktn1	0.00268394	-0.461434	0.103	0.236	1
	Arpc2	3.52163e-05	-0.302398	0.048	0.123	0.59769		Arpc2	3.52163e-05	-0.302398	0.048	0.123	0.59769		Ube2w	0.00566851	-0.339665	0.058	0.114	1		4931406P16Rik	0.0556635	0.486005	0.275	0.138	1		Abca1	0.0635799	0.409866	0.133	0.069	1		Lamp1	0.165625	0.277306	0.353	0.376	1		Ndufa5	0.002721	-0.378461	0.356	0.535	1
	Btf3	3.52389e-05	-0.278613	0.104	0.207	0.598075		Btf3	3.52389e-05	-0.278613	0.104	0.207	0.598075		Enkur	0.00581714	0.28105	0.421	0.333	1		S1pr1	0.0565543	0.586889	0.255	0.138	1		Pfdn5	0.063788	0.259275	0.562	0.472	1		Tcn2	0.170597	0.35963	0.112	0.092	1		2010107G23Rik	0.0027911	0.411418	0.137	0.031	1
	Rps10	4.24187e-05	-0.261515	0.096	0.196	0.71993		Rps10	4.24187e-05	-0.261515	0.096	0.196	0.71993		Zfr	0.00589427	0.27768	0.363	0.274	1		Golim4	0.0577364	0.692933	0.275	0.15	1		Adam10	0.0648772	0.264446	0.102	0.044	1		Dock10	0.183926	0.304899	0.128	0.108	1		Ndufa12	0.00280149	-0.389286	0.26	0.433	1
	Capzb	4.55458e-05	-0.286187	0.052	0.128	0.773003		Capzb	4.55458e-05	-0.286187	0.052	0.128	0.773003		Zp3	0.00589682	-0.343722	0.245	0.322	1		Ier3	0.0585476	-0.407302	0.02	0.112	1		Gm17541	0.0652532	0.445122	0.219	0.145	1		Pdia6	0.188315	0.275024	0.14	0.12	1		Sepw1	0.00288678	-0.430811	0.295	0.472	1
	H3f3b	4.56861e-05	-0.318166	0.242	0.378	0.775384		H3f3b	4.56861e-05	-0.318166	0.242	0.378	0.775384		Aig1	0.00598138	0.290058	0.331	0.249	1		Rpl22l1	0.0590901	0.643757	0.275	0.15	1		Slc6a6	0.0672347	-0.422715	0.062	0.126	1		Fam105a	0.201221	0.338618	0.193	0.181	1		Drg1	0.00290763	-0.491596	0.041	0.142	1
	Rps21	5.00923e-05	-0.269984	0.218	0.361	0.850167		Rps21	5.00923e-05	-0.269984	0.218	0.361	0.850167		Cox5a	0.00632246	-0.253377	0.317	0.399	1		2610001J05Rik	0.0607393	0.555087	0.196	0.088	1		Ucp2	0.0674274	0.607193	0.227	0.157	1		Nnat	0.203646	0.256612	0.118	0.099	1		Bex1	0.00292266	-0.459177	0.171	0.315	1
	Nmt1	5.17223e-05	-0.26124	0.086	0.179	0.87783		Nmt1	5.17223e-05	-0.26124	0.086	0.179	0.87783		Degs1	0.00646718	-0.28339	0.05	0.105	1		Son	0.0610745	0.468949	0.353	0.212	1		Rab7	0.0675499	-0.333182	0.047	0.107	1		Sft2d1	0.212262	0.274426	0.305	0.313	1		Ccdc85b	0.00293744	-0.476902	0.041	0.142	1
	Rpl22l1	5.37127e-05	-0.311322	0.146	0.259	0.911612		Rpl22l1	5.37127e-05	-0.311322	0.146	0.259	0.911612		Crip1	0.00656279	-0.25365	0.554	0.599	1		Igf1r	0.0611042	0.632101	0.333	0.2	1		Cebpb	0.068036	-0.292029	0.273	0.384	1		Elmo1	0.22742	0.342997	0.115	0.099	1		Sptssa	0.00294031	-0.487029	0.082	0.205	1
	Lamtor5	5.4108e-05	-0.330437	0.048	0.121	0.918321		Lamtor5	5.4108e-05	-0.330437	0.048	0.121	0.918321		Fxyd1	0.00662617	-0.258352	0.421	0.485	1		Ybx1	0.0619743	0.68057	0.412	0.288	1		Serinc3	0.0681527	0.281263	0.609	0.566	1		Sirpa	0.239957	0.383079	0.147	0.134	1		Thra	0.00294364	0.567136	0.322	0.173	1
	Pglyrp1	5.67737e-05	-0.442289	0.038	0.104	0.963563		Pglyrp1	5.67737e-05	-0.442289	0.038	0.104	0.963563		Tctex1d1	0.00720687	-0.297105	0.119	0.189	1		Alas2	0.0629893	-0.415304	0.275	0.412	1		Med28	0.0682051	-0.294804	0.125	0.208	1		Arhgap5	0.259089	0.278758	0.212	0.2	1		Smdt1	0.00296484	-0.296476	0.199	0.378	1
	Sh3bgrl3	5.73845e-05	-0.352515	0.074	0.158	0.973929		Sh3bgrl3	5.73845e-05	-0.352515	0.074	0.158	0.973929		Idh3g	0.0073404	0.28305	0.191	0.125	1		Ptges3	0.0629958	0.681792	0.196	0.088	1		Ssb	0.0703325	-0.263912	0.047	0.107	1		Tnfaip8l2	0.265543	0.305929	0.153	0.139	1		Rpl9	0.00299429	-0.277333	0.301	0.496	1
	Mia	5.90193e-05	-0.56492	0.052	0.123	1		Mia	5.90193e-05	-0.56492	0.052	0.123	1		Tbcel	0.007413	0.285016	0.237	0.165	1		Bnip2	0.0634378	0.918474	0.157	0.062	1		Hypk	0.070633	-0.290721	0.141	0.226	1		Tmem173	0.274934	0.250455	0.105	0.089	1		Strbp	0.00300901	-0.45032	0.123	0.26	1
	H2-D1	5.913e-05	-0.336481	0.058	0.136	1		H2-D1	5.913e-05	-0.336481	0.058	0.136	1		Rbm3	0.00751	-0.326702	0.165	0.231	1		Slc40a1	0.0647441	0.626765	0.157	0.062	1		Laptm5	0.0725649	0.378433	0.289	0.214	1		Rgs2	0.299592	0.270381	0.201	0.193	1		Cox5a	0.00315955	-0.432058	0.212	0.386	1
	Ncl	5.97378e-05	-0.265445	0.058	0.136	1		Ncl	5.97378e-05	-0.265445	0.058	0.136	1		Mcee	0.0079625	0.264315	0.309	0.23	1		Fry	0.0647454	0.611124	0.157	0.062	1		Hsp90aa1	0.0741034	-0.312399	0.164	0.258	1		Cd27	0.309226	0.333275	0.118	0.106	1		Rps6	0.00316372	-0.475894	0.267	0.417	1
	Actb	6.07183e-05	-0.420328	0.723	0.838	1		Actb	6.07183e-05	-0.420328	0.723	0.838	1		Tnrc6b	0.00824564	0.259454	0.248	0.174	1		Skil	0.0686918	0.596234	0.137	0.05	1		Scand1	0.0741847	0.620714	0.125	0.069	1		Mbnl1	0.314967	0.298943	0.354	0.388	1		Peli1	0.00318622	-0.523279	0.041	0.142	1
	Cx3cr1	6.36064e-05	-0.3315	0.044	0.114	1		Cx3cr1	6.36064e-05	-0.3315	0.044	0.114	1		Slc22a17	0.00825992	-0.288205	0.068	0.127	1		Card19	0.0688009	-0.415699	0.039	0.138	1		Cxcl16	0.075748	-0.39062	0.062	0.126	1		Mtdh	0.330738	0.285268	0.216	0.216	1		Pcm1	0.00319341	-0.549537	0.096	0.22	1
	C1qc	6.42123e-05	-0.420524	0.126	0.225	1		C1qc	6.42123e-05	-0.420524	0.126	0.225	1		Cd200	0.00840341	-0.34827	0.094	0.157	1		Gimap6	0.0688022	0.656007	0.157	0.062	1		Clec4b1	0.0801876	-0.448651	0.086	0.151	1		Unc93b1	0.345047	0.276851	0.256	0.268	1		Lsm5	0.0032228	-0.414195	0.027	0.118	1
	Snrpf	6.65635e-05	-0.277541	0.064	0.145	1		Snrpf	6.65635e-05	-0.277541	0.064	0.145	1		Hist1h2be	0.00890678	0.274885	0.119	0.068	1		Sema7a	0.0688716	0.632465	0.118	0.038	1		Polr2l	0.0820103	0.499989	0.289	0.226	1		Hpgd	0.347919	0.264859	0.233	0.231	1		Jtb	0.00325929	-0.4012	0.027	0.118	1
	Ctnnb1	6.95882e-05	-0.314224	0.042	0.11	1		Ctnnb1	6.95882e-05	-0.314224	0.042	0.11	1		0610009L18Rik	0.0090387	-0.356998	0.072	0.127	1		Serpine2	0.0697709	-0.605908	0.059	0.162	1		Dctn3	0.08244	-0.277509	0.07	0.132	1		Lpcat2	0.353954	0.271564	0.318	0.353	1		Rplp1	0.00332038	-0.33783	0.363	0.551	1
	Etfa	7.18158e-05	-0.325595	0.038	0.102	1		Etfa	7.18158e-05	-0.325595	0.038	0.102	1		Arglu1	0.00949154	-0.282541	0.281	0.366	1		Syf2	0.0701842	0.676112	0.196	0.088	1		Pafah1b1	0.0894615	-0.344286	0.047	0.101	1		Slc39a1	0.355339	0.315699	0.135	0.125	1		Psmb6	0.00333365	-0.388766	0.123	0.26	1
	Ppp1cb	7.40139e-05	-0.259284	0.086	0.177	1		Ppp1cb	7.40139e-05	-0.259284	0.086	0.177	1		Naa38	0.00972297	-0.255705	0.097	0.162	1		Toporsos	0.0701985	0.663265	0.137	0.05	1		S100a1	0.0919911	0.4347	0.141	0.082	1		Lst1	0.359	0.271881	0.207	0.202	1		Sgms1	0.00337098	-0.439681	0.027	0.118	1
	Cldn5	7.65894e-05	-0.434451	0.038	0.102	1		Cldn5	7.65894e-05	-0.434451	0.038	0.102	1		Arhgef4	0.00983602	0.293688	0.104	0.057	1		Fech	0.0702001	0.586136	0.157	0.062	1		Scp2	0.0924783	0.324255	0.219	0.145	1		Ergic3	0.362963	0.259932	0.106	0.094	1		Fau	0.00346711	-0.412185	0.363	0.535	1
	Fcer1g	7.68403e-05	-0.475706	0.082	0.166	1		Fcer1g	7.68403e-05	-0.475706	0.082	0.166	1		Tpm4	0.00984532	-0.270095	0.09	0.152	1		mt-Nd5	0.0704027	-0.391378	0.176	0.325	1		Ndufb6	0.0924922	-0.363189	0.078	0.138	1		Ddx3x	0.376594	0.276073	0.105	0.094	1		Ptma	0.00348163	-0.348212	0.349	0.535	1
	Ngfrap1	7.70749e-05	-0.266485	0.05	0.123	1		Ngfrap1	7.70749e-05	-0.266485	0.05	0.123	1		Chek2	0.0104581	0.260974	0.381	0.3	1		Ltc4s	0.0705293	0.694093	0.118	0.038	1		Timp2	0.092827	-0.334863	0.125	0.201	1		Glmp	0.380153	0.274896	0.109	0.099	1		Clcn4	0.00348893	-0.383488	0.041	0.142	1
	Tjp1	8.19843e-05	-0.334806	0.04	0.106	1		Tjp1	8.19843e-05	-0.334806	0.04	0.106	1		Gadd45g	0.010461	-0.29281	0.065	0.12	1		Tnrc6c	0.0705293	0.6101	0.118	0.038	1		Tpm3-rs7	0.093136	0.369051	0.109	0.057	1		Tmem55b	0.390031	0.320191	0.104	0.094	1		Ost4	0.00350768	-0.489699	0.068	0.181	1
	Rab14	8.59979e-05	-0.316903	0.052	0.125	1		Rab14	8.59979e-05	-0.316903	0.052	0.125	1		Ppm1k	0.010732	0.266586	0.122	0.071	1		Rps7	0.0713834	0.608954	0.471	0.35	1		Rgs18	0.0969639	-0.325044	0.062	0.119	1		Arpp19	0.399456	0.269094	0.273	0.28	1		Tcf7l2	0.00356016	0.762833	0.253	0.118	1
	Mrps21	9.43612e-05	-0.250374	0.12	0.222	1		Mrps21	9.43612e-05	-0.250374	0.12	0.222	1		Hmgb3	0.0109165	0.255364	0.14	0.086	1		F11r	0.0716211	0.829621	0.157	0.062	1		Raly	0.0974259	0.394782	0.102	0.05	1		Fus	0.402494	0.258585	0.135	0.125	1		Ubl5	0.00357813	-0.614225	0.247	0.386	1
	Mrfap1	9.53349e-05	-0.257638	0.062	0.142	1		Mrfap1	9.53349e-05	-0.257638	0.062	0.142	1		Thyn1	0.0129465	-0.305764	0.079	0.136	1		Tcf4	0.0720261	0.458025	0.314	0.175	1		Cd36	0.0980178	-0.304507	0.078	0.145	1		Irf8	0.416237	0.284455	0.158	0.155	1		Armcx2	0.00360285	0.407131	0.158	0.047	1
	Hr	9.53613e-05	0.526532	0.104	0.043	1		Hr	9.53613e-05	0.526532	0.104	0.043	1		Crebrf	0.0132449	0.261499	0.169	0.111	1		Rassf3	0.0722195	0.660179	0.118	0.038	1		Nnat	0.100815	0.550128	0.164	0.107	1		Samsn1	0.423378	0.265749	0.164	0.158	1		Ndufa7	0.00362128	-0.4297	0.233	0.402	1
	Rps3a1	0.000103587	-0.255123	0.14	0.25	1		Rps3a1	0.000103587	-0.255123	0.14	0.25	1		Zmynd10	0.0140456	0.323016	0.212	0.146	1		Irf2bp2	0.0723116	0.498017	0.176	0.075	1		Chchd1	0.101038	0.395813	0.141	0.082	1		Ncoa3	0.431469	0.277614	0.111	0.101	1		Rpl38	0.00362191	-0.376035	0.473	0.685	1
	Snrpg	0.000104593	-0.269495	0.072	0.153	1		Snrpg	0.000104593	-0.269495	0.072	0.153	1		Id3	0.0143902	-0.366835	0.112	0.17	1		Snca	0.0732721	-0.486443	0.275	0.4	1		Llph	0.101349	-0.297542	0.07	0.132	1		Cmtm6	0.436754	0.294318	0.129	0.122	1		Dek	0.00367302	-0.381693	0.082	0.205	1
	Dnajb6	0.000122444	-0.254962	0.064	0.14	1		Dnajb6	0.000122444	-0.254962	0.064	0.14	1		Tmsb10	0.0147685	-0.285773	0.331	0.388	1		Gm10076	0.0737519	0.281028	0.902	0.75	1		Rrbp1	0.102509	-0.271963	0.172	0.258	1		Vimp	0.441556	0.279844	0.204	0.212	1		Ndufs4	0.00368015	-0.457044	0.062	0.173	1
	Mmd2	0.000134014	0.437195	0.379	0.315	1		Mmd2	0.000134014	0.437195	0.379	0.315	1		Cox20	0.014809	-0.252505	0.165	0.236	1		Dek	0.0740233	0.424899	0.196	0.088	1		Rpl13a-ps1	0.10275	0.313243	0.164	0.101	1		H2-DMb1	0.460311	0.286701	0.117	0.111	1		Slc25a51	0.00381023	0.4908	0.116	0.024	1
	Ly6a	0.000134142	-0.393725	0.078	0.158	1		Ly6a	0.000134142	-0.393725	0.078	0.158	1		Akap14	0.0152538	0.282162	0.273	0.203	1		Actn4	0.0745339	0.590874	0.157	0.062	1		Rpl6l	0.10496	0.37398	0.398	0.34	1		AF251705	0.492138	0.257643	0.223	0.231	1		Cbx1	0.00385906	-0.476279	0.048	0.15	1
	Gatm	0.000136812	-0.403884	0.084	0.166	1		Gatm	0.000136812	-0.403884	0.084	0.166	1		Manf	0.0157981	-0.37414	0.173	0.235	1		Aes	0.0745339	0.580895	0.157	0.062	1		Ptprb	0.105093	0.568226	0.172	0.113	1		Gns	0.513352	0.253644	0.104	0.096	1		Aldoa	0.00388044	-0.336411	0.432	0.606	1
	Ywhah	0.000136872	-0.327208	0.04	0.102	1		Ywhah	0.000136872	-0.327208	0.04	0.102	1		Ccdc124	0.0161281	-0.266134	0.072	0.125	1		Eef1d	0.0745339	0.538431	0.157	0.062	1		Hba-a2	0.106036	-1.96827	0.219	0.314	1		Clasp2	0.532417	0.258916	0.122	0.118	1		Snrpd2	0.0039171	-0.419698	0.164	0.307	1
	Cyba	0.000138115	-0.322164	0.096	0.184	1		Cyba	0.000138115	-0.322164	0.096	0.184	1		Akr1a1	0.0162794	-0.283881	0.065	0.116	1		Akap9	0.074882	0.695833	0.137	0.05	1		Cct5	0.111154	-0.308791	0.055	0.107	1		Pura	0.534317	0.266822	0.092	0.111	1		Sf3b6	0.00394565	-0.553563	0.055	0.157	1
	Sdc2	0.000139968	-0.300687	0.07	0.149	1		Sdc2	0.000139968	-0.300687	0.07	0.149	1		Nfic	0.0172912	-0.277745	0.058	0.105	1		Msn	0.074882	0.600726	0.137	0.05	1		Cox14	0.111346	-0.283226	0.172	0.252	1		Ncl	0.558867	0.263874	0.117	0.113	1		Sf3b5	0.0039512	-0.378629	0.062	0.173	1
	Serbp1	0.000141157	-0.25275	0.094	0.184	1		Serbp1	0.000141157	-0.25275	0.094	0.184	1		Lamp2	0.0174223	-0.271953	0.162	0.223	1		Vps4b	0.074882	0.484874	0.137	0.05	1		Gstm1	0.111824	-0.341585	0.055	0.107	1		Eef1d	0.571696	0.270928	0.135	0.132	1		Commd6	0.00399401	-0.372799	0.021	0.102	1
	Ppp1r2	0.00016249	-0.305469	0.044	0.108	1		Ppp1r2	0.00016249	-0.305469	0.044	0.108	1		Lgals3	0.0187608	-0.260995	0.065	0.114	1		Itih5	0.0749467	0.448927	0.255	0.138	1		Immp1l	0.112498	-0.279926	0.055	0.107	1		Saraf	0.581057	0.290601	0.154	0.155	1		Nop10	0.00413969	-0.358337	0.185	0.346	1
	Rpl36al	0.000177315	-0.258039	0.116	0.214	1		Rpl36al	0.000177315	-0.258039	0.116	0.214	1		Lrrc23	0.0199895	0.328732	0.291	0.228	1		Tma7	0.0756885	0.802469	0.216	0.112	1		Lsp1	0.112995	0.338347	0.18	0.113	1		Sec11a	0.594116	0.310719	0.102	0.099	1		Chchd2	0.00419082	-0.362475	0.336	0.512	1
	Mif	0.000198626	-0.28869	0.158	0.261	1		Mif	0.000198626	-0.28869	0.158	0.261	1		Med9os	0.0218226	-0.250736	0.237	0.303	1		Supt4a	0.0760262	0.364711	0.157	0.062	1		Pdcd4	0.114284	0.526619	0.18	0.119	1		Scamp2	0.60461	0.2607	0.115	0.113	1		Psmd1	0.00419317	-0.551587	0.062	0.165	1
	Cebpb	0.000207859	-0.346628	0.046	0.11	1		Cebpb	0.000207859	-0.346628	0.046	0.11	1		Cdhr4	0.0223596	0.260542	0.424	0.355	1		Gm10250	0.0764711	0.454733	0.176	0.075	1		Gltscr2	0.115759	0.348231	0.188	0.119	1		Krit1	0.609056	0.265132	0.106	0.104	1		Cfdp1	0.00425896	-0.381872	0.123	0.26	1
	Rplp0	0.000215891	-0.304286	0.096	0.181	1		Rplp0	0.000215891	-0.304286	0.096	0.181	1		Pon2	0.0236027	0.25541	0.144	0.094	1		Gatm	0.0772218	0.392849	0.431	0.288	1		Rheb	0.116566	-0.257649	0.062	0.119	1		Tsc22d4	0.696664	0.305685	0.154	0.16	1		Ntng1	0.00432544	0.730499	0.219	0.094	1
	Serpine2	0.000218161	0.328918	0.517	0.482	1		Serpine2	0.000218161	0.328918	0.517	0.482	1		Tprkb	0.0238456	-0.254409	0.097	0.149	1		Rps14	0.0773472	0.261396	0.745	0.588	1		Sparcl1	0.118384	-0.310406	0.086	0.145	1		Ptprc	0.776551	0.260944	0.111	0.113	1		Fth1	0.0043431	-0.281927	0.541	0.748	1
	Cd9	0.000236512	-0.293269	0.236	0.358	1		Cd9	0.000236512	-0.293269	0.236	0.358	1		Ctsb	0.0246777	-0.250578	0.169	0.228	1		Cdc37	0.0774903	0.548816	0.118	0.038	1		Rap2b	0.121545	-0.270648	0.055	0.107	1		Tmcc3	0.841598	0.280449	0.105	0.108	1		Snx3	0.00438159	-0.432267	0.137	0.268	1
	Gpcpd1	0.000244638	-0.294682	0.052	0.119	1		Gpcpd1	0.000244638	-0.294682	0.052	0.119	1		Myg1	0.0269442	0.319192	0.119	0.076	1		Tnrc6a	0.0774903	0.423762	0.118	0.038	1		Eif3e	0.123225	0.341671	0.195	0.132	1		Coro1a	0.860825	0.28189	0.129	0.136	1		App	0.00447939	0.331869	0.815	0.756	1
	Pigyl	0.000245325	-0.281638	0.042	0.104	1		Pigyl	0.000245325	-0.281638	0.042	0.104	1		Per1	0.0289086	0.309727	0.108	0.067	1		Mpzl1	0.0774903	0.390023	0.118	0.038	1		Gas6	0.124497	-0.309847	0.109	0.176	1		Nrip1	0.939068	0.277182	0.129	0.139	1		Vsnl1	0.00448191	-0.425089	0.205	0.346	1
	Sypl	0.000266658	-0.271486	0.072	0.147	1		Sypl	0.000266658	-0.271486	0.072	0.147	1		Cltc	0.0296959	-0.264355	0.151	0.206	1		mt-Nd1	0.0774908	-0.341595	0.941	0.988	1		Bax	0.124941	0.273277	0.156	0.094	1									H2-K1	0.00466126	-0.441175	0.021	0.102	1
	Mbnl1	0.000269909	-0.256903	0.064	0.136	1		Mbnl1	0.000269909	-0.256903	0.064	0.136	1		Tmem59	0.0321766	0.258686	0.435	0.374	1		mt-Atp8	0.0777995	-0.40334	0.059	0.162	1		Rpl7a-ps5	0.126212	0.408572	0.133	0.082	1									Pfn2	0.00472064	-0.371341	0.247	0.394	1
	Timp4	0.000276997	0.487269	0.305	0.238	1		Timp4	0.000276997	0.487269	0.305	0.238	1		Gkap1	0.0322534	0.289241	0.241	0.182	1		Bmpr2	0.0780322	0.411245	0.275	0.138	1		Mcmbp	0.12666	0.489944	0.117	0.069	1									Wbp11	0.00504594	-0.260937	0.034	0.126	1
	Vdac1	0.000282962	-0.284806	0.058	0.127	1		Vdac1	0.000282962	-0.284806	0.058	0.127	1		2410015M20Rik	0.0336735	-0.252628	0.342	0.384	1		Nrd1	0.0793154	0.438613	0.118	0.038	1		Pabpc1	0.131426	0.327063	0.32	0.258	1									Denr	0.00505483	-0.48115	0.089	0.205	1
	Cfl1	0.000293089	-0.279687	0.16	0.264	1		Cfl1	0.000293089	-0.279687	0.16	0.264	1		Fgfr1	0.0337863	0.338142	0.27	0.212	1		Rsrc2	0.0799853	0.897502	0.235	0.125	1		Arhgap15	0.13234	0.382219	0.125	0.075	1									Htr2c	0.00517406	0.652657	0.212	0.094	1
	Mtg2	0.000312579	0.666642	0.116	0.058	1		Mtg2	0.000312579	0.666642	0.116	0.058	1		Cd59b	0.0400658	-0.262759	0.09	0.136	1		Uqcrh	0.0803536	0.543324	0.373	0.25	1		Bsg	0.134643	-0.380459	0.336	0.447	1									Zmym3	0.00545334	0.52724	0.123	0.031	1
	Rpl23a-ps3	0.000341414	-0.252845	0.158	0.264	1		Rpl23a-ps3	0.000341414	-0.252845	0.158	0.264	1		Nmt1	0.0429566	-0.265087	0.187	0.238	1		Zfp36l1	0.0808441	0.482686	0.255	0.138	1		Gnb2l1	0.135382	0.45152	0.281	0.226	1									Sumo2	0.00547168	-0.303028	0.281	0.457	1
	H2-K1	0.000386781	-0.272092	0.066	0.136	1		H2-K1	0.000386781	-0.272092	0.066	0.136	1		Naf1	0.0522302	-0.276972	0.076	0.116	1		Mtpn	0.0815204	0.477144	0.137	0.05	1		Atp6ap1	0.135458	0.478798	0.117	0.069	1									Rps19	0.00558788	-0.344045	0.486	0.677	1
	Ube3a	0.000460016	-0.255029	0.064	0.132	1		Ube3a	0.000460016	-0.255029	0.064	0.132	1		Rrbp1	0.0541269	-0.27727	0.216	0.265	1		Xiap	0.0834635	-0.589843	0.039	0.125	1		Snx5	0.139974	0.355426	0.25	0.189	1									Lgals1	0.00584552	-0.44248	0.027	0.11	1
	Fgfr3	0.000487015	0.432438	0.419	0.372	1		Fgfr3	0.000487015	0.432438	0.419	0.372	1		Stip1	0.0556986	-0.263334	0.101	0.144	1		Trem2	0.0835585	-0.513949	0.059	0.162	1		Gm7808	0.140533	0.363405	0.109	0.063	1									Cplx2	0.00599036	0.637152	0.274	0.142	1
	Pam	0.000536343	-0.306612	0.044	0.102	1		Pam	0.000536343	-0.306612	0.044	0.102	1		Ifitm3	0.0673093	-0.295546	0.554	0.577	1		Akr1a1	0.0842586	-0.446189	0.078	0.188	1		Bola2	0.143325	-0.252992	0.188	0.264	1									Gsta4	0.00610412	-0.380526	0.041	0.134	1
	Ap2m1	0.000576507	-0.28311	0.056	0.119	1		Ap2m1	0.000576507	-0.28311	0.056	0.119	1		Erlin2	0.0720805	-0.276767	0.083	0.12	1		Jag1	0.0850144	0.474619	0.137	0.05	1		Arpp19	0.143659	0.2665	0.328	0.264	1									Ywhah	0.00611891	-0.462609	0.37	0.528	1
	Gng11	0.000651531	-0.277584	0.086	0.16	1		Gng11	0.000651531	-0.277584	0.086	0.16	1		Pea15a	0.0729149	-0.29116	0.079	0.114	1		Rps27l	0.0861222	0.542853	0.275	0.162	1		Atp2c1	0.14459	0.331657	0.109	0.063	1									Ndufb6	0.00614034	-0.440202	0.11	0.236	1
	Picalm	0.000712505	-0.287933	0.048	0.106	1		Picalm	0.000712505	-0.287933	0.048	0.106	1		Trem2	0.0847972	-0.263939	0.076	0.111	1		Rpl41	0.0861854	0.260484	0.98	0.962	1		Tmem14c	0.148011	-0.306163	0.055	0.101	1									Fbl	0.00630822	-0.316929	0.027	0.11	1
	Morf4l1	0.000717009	-0.267861	0.255	0.374	1		Morf4l1	0.000717009	-0.267861	0.255	0.374	1		Gm17750	0.0996765	-0.301758	0.097	0.13	1		Calm1	0.086206	0.411608	0.627	0.538	1		Rgs2	0.148268	0.507521	0.133	0.082	1									Tmem184c	0.00631976	-0.48825	0.048	0.142	1
	Cd27	0.000733102	0.634524	0.184	0.123	1		Cd27	0.000733102	0.634524	0.184	0.123	1		Hprt	0.149305	-0.257742	0.158	0.19	1		Gm9844	0.0865648	0.662491	0.176	0.088	1		Ap2b1	0.152316	-0.270264	0.055	0.101	1									Poldip2	0.00640714	-0.401771	0.041	0.134	1
	Vtn	0.000802721	-0.305489	0.052	0.112	1		Vtn	0.000802721	-0.305489	0.052	0.112	1		Ddit4l	0.173917	-0.273799	0.097	0.124	1		C1qc	0.0866378	-0.374369	0.196	0.325	1		Sdf2l1	0.152703	-0.251672	0.078	0.132	1									Rims3	0.00645196	0.66287	0.13	0.039	1
	Rps12	0.000868101	-0.256839	0.082	0.153	1		Rps12	0.000868101	-0.256839	0.082	0.153	1		Pde6d	0.219614	-0.252211	0.255	0.277	1		Cggbp1	0.0868063	0.437041	0.137	0.05	1		Snrpf	0.152719	0.300226	0.344	0.277	1									Myef2	0.00649745	-0.385068	0.13	0.252	1
	Rgs5	0.000971487	-0.38973	0.05	0.106	1		Rgs5	0.000971487	-0.38973	0.05	0.106	1		Pcp4	0.287437	-0.34626	0.14	0.16	1		Xdh	0.086968	0.316741	0.118	0.038	1		Lsm3	0.154065	-0.254026	0.055	0.101	1									Hagh	0.00659045	-0.387068	0.068	0.173	1
	C1qa	0.00108207	-0.534041	0.132	0.209	1		C1qa	0.00108207	-0.534041	0.132	0.209	1		Hbb-bt	0.428661	-0.535415	0.151	0.166	1		Ptprb	0.0880599	0.316923	0.431	0.288	1		Ptpn18	0.155842	0.252624	0.398	0.346	1									Ndufb10	0.00661345	-0.410447	0.178	0.323	1
	Pgm2	0.001155	0.511911	0.228	0.166	1		Pgm2	0.001155	0.511911	0.228	0.166	1		Hba-a2	0.609728	-0.718431	0.424	0.404	1		Prex2	0.0886285	0.383975	0.137	0.05	1		Gpi1	0.160446	0.286118	0.102	0.057	1									Cx3cr1	0.00670084	-0.581627	0.068	0.173	1
	Gm3764	0.00119845	0.329132	0.411	0.363	1		Gm3764	0.00119845	0.329132	0.411	0.363	1		Hbb-bs	0.808253	-0.448511	0.827	0.786	1		Mdh2	0.0889715	0.373403	0.118	0.038	1		Fxyd5	0.163744	0.448956	0.219	0.17	1									Rpl27a	0.00671941	-0.396146	0.308	0.457	1
	Snhg9	0.00168429	0.473385	0.244	0.186	1		Snhg9	0.00168429	0.473385	0.244	0.186	1		Hba-a1	0.875446	-0.801576	0.46	0.453	1		Epas1	0.0891032	0.380072	0.431	0.288	1		Sub1	0.16385	0.28927	0.547	0.516	1									Nrgn	0.00673749	0.507	0.226	0.102	1
	Pabpc1	0.00235581	0.510891	0.152	0.099	1		Pabpc1	0.00235581	0.510891	0.152	0.099	1									Ccdc141	0.0911301	0.300142	0.196	0.088	1		Aplp2	0.167134	-0.284791	0.109	0.17	1									Anapc11	0.00676041	-0.416026	0.082	0.197	1
	Bsg	0.00250322	-0.273675	0.385	0.527	1		Bsg	0.00250322	-0.273675	0.385	0.527	1									Cstb	0.0911301	0.297317	0.196	0.088	1		Sh3bgrl	0.170703	-0.363899	0.109	0.164	1									Ngfrap1	0.00693939	-0.443979	0.205	0.346	1
	Lsamp	0.00269653	0.407538	0.341	0.291	1		Lsamp	0.00269653	0.407538	0.341	0.291	1									Slc39a10	0.0924083	0.474241	0.275	0.162	1		Rab11b	0.171076	-0.296926	0.07	0.119	1									Gria2	0.00701974	0.371813	0.685	0.661	1
	Myl9	0.00271095	-0.38721	0.076	0.138	1		Myl9	0.00271095	-0.38721	0.076	0.138	1									Polr2m	0.09309	0.25793	0.118	0.038	1		Pdia3	0.173658	0.306316	0.203	0.151	1									Syp	0.00710546	0.365718	0.623	0.52	1
	Paqr6	0.00271954	0.417117	0.253	0.196	1		Paqr6	0.00271954	0.417117	0.253	0.196	1									Rpl37a	0.0933662	0.251279	0.902	0.838	1		Pet100	0.174889	-0.298904	0.156	0.214	1									Gm2000	0.00713172	-0.331603	0.253	0.417	1
	RP23-4H17.3	0.00319607	0.510097	0.164	0.11	1		RP23-4H17.3	0.00319607	0.510097	0.164	0.11	1									Mkrn1	0.0947421	-0.460449	0.255	0.375	1		Cd163	0.18008	0.481861	0.219	0.17	1									Psap	0.00730887	0.319731	0.822	0.748	1
	Hsd17b11	0.00343194	0.563549	0.116	0.069	1		Hsd17b11	0.00343194	0.563549	0.116	0.069	1									Pecam1	0.0952877	0.530752	0.196	0.1	1		Arf6	0.181717	0.453609	0.148	0.101	1									Ndufs6	0.00738255	-0.322313	0.178	0.323	1
	Ntm	0.00351765	0.309613	0.549	0.561	1		Ntm	0.00351765	0.309613	0.549	0.561	1									Hnrnpa2b1	0.0969513	0.489289	0.294	0.175	1		Nhp2l1	0.183667	-0.27275	0.109	0.164	1									Psma1	0.00746987	-0.329612	0.041	0.134	1
	Fabp7	0.00417938	-0.256512	0.054	0.102	1		Fabp7	0.00417938	-0.256512	0.054	0.102	1									Ucp2	0.1009	0.503914	0.216	0.112	1		Vps4b	0.186171	0.482849	0.102	0.063	1									Eri3	0.00751358	0.522132	0.144	0.047	1
	Kcnk1	0.00467033	0.416037	0.172	0.115	1		Kcnk1	0.00467033	0.416037	0.172	0.115	1									Tmem176b	0.101713	-0.367521	0.039	0.125	1		Samd9l	0.189586	0.436007	0.125	0.082	1									Ndufa8	0.00762374	-0.255709	0.158	0.299	1
	Scrg1	0.00598762	0.407345	0.162	0.11	1		Scrg1	0.00598762	0.407345	0.162	0.11	1									Ndufb10	0.102074	-0.320844	0.118	0.238	1		Ywhab	0.190004	-0.280726	0.086	0.132	1									Rpl15	0.00784246	-0.486545	0.144	0.268	1
	Cd200	0.00644477	-0.274292	0.054	0.101	1		Cd200	0.00644477	-0.274292	0.054	0.101	1									Sub1	0.103392	0.285061	0.471	0.325	1		Tpi1	0.191484	0.488204	0.109	0.069	1									Gm13075	0.00785661	0.545925	0.13	0.039	1
	Gstm1	0.00676086	0.336687	0.381	0.352	1		Gstm1	0.00676086	0.336687	0.381	0.352	1									Ctnnb1	0.105262	0.272976	0.255	0.138	1		Tsc22d1	0.194484	-0.283201	0.062	0.107	1									Atp5g1	0.00786444	-0.317272	0.356	0.528	1
	Cldn10	0.00703723	0.313847	0.395	0.348	1		Cldn10	0.00703723	0.313847	0.395	0.348	1									Bst2	0.10676	0.563725	0.196	0.1	1		Frg1	0.199944	0.39691	0.125	0.082	1									Hsbp1	0.0078843	-0.419236	0.151	0.283	1
	Igfbp7	0.007268	-0.320448	0.07	0.119	1		Igfbp7	0.007268	-0.320448	0.07	0.119	1									Sft2d1	0.109849	-0.423427	0.039	0.125	1		Eif5	0.201619	0.363127	0.117	0.075	1									Gabarapl1	0.00803587	-0.296797	0.226	0.386	1
	Mgp	0.00738189	-0.332546	0.056	0.102	1		Mgp	0.00738189	-0.332546	0.056	0.102	1									Oaz1	0.111104	0.368603	0.529	0.412	1		Tm2d1	0.202285	0.251674	0.148	0.101	1									Sarnp	0.00804811	-0.263444	0.13	0.26	1
	Ptch1	0.00948176	0.471948	0.287	0.251	1		Ptch1	0.00948176	0.471948	0.287	0.251	1									Crip2	0.11139	0.572777	0.431	0.338	1		Prcp	0.20869	0.283042	0.117	0.075	1									Rnf13	0.00813913	-0.362817	0.048	0.142	1
	Fzd2	0.0107533	0.485578	0.138	0.095	1		Fzd2	0.0107533	0.485578	0.138	0.095	1									Uqcrb	0.111651	0.293797	0.471	0.325	1		Naa38	0.211755	-0.256855	0.109	0.164	1									Sepp1	0.0081762	-0.260408	0.13	0.252	1
	Ptprz1	0.0130704	0.335694	0.439	0.445	1		Ptprz1	0.0130704	0.335694	0.439	0.445	1									Top1	0.111961	-0.315064	0.039	0.125	1		Fcrls	0.212245	-0.272379	0.141	0.195	1									Cul1	0.00822904	0.461067	0.13	0.039	1
	Alcam	0.0139627	0.363696	0.124	0.082	1		Alcam	0.0139627	0.363696	0.124	0.082	1									Tpm3	0.112	-0.523823	0.078	0.175	1		Atp5c1	0.212332	0.278544	0.234	0.182	1									Gpat4	0.0083897	0.747823	0.137	0.047	1
	Comt	0.0144017	0.427991	0.128	0.086	1		Comt	0.0144017	0.427991	0.128	0.086	1									Sf3b6	0.112103	0.72158	0.157	0.075	1		Srpk2	0.219741	0.315645	0.109	0.069	1									Eif2s2	0.00841073	-0.434141	0.24	0.378	1
	Bcan	0.0145264	0.32604	0.403	0.385	1		Bcan	0.0145264	0.32604	0.403	0.385	1									Dbi	0.113724	-0.302735	0.353	0.512	1		Mrps14	0.222875	-0.262527	0.086	0.132	1									Mgst3	0.00854016	-0.400902	0.158	0.283	1
	Kcnj16	0.0146449	0.396155	0.114	0.074	1		Kcnj16	0.0146449	0.396155	0.114	0.074	1									Cebpb	0.115216	-0.441696	0.059	0.15	1		Lifr	0.223935	0.406282	0.141	0.101	1									Tshz2	0.0086846	-0.463153	0.055	0.15	1
	Atp6v0e	0.0235131	0.433667	0.311	0.292	1		Atp6v0e	0.0235131	0.433667	0.311	0.292	1									Tpt1	0.117196	0.478802	0.49	0.4	1		Snapc5	0.226056	-0.255585	0.078	0.119	1									Tonsl	0.00873111	-0.363665	0.11	0.228	1
	Smox	0.0238854	0.383668	0.118	0.08	1		Smox	0.0238854	0.383668	0.118	0.08	1									Tra2b	0.117199	-0.268464	0.059	0.15	1		Ap2a2	0.229239	0.385909	0.148	0.107	1									Mrpl54	0.00875001	-0.351369	0.048	0.142	1
	Ly6c1	0.0251715	-0.336797	0.13	0.182	1		Ly6c1	0.0251715	-0.336797	0.13	0.182	1									Kank3	0.11744	0.529063	0.196	0.1	1		Slc25a4	0.229816	-0.308585	0.094	0.138	1									Smc3	0.00893607	-0.278368	0.034	0.118	1
	Slc7a10	0.0266183	0.323858	0.377	0.372	1		Slc7a10	0.0266183	0.323858	0.377	0.372	1									Jund	0.11744	0.514942	0.196	0.1	1		Edf1	0.235967	-0.287867	0.117	0.164	1									Eef1a1	0.00898146	-0.29486	0.274	0.441	1
	Wsb1	0.0273105	0.361298	0.158	0.119	1		Wsb1	0.0273105	0.361298	0.158	0.119	1									Gm10269	0.117847	0.541171	0.255	0.138	1		Clta	0.238773	0.362845	0.383	0.333	1									Fam96b	0.00899198	-0.387419	0.055	0.15	1
	Slitrk2	0.0348773	0.378453	0.146	0.11	1		Slitrk2	0.0348773	0.378453	0.146	0.11	1									Ube2d2a	0.11968	0.473105	0.176	0.088	1		Nupr1	0.240233	0.463135	0.133	0.094	1									Dstn	0.00911412	-0.383627	0.158	0.291	1
	Cbs	0.0352206	0.445129	0.12	0.088	1		Cbs	0.0352206	0.445129	0.12	0.088	1									Rpl17	0.1206	0.291611	0.51	0.362	1		Mrpl14	0.243893	-0.301811	0.07	0.107	1									Prdx1	0.00915118	-0.382236	0.219	0.354	1
	C4b	0.0392633	0.32581	0.108	0.074	1		C4b	0.0392633	0.32581	0.108	0.074	1									Sat1	0.121666	0.764569	0.176	0.088	1		Gm10250	0.250053	0.310866	0.156	0.113	1									Cacng2	0.00926472	0.500831	0.178	0.071	1
	Abr	0.0400332	0.348018	0.128	0.093	1		Abr	0.0400332	0.348018	0.128	0.093	1									Myeov2	0.123311	-0.320685	0.059	0.15	1		Dnajc8	0.251556	0.316627	0.156	0.113	1									Gabarapl2	0.00932961	-0.298963	0.212	0.354	1
	Gpld1	0.0402106	0.317577	0.259	0.227	1		Gpld1	0.0402106	0.317577	0.259	0.227	1									Prkar1a	0.123678	0.629909	0.176	0.088	1		Trf	0.252496	0.281869	0.328	0.283	1									Glul	0.00945794	-0.459302	0.178	0.307	1
	Plcd4	0.0452044	0.34591	0.102	0.071	1		Plcd4	0.0452044	0.34591	0.102	0.071	1									Srsf11	0.126712	0.43398	0.157	0.075	1		Cetn3	0.26049	0.375851	0.148	0.107	1									Ndufa6	0.0096932	-0.31823	0.26	0.433	1
	Hacd2	0.0468792	0.36285	0.194	0.162	1		Hacd2	0.0468792	0.36285	0.194	0.162	1									Tgfbr2	0.127887	0.770849	0.118	0.05	1		Txndc17	0.262257	-0.304466	0.109	0.151	1									Tmsb10	0.00969352	-0.434475	0.349	0.535	1
	Pik3ip1	0.0487202	0.315155	0.108	0.076	1		Pik3ip1	0.0487202	0.315155	0.108	0.076	1									Ube2l3	0.128229	-0.522466	0.039	0.112	1		Spi1	0.262491	0.308707	0.141	0.101	1									Polr2k	0.00970762	-0.508267	0.158	0.276	1
	Selk	0.052447	0.32424	0.421	0.428	1		Selk	0.052447	0.32424	0.421	0.428	1									Mrps24	0.128915	0.413769	0.157	0.075	1		Srp9	0.264045	0.277911	0.219	0.176	1									Ppdpf	0.00978328	-0.420458	0.062	0.157	1
	Slc6a9	0.060879	0.355371	0.212	0.186	1		Slc6a9	0.060879	0.355371	0.212	0.186	1									Qk	0.129571	0.58001	0.314	0.225	1		Plekhj1	0.266335	0.308639	0.125	0.088	1									Serf2	0.00979148	-0.312776	0.356	0.504	1
	Lrp1	0.0624365	0.38602	0.206	0.179	1		Lrp1	0.0624365	0.38602	0.206	0.179	1									Itm2b	0.1297	0.384775	0.667	0.6	1		Tpd52	0.266979	-0.272358	0.086	0.126	1									Ccdc59	0.00987019	-0.38547	0.041	0.126	1
	Pcdh10	0.0714452	0.422367	0.15	0.121	1		Pcdh10	0.0714452	0.422367	0.15	0.121	1									Gkn3	0.13071	-0.693601	0.039	0.112	1		Hba-a1	0.274025	-1.81785	0.297	0.365	1									Kdm6b	0.00992827	-0.561524	0.082	0.181	1
	Rgma	0.0738799	0.391964	0.164	0.138	1		Rgma	0.0738799	0.391964	0.164	0.138	1									Tmem258	0.131246	0.470857	0.235	0.138	1		Tapbp	0.277321	0.366863	0.102	0.069	1									Rpl32	0.00999983	-0.351168	0.336	0.48	1
	Mrpl41	0.0739766	0.383182	0.142	0.114	1		Mrpl41	0.0739766	0.383182	0.142	0.114	1									Gps2	0.132441	0.586451	0.137	0.062	1		Pkib	0.286652	0.323296	0.102	0.069	1									Dlg4	0.0100119	0.735199	0.253	0.142	1
	Plxnb1	0.0781151	0.34016	0.164	0.136	1		Plxnb1	0.0781151	0.34016	0.164	0.136	1									Ywhae	0.132699	0.44312	0.333	0.212	1		Prdx2	0.290919	0.364036	0.109	0.075	1									Ube2v2	0.0103681	-0.545889	0.13	0.244	1
	Acsl3	0.0865119	0.292817	0.419	0.434	1		Acsl3	0.0865119	0.292817	0.419	0.434	1									Tie1	0.133102	0.586268	0.118	0.05	1		Commd1	0.294817	0.267521	0.102	0.069	1									Napb	0.0103771	-0.372697	0.178	0.315	1
	Gm10263	0.0884722	0.348246	0.106	0.08	1		Gm10263	0.0884722	0.348246	0.106	0.08	1									Cldn5	0.133201	0.25832	0.412	0.25	1		Ncl	0.2979	0.430198	0.141	0.107	1									Drap1	0.010379	-0.39735	0.103	0.213	1
	Mfge8	0.0924041	0.417831	0.244	0.225	1		Mfge8	0.0924041	0.417831	0.244	0.225	1									Grn	0.133227	-0.394396	0.039	0.112	1		BC031181	0.298867	0.289267	0.109	0.075	1									Polr2i	0.0104429	-0.408246	0.041	0.126	1
	Gaa	0.0985625	0.396076	0.114	0.089	1		Gaa	0.0985625	0.396076	0.114	0.089	1									Pbx1	0.135782	-0.465337	0.039	0.112	1		Krit1	0.301739	0.364957	0.102	0.069	1									Cbarp	0.0106658	0.53837	0.329	0.205	1
	Ptgds	0.099619	0.31026	0.184	0.16	1		Ptgds	0.099619	0.31026	0.184	0.16	1									D8Ertd738e	0.136733	0.402582	0.275	0.175	1		Vtn	0.311059	-0.323511	0.07	0.107	1									Rps13	0.0106828	-0.449535	0.185	0.315	1
	Cxcl14	0.104263	0.262504	0.293	0.277	1		Cxcl14	0.104263	0.262504	0.293	0.277	1									Ccdc12	0.137085	0.25876	0.196	0.1	1		Clec4n	0.31447	0.271422	0.102	0.069	1									Irf2bp2	0.0108953	-0.391791	0.062	0.157	1
	Pnisr	0.111932	0.305169	0.323	0.328	1		Pnisr	0.111932	0.305169	0.323	0.328	1									Clta	0.138025	0.507589	0.157	0.075	1		Creg1	0.322903	0.276192	0.156	0.119	1									Ubc	0.0109822	-0.30816	0.24	0.394	1
	Hba-a1	0.113043	-0.765849	0.283	0.358	1		Hba-a1	0.113043	-0.765849	0.283	0.358	1									Bri3	0.138913	0.616443	0.196	0.112	1		Tacc1	0.323228	0.354639	0.148	0.113	1									Txnl1	0.011012	-0.261928	0.089	0.197	1
	Tril	0.114832	0.394327	0.224	0.207	1		Tril	0.114832	0.394327	0.224	0.207	1									App	0.13892	0.269098	0.471	0.35	1		Shisa5	0.323341	0.419796	0.117	0.088	1									Tceal8	0.0110255	-0.271667	0.082	0.189	1
	Serinc1	0.117836	0.37008	0.226	0.214	1		Serinc1	0.117836	0.37008	0.226	0.214	1									Mt1	0.139367	-0.308824	0.451	0.612	1		Tm6sf1	0.33555	0.31856	0.117	0.088	1									Slc24a5	0.0110848	-0.491746	0.123	0.236	1
	Pantr1	0.121603	0.314606	0.116	0.091	1		Pantr1	0.121603	0.314606	0.116	0.091	1									Fam63a	0.140718	0.308158	0.176	0.088	1		Tomm6	0.34026	0.362445	0.141	0.113	1									Ndufb11	0.01132	-0.333613	0.185	0.331	1
	Cd38	0.12826	0.306857	0.162	0.14	1		Cd38	0.12826	0.306857	0.162	0.14	1									Rbm15	0.14123	0.59915	0.118	0.05	1		Pcbd2	0.343156	0.338957	0.117	0.088	1									Zfp706	0.011382	-0.416616	0.123	0.236	1
	St3gal4	0.130481	0.333345	0.118	0.095	1		St3gal4	0.130481	0.333345	0.118	0.095	1									Vcp	0.14123	0.561932	0.118	0.05	1		Tomm5	0.351274	0.335124	0.125	0.094	1									Rpl27	0.0114095	-0.464882	0.212	0.339	1
	Pcdh17	0.139804	0.400734	0.124	0.102	1		Pcdh17	0.139804	0.400734	0.124	0.102	1									Actr3	0.14123	0.483359	0.118	0.05	1		Canx	0.354292	0.340076	0.141	0.113	1									Cstb	0.0114355	-0.287715	0.068	0.165	1
	Btbd17	0.14686	0.288374	0.19	0.169	1		Btbd17	0.14686	0.288374	0.19	0.169	1									Gm42418	0.142514	0.45166	0.235	0.138	1		Camk2d	0.369129	0.309521	0.102	0.075	1									Chmp4b	0.0115715	-0.331251	0.096	0.205	1
	Ttyh2	0.153444	0.26462	0.126	0.102	1		Ttyh2	0.153444	0.26462	0.126	0.102	1									Fas	0.142762	0.364076	0.157	0.075	1		Dnajc15	0.377318	0.395885	0.109	0.082	1									Atp13a2	0.0116186	0.661163	0.158	0.063	1
	Cmtm5	0.158341	0.302445	0.172	0.153	1		Cmtm5	0.158341	0.302445	0.172	0.153	1									Ldhb	0.143675	-0.258116	0.039	0.112	1		Hbb-bt	0.379666	-1.21393	0.094	0.126	1									Tbcb	0.0116186	-0.350641	0.068	0.165	1
	Hbb-bs	0.170027	-0.799818	0.551	0.661	1		Hbb-bs	0.170027	-0.799818	0.551	0.661	1									1810043H04Rik	0.143675	-0.393606	0.039	0.112	1		Rsrc2	0.381157	0.355428	0.133	0.107	1									Phpt1	0.0117029	-0.352251	0.082	0.189	1
	Macf1	0.173258	0.34957	0.251	0.244	1		Macf1	0.173258	0.34957	0.251	0.244	1									Gatad2a	0.143675	-0.403327	0.039	0.112	1		Pttg1	0.38333	0.413998	0.102	0.075	1									Higd2a	0.0117033	-0.298805	0.137	0.26	1
	Nrcam	0.177311	0.34807	0.114	0.095	1		Nrcam	0.177311	0.34807	0.114	0.095	1									Mff	0.143712	0.376038	0.137	0.062	1		Eef2	0.385096	0.330823	0.25	0.226	1									Psma7	0.0117699	-0.274288	0.205	0.354	1
	Csrp1	0.187994	0.303717	0.224	0.212	1		Csrp1	0.187994	0.303717	0.224	0.212	1									Ndufa6	0.143828	0.56358	0.275	0.188	1		Mpeg1	0.397861	0.355593	0.102	0.075	1									Ckb	0.0119848	-0.269616	0.527	0.677	1
	Acsbg1	0.197013	0.270999	0.244	0.236	1		Acsbg1	0.197013	0.270999	0.244	0.236	1									Gm8730	0.144023	0.627014	0.118	0.05	1		Rps26-ps1	0.412634	0.312279	0.312	0.302	1									Rpl27-ps3	0.0119926	-0.478478	0.103	0.205	1
	Hba-a2	0.19776	-0.812747	0.253	0.32	1		Hba-a2	0.19776	-0.812747	0.253	0.32	1									Ube2s	0.144023	0.545943	0.118	0.05	1		AW112010	0.41512	0.536671	0.18	0.151	1									Arl3	0.0122652	-0.352403	0.158	0.276	1
	Aifm3	0.201343	0.368384	0.106	0.089	1		Aifm3	0.201343	0.368384	0.106	0.089	1									Rock1	0.144023	0.509801	0.118	0.05	1		Pla2g7	0.41619	0.29288	0.125	0.101	1									Dnajb6	0.0125629	-0.531847	0.192	0.307	1
	Grina	0.208844	0.341103	0.218	0.205	1		Grina	0.208844	0.341103	0.218	0.205	1									Nnat	0.145177	0.379031	0.157	0.075	1		Hmgn1	0.418089	0.427263	0.117	0.094	1									Aif1	0.0126263	-0.526991	0.055	0.142	1
	Slc27a1	0.217906	0.311323	0.184	0.173	1		Slc27a1	0.217906	0.311323	0.184	0.173	1									Slc6a6	0.145794	0.499571	0.333	0.212	1		Tgfbr1	0.449232	0.32548	0.148	0.126	1									Tmem179	0.0128742	0.538568	0.267	0.15	1
	Tubb2b	0.218743	0.316577	0.134	0.115	1		Tubb2b	0.218743	0.316577	0.134	0.115	1									Rps3	0.146232	0.475426	0.451	0.35	1		H2-K1	0.461246	0.433597	0.266	0.245	1									Id2	0.012952	-0.358127	0.055	0.142	1
	Mat2a	0.222214	0.319527	0.293	0.3	1		Mat2a	0.222214	0.319527	0.293	0.3	1									Pdia6	0.146383	-0.295208	0.039	0.112	1		Psma7	0.468098	0.251007	0.266	0.245	1									Tob1	0.0132469	-0.356646	0.034	0.11	1
	2310022B05Rik	0.224494	0.292123	0.2	0.184	1		2310022B05Rik	0.224494	0.292123	0.2	0.184	1									Ddc	0.146858	0.418555	0.118	0.05	1		Rac2	0.478362	0.314691	0.141	0.119	1									Kcnc2	0.0133234	0.579285	0.11	0.031	1
	Aplp1	0.226567	0.360076	0.108	0.093	1		Aplp1	0.226567	0.360076	0.108	0.093	1									Foxf2	0.146858	0.401543	0.118	0.05	1		Mrps17	0.497639	0.251417	0.102	0.082	1									Rpl36a	0.0133269	-0.31054	0.288	0.425	1
	Vcam1	0.233179	0.25955	0.116	0.099	1		Vcam1	0.233179	0.25955	0.116	0.099	1									Hnrnph1	0.149129	-0.336645	0.039	0.112	1		Gm2a	0.498137	0.295146	0.148	0.126	1									Pomp	0.0134545	-0.391228	0.185	0.315	1
	Igsf11	0.245788	0.295862	0.106	0.089	1		Igsf11	0.245788	0.295862	0.106	0.089	1									Park7	0.151334	0.591698	0.176	0.1	1		Gnb2	0.504079	0.399388	0.18	0.157	1									Rps27a	0.0134725	-0.290217	0.363	0.543	1
	Adrbk2	0.246705	0.404199	0.13	0.115	1		Adrbk2	0.246705	0.404199	0.13	0.115	1									Rpl3	0.151611	0.347657	0.49	0.375	1		Ninj1	0.518823	0.280544	0.102	0.082	1									Tln1	0.0136442	-0.438271	0.075	0.165	1
	Nisch	0.24855	0.305593	0.114	0.099	1		Nisch	0.24855	0.305593	0.114	0.099	1									Ypel3	0.151685	0.669352	0.196	0.112	1		Trappc2l	0.550971	0.29424	0.102	0.082	1									Fam133b	0.0137021	-0.2891	0.096	0.205	1
	Hes5	0.263837	0.348022	0.16	0.143	1		Hes5	0.263837	0.348022	0.16	0.143	1									Eno1	0.151915	-0.380205	0.039	0.112	1		Eif4g2	0.566538	0.326233	0.164	0.151	1									Dnajc8	0.0137573	-0.275203	0.144	0.268	1
	Nkx6-2	0.270126	0.355467	0.114	0.099	1		Nkx6-2	0.270126	0.355467	0.114	0.099	1									Ccni	0.152655	0.594409	0.118	0.05	1		Ly6e	0.574101	0.320887	0.336	0.346	1									Psmb3	0.0137858	-0.370699	0.164	0.291	1
	Vegfa	0.273268	0.26602	0.138	0.123	1		Vegfa	0.273268	0.26602	0.138	0.123	1									Ly6e	0.152951	0.386207	0.529	0.4	1		Psme2b	0.587528	0.352076	0.102	0.088	1									Gpx4	0.0139187	-0.261135	0.281	0.425	1
	Spry2	0.279516	0.315303	0.2	0.192	1		Spry2	0.279516	0.315303	0.2	0.192	1									Tjp1	0.154466	0.610579	0.235	0.15	1		Adap2os	0.621082	0.259358	0.156	0.145	1									Zcrb1	0.0140283	-0.396191	0.075	0.173	1
[truncated: 700 more rows]
[truncated: 18 more columns]

## Sheet: Fig. 3e
Fig. 3e	Asyrocyte							Endothelial							EPC							HbVC							Macrophage							Microglia							Neuron
[truncated: 1,355 more rows]
[truncated: 18 more columns]

## Sheet: Fig. 4b
Fig. 4b		Actb	Snap25	Slc17a7	Aldoc	Alas2	Flt1	Vtn	Hexb	Acta2	Cldn11	Lyz2
[truncated: 8,451 more rows]

[truncated: 14 more sheets: Fig. 4c, Fig. 4d, Fig. 4e, Fig. 5b, Fig. 5c, Fig.5d, Fig. 5e, Fig. 6b, Fig. 6c, Fig. 6d, Fig. 6e, Fig. 6f, Fig. 8b, Fig. 8c]
